# Supplementary material for: Identification of Newly Synthesized Proteins by Echinococcus granulosus Protoscoleces upon Induction of Strobilation
Source: PLoS Negl Trop Dis. 2015 Sep 22;9(9):e0004085. doi: 10.1371/journal.pntd.0004085 (PMC4578768; doi:10.1371/journal.pntd.0004085)
Supplement: S1 Table — The complete list of peptides and proteins normalized by NSAF is shown. The qualitative profiles for Excl SSD or Excl NSD (protein exclusive to SSD or NSD, respectively), SSD-1R or NSD-1R (proteins identified in just one replicate of SSD or NSD, respectively), or NC-excluded (proteins identified in the negative control and excluded from analysis) or the quantitative profiles for SSD (SSD high, NSD low) or NSD (SSD low, NSD high) with their respective T-Test values are also shown.aProtein accession numbers according to GeneDB (www.genedb.org/).bProtein accession numbers according to NCBI (www.ncbi.nlm.nih.gov/). (XLSX) [file pntd.0004085.s003.xlsx]

## Sheet: Peptide Report
MS/MS sample name	Protein accession numbers	Protein name	Protein molecular weight (Da)	Protein identification probability	Exclusive unique peptide count	Exclusive unique spectrum count	Exclusive spectrum count	Percentage of total spectra	Percentage sequence coverage	Peptide sequence	Previous amino acid	Next amino acid	Best Peptide identification probability	Best Mascot Ion score	Best Mascot Identity score	Best Mascot Delta Ion score	Best X! Tandem -log(e) score	Number of identified +1H spectra	Number of identified +2H spectra	Number of identified +3H spectra	Number of identified +4H spectra	Number of enzymatic termini	Calculated +1H Peptide Mass (AMU)	Median Retention Time	Total TIC	Peptide start index	Peptide stop index	Assigned	Other Proteins
SSD1	gi|576693111	1,5-anhydro-d-fructose reductase	39029.3	1	2	2	4	0.000795	0.0758	LFAVPIFEK	R	H	0.997	29.9	25	3.23	1.49	0	2	0	0	2	1063.62	896.192	154667	325	333	true
SSD1	gi|576693111	1,5-anhydro-d-fructose reductase	39029.3	1	2	2	4	0.000795	0.0758	SNFDVFDFELTDAEMEK	K	L	0.997	92	25	83.9	4.6	0	2	0	0	2	2036.88	1071.83	83030.8	299	315	true
SSD1	EgrG_001192500.1	14-3-3 protein	27946.7	1	10	11	17	0.00338	0.47	AFDDAVAELDTLPEESYK	K	D	0.997	78.2	25	78.2	4.11	0	2	1	0	2	2012.93	911.357	244983	198	215	true
SSD1	EgrG_001192500.1	14-3-3 protein	27946.7	1	10	11	17	0.00338	0.47	AFDDAVAELDTLPEESYKDATLIMQLLR	K	D	0.997	72.4	25	72.2	3.64	0	0	3	0	2	3167.58	1423.19	152714	198	225	true
SSD1	EgrG_001192500.1	14-3-3 protein	27946.7	1	10	11	17	0.00338	0.47	DATLIMQLLR	K	D	0.997	51.2	25	30.2	1.92	0	3	0	0	2	1173.67	1114.9	166713	216	225	true
SSD1	EgrG_001192500.1	14-3-3 protein	27946.7	1	10	11	17	0.00338	0.47	DNLTLWNSDAGDTDAAEPPKAD	R	-	0.997	121	25	121	13.3	0	2	0	0	2	2316.03	763.056	84829.4	226	247	true
SSD1	EgrG_001192500.1	14-3-3 protein	27946.7	1	10	11	17	0.00338	0.47	LCEQCER	K	Y	0.979	29.5	25	29.5	1.32	0	1	0	0	2	994.408	123.587	31806.4	16	22	true
SSD1	EgrG_001192500.1	14-3-3 protein	27946.7	1	10	11	17	0.00338	0.47	NLLSVAYK	R	N	0.997	31	25	10.4	0.201	0	1	0	0	2	907.525	594.79	368806	46	53	true	EgrG_000231300.1..pep|14-3-3 protein epsilon,gi|576691047|gb|EUB54777.1| hypothetical protein EGR_10354 ,EgrG_000364000.1..pep|14-3-3 protein beta:alpha,gi|576699818|gb|EUB63343.1| 14-3-3 protein zeta
SSD1	EgrG_001192500.1	14-3-3 protein	27946.7	1	10	11	17	0.00338	0.47	QASDNSLMAYK	K	S	0.997	30	25	18.9	0.252	0	1	0	0	2	1227.57	530.717	450314	143	153	true
SSD1	EgrG_001192500.1	14-3-3 protein	27946.7	1	10	11	17	0.00338	0.47	SATEVAEGDMQTTHPIR	K	L	0.997	26.7	25	26.7	0.699	0	0	1	0	2	1842.87	509.468	606687	154	170	true
SSD1	EgrG_001192500.1	14-3-3 protein	27946.7	1	10	11	17	0.00338	0.47	TLLPAASSSESK	K	I	0.997	18.2	25	6.74	0.796	0	1	0	0	2	1190.63	142.987	25657.3	107	118	true
SSD1	EgrG_001192500.1	14-3-3 protein	27946.7	1	10	11	17	0.00338	0.47	YVAEFCTGDER	R	K	0.997	42.6	25	38.3	3.21	0	1	0	0	2	1346.57	540.411	467284	131	141	true
SSD1	EgrG_000364000.1	14-3-3 protein beta:alpha	27778.7	1	5	5	8	0.00159	0.286	DSTLIMQLLR	K	D	0.997	52.4	25	25	1.24	0	2	0	0	2	1189.66	1057.96	82161.5	225	234	true	EgrG_001060100.1..pep|14-3-3 protein zeta:delta,EgrG_000231300.1..pep|14-3-3 protein epsilon,gi|576698383|gb|EUB61917.1| 14-3-3 protein zeta ,gi|576699818|gb|EUB63343.1| 14-3-3 protein zeta
SSD1	EgrG_000364000.1	14-3-3 protein beta:alpha	27778.7	1	5	5	8	0.00159	0.286	ICNDVLALLSK	K	N	0.997	60.9	25	60.9	2.25	0	2	0	0	2	1245.69	887.572	303012	105	115	true
SSD1	EgrG_000364000.1	14-3-3 protein beta:alpha	27778.7	1	5	5	8	0.00159	0.286	NLLSVAYK	R	N	0.997	31	25	10.4	0.201	0	1	0	0	2	907.525	594.79	368806	55	62	false	EgrG_000231300.1..pep|14-3-3 protein epsilon,EgrG_001192500.1..pep|14-3-3 protein,gi|576698574|gb|EUB62107.1| 14-3-3 protein zeta ,gi|576699818|gb|EUB63343.1| 14-3-3 protein zeta
SSD1	EgrG_000364000.1	14-3-3 protein beta:alpha	27778.7	1	5	5	8	0.00159	0.286	QAGTPLADQTDIYLK	K	K	0.997	81.4	25	77	3.82	0	2	0	0	2	1633.84	658.469	191205	82	96	true
SSD1	EgrG_000364000.1	14-3-3 protein beta:alpha	27778.7	1	5	5	8	0.00159	0.286	TIAEMGNELNNEER	K	N	0.997	96.7	25	80	5.07	0	1	0	0	2	1619.73	561.91	313133	41	54	true
SSD1	EgrG_000364000.1	14-3-3 protein beta:alpha	27778.7	1	5	5	8	0.00159	0.286	YLAEVQEGEQNDK	R	S	0.997	69.9	25	61.8	2.96	0	1	0	0	2	1522.7	500.656	339395	140	152	true
SSD1	EgrG_000231300.1	14-3-3 protein epsilon	29219.2	1	7	7	8	0.00159	0.435	DNLTLWR	R	S	0.979	35.5	25	8.94	1.12	0	1	0	0	2	917.484	700.265	178420	230	236	true
SSD1	EgrG_000231300.1	14-3-3 protein epsilon	29219.2	1	7	7	8	0.00159	0.435	DSTLIMQLLR	K	D	0.997	52.4	25	25	1.24	0	2	0	0	2	1189.66	1057.96	82161.5	220	229	false	EgrG_001060100.1..pep|14-3-3 protein zeta:delta,gi|576698383|gb|EUB61917.1| 14-3-3 protein zeta ,gi|576691047|gb|EUB54777.1| hypothetical protein EGR_10354 ,EgrG_000364000.1..pep|14-3-3 protein beta:alpha
SSD1	EgrG_000231300.1	14-3-3 protein epsilon	29219.2	1	7	7	8	0.00159	0.435	IVDLNDESAPELTVEER	K	N	0.997	115	25	115	3.24	0	2	0	0	2	1928.94	695.535	326194	33	49	true
SSD1	EgrG_000231300.1	14-3-3 protein epsilon	29219.2	1	7	7	8	0.00159	0.435	NLLSVAYK	R	N	0.997	31	25	10.4	0.201	0	1	0	0	2	907.525	594.79	368806	50	57	false	EgrG_001192500.1..pep|14-3-3 protein,gi|576691047|gb|EUB54777.1| hypothetical protein EGR_10354 ,EgrG_000364000.1..pep|14-3-3 protein beta:alpha,gi|576698574|gb|EUB62107.1| 14-3-3 protein zeta
SSD1	EgrG_000231300.1	14-3-3 protein epsilon	29219.2	1	7	7	8	0.00159	0.435	QAFDDAIAELDTLNEESYKDSTLIMQLLR	K	D	0.997	79	25	75.3	3.37	0	0	1	0	2	3342.64	1364.68	28802.1	201	229	true
SSD1	EgrG_000231300.1	14-3-3 protein epsilon	29219.2	1	7	7	8	0.00159	0.435	QMANEILSLLEK	K	T	0.997	46.1	25	28.9	0.252	0	1	0	0	2	1388.75	1036.45	68760.5	99	110	true
SSD1	EgrG_000231300.1	14-3-3 protein epsilon	29219.2	1	7	7	8	0.00159	0.435	SDVDNDEAEK	R	N	0.991	15.6	25	15.6	0.886	0	1	0	0	2	1121.46	124.012	14702.5	237	246	true
SSD1	EgrG_000231300.1	14-3-3 protein epsilon	29219.2	1	7	7	8	0.00159	0.435	VATDIGTAELQPTHPIR	K	L	0.997	69.9	25	61.6	2.92	0	0	1	0	2	1818.97	553.965	1247410	158	174	true
SSD1	EgrG_000231300.1	14-3-3 protein epsilon	29219.2	1	7	7	8	0.00159	0.435	YLAEIATASER	R	D	0.997	47.3	25	42.3	1.8	0	1	0	0	2	1223.63	561.772	297444	135	145	true
SSD1	EgrG_001060100.1	14-3-3 protein zeta:delta	29412.9	1	6	6	6	0.00119	0.336	AELLSTEWLK	M	D	0.997	0	0	0	2.64	0	1	0	0	1	1231.66	1193.46	56810.3	2	11	true
SSD1	EgrG_001060100.1	14-3-3 protein zeta:delta	29412.9	1	6	6	6	0.00119	0.336	AFDDAVSDVDSANDDSYKDSTLIMQLLR	K	D	0.997	62.9	25	61.8	6.12	0	0	1	0	2	3104.44	1089.21	51601.5	209	236	true
SSD1	EgrG_001060100.1	14-3-3 protein zeta:delta	29412.9	1	6	6	6	0.00119	0.336	AYEEATEIANEK	K	L	0.997	69.7	25	56	3.82	0	1	0	0	2	1367.63	516.566	399491	162	173	true
SSD1	EgrG_001060100.1	14-3-3 protein zeta:delta	29412.9	1	6	6	6	0.00119	0.336	DNLALWTSDPEETENTEGAE	R	-	0.997	61.1	25	61.1	3.03	0	1	0	0	2	2220.94	946.941	34756.5	237	256	true
SSD1	EgrG_001060100.1	14-3-3 protein zeta:delta	29412.9	1	6	6	6	0.00119	0.336	DSTLIMQLLR	K	D	0.997	52.4	25	25	1.24	0	2	0	0	2	1189.66	1057.96	82161.5	227	236	false	EgrG_000231300.1..pep|14-3-3 protein epsilon,gi|576691047|gb|EUB54777.1| hypothetical protein EGR_10354 ,EgrG_000364000.1..pep|14-3-3 protein beta:alpha,gi|576699818|gb|EUB63343.1| 14-3-3 protein zeta
SSD1	EgrG_001060100.1	14-3-3 protein zeta:delta	29412.9	1	6	6	6	0.00119	0.336	EYLDILQK	R	E	0.997	32.8	25	16.8	-0.0792	0	1	0	0	2	1021.56	693.616	131744	95	102	true
SSD1	EgrG_001060100.1	14-3-3 protein zeta:delta	29412.9	1	6	6	6	0.00119	0.336	NLLSVAFK	R	N	0.997	28.2	25	15.4	0.244	0	1	0	0	2	891.53	743.667	68123.6	57	64	true
SSD1	EgrG_000107200.1	2 amino 3 ketobutyrate coenzyme a ligase	49595.7	1	2	2	2	0.000397	0.0879	AITFIDECHATGFFGETGR	K	G	0.997	25.9	25	21.2	0.721	0	0	1	0	2	2128.98	791.653	136069	265	283	true
SSD1	EgrG_000107200.1	2 amino 3 ketobutyrate coenzyme a ligase	49595.7	1	2	2	2	0.000397	0.0879	LSGDYCHPIAPVMLGDAR	K	L	0.997	40.7	25	35.9	2.36	0	0	1	0	2	1971.94	646.714	245587	380	397	true
SSD1	EgrG_000223000.1	26s proteasome regulatory subunit t3	46694.7	1	2	3	3	0.000596	0.118	ENAPAIIFIDEIDAIATK	K	R	0.997	59.3	25	53.7	2.49	0	1	1	0	2	1944.03	1303.32	36351	253	270	true
SSD1	EgrG_000223000.1	26s proteasome regulatory subunit t3	46694.7	1	2	3	3	0.000596	0.118	SVPLVIGQFLEAVDQSTGIVGSTTGSNYYVR	K	I	0.997	50.2	25	49.6	0.585	0	0	1	0	2	3257.67	1356.99	15333.7	81	111	true
SSD1	EgrG_000720100.1	40s ribosomal protein sa	29741.7	1	5	6	10	0.00199	0.26	AICAIENPADVVIIGGQPTCQR	R	G	0.997	62.7	25	60.1	3.03	0	0	2	0	2	2382.19	818.816	292206	64	85	true
SSD1	EgrG_000720100.1	40s ribosomal protein sa	29741.7	1	5	6	10	0.00199	0.26	FAHYTGTTSVPGR	K	F	0.997	25.2	25	19.8	3.29	0	0	1	0	2	1393.69	485.791	602393	90	102	true
SSD1	EgrG_000720100.1	40s ribosomal protein sa	29741.7	1	5	6	10	0.00199	0.26	LLIVCDPK	R	G	0.997	27.8	25	20.7	0.0223	0	1	0	0	2	957.544	573.377	288970	121	128	true
SSD1	EgrG_000720100.1	40s ribosomal protein sa	29741.7	1	5	6	10	0.00199	0.26	SGGIEALELKEDDIR	M	L	0.997	0	0	0	6.4	0	2	0	0	1	1686.85	760.485	234685	2	16	true
SSD1	EgrG_000720100.1	40s ribosomal protein sa	29741.7	1	5	6	10	0.00199	0.26	SQPWDVMMDLFLMR	R	E	0.997	68	25	60.8	5.44	0	3	1	0	2	1768.82	1386.04	78535.3	191	204	true
SSD1	EgrG_000158240.1	Aconitate hydratase mitochondrial	84800.8	1	3	3	4	0.000795	0.0679	AAGVPWVVVGDVNYGEGSSR	K	E	0.997	66.5	25	66.2	8.03	0	1	0	0	2	2018.99	862.635	61619.8	650	669	true
SSD1	EgrG_000158240.1	Aconitate hydratase mitochondrial	84800.8	1	3	3	4	0.000795	0.0679	LKPPEGDTLPR	K	N	0.997	19.7	25	13.6	-0.519	0	0	1	0	2	1222.68	497.954	227133	522	532	true
SSD1	EgrG_000158240.1	Aconitate hydratase mitochondrial	84800.8	1	3	3	4	0.000795	0.0679	VTMQDATAQMAILQFMSSGIPR	R	V	0.997	38.2	25	36.5	1.85	0	0	2	0	2	2396.18	1243.31	82759.4	92	113	true
SSD1	gi|576693196	Actin	41953.5	1	5	5	6	0.00119	0.218	DFEEELIR	R	A	0.997	29.7	25	14.1	0.602	0	1	0	0	2	1050.51	721.65	111125	223	230	true
SSD1	gi|576693196	Actin	41953.5	1	5	5	6	0.00119	0.218	ECPGLAESVFQSIGR	K	S	0.997	60.8	25	45.8	2.25	0	1	0	0	2	1649.8	878.948	70271.7	271	285	true
SSD1	gi|576693196	Actin	41953.5	1	5	5	6	0.00119	0.218	LWNQIFFNELR	K	V	0.997	54.7	25	46	2.89	0	2	0	0	2	1479.77	1012.58	140793	86	96	true
SSD1	gi|576693196	Actin	41953.5	1	5	5	6	0.00119	0.218	MTGLVLDSGDGATHTIPVYEGYAITSAIDR	R	L	0.997	60.2	25	60.2	4.44	0	0	1	0	2	3123.53	943.322	69749.4	149	178	true
SSD1	gi|576693196	Actin	41953.5	1	5	5	6	0.00119	0.218	VNPEEHPVLLTDPPLNPK	R	A	0.997	39.9	25	35.8	0.0506	0	0	1	0	2	2009.07	612.446	331931	97	114	true
SSD1	gi|576695773	Actin	43523.7	1	15	21	49	0.00973	0.562	AGFAGDDAPR	K	A	0.997	38.9	25	20.7	1.15	0	2	0	0	2	976.448	388.764	30049.4	37	46	true	EgrG_000190400.1..pep|actin cytoplasmic type 5,gi|576693212|gb|EUB56832.1| Actin, cytoplasmic 2
SSD1	gi|576695773	Actin	43523.7	1	15	21	49	0.00973	0.562	AVFPSIVGR	R	P	0.997	0	0	0	2.6	0	1	0	0	1	945.552	671.359	233043	47	55	true	EgrG_000406900.1..pep|Actin cytoplasmic A3,gi|576692431|gb|EUB56079.1| Actin-1 ,EgrG_000190400.1..pep|actin cytoplasmic type 5,gi|576693212|gb|EUB56832.1| Actin, cytoplasmic 2
SSD1	gi|576695773	Actin	43523.7	1	15	21	49	0.00973	0.562	AVFPSIVGRPR	R	H	0.997	20.2	25	0	1.7	0	1	1	0	2	1198.71	567.736	1191030	47	57	true	EgrG_000406900.1..pep|Actin cytoplasmic A3,gi|576692431|gb|EUB56079.1| Actin-1 ,EgrG_000190400.1..pep|actin cytoplasmic type 5,gi|576693212|gb|EUB56832.1| Actin, cytoplasmic 2
SSD1	gi|576695773	Actin	43523.7	1	15	21	49	0.00973	0.562	CPESLFQPSFLGMESAGIHESTFNAIMK	R	C	0.997	73.3	25	73.3	4.17	0	0	4	0	2	3128.45	1025.84	881814	275	302	true
SSD1	gi|576695773	Actin	43523.7	1	15	21	49	0.00973	0.562	DLTDYLMK	R	I	0.997	42.9	25	37.3	2.8	0	5	0	0	2	998.486	827.175	1307490	202	209	true	EgrG_000190400.1..pep|actin cytoplasmic type 5,gi|576693212|gb|EUB56832.1| Actin, cytoplasmic 2
SSD1	gi|576695773	Actin	43523.7	1	15	21	49	0.00973	0.562	DLYANTVLSGGTTMYPGIADR	K	M	0.997	113	25	77.9	6.02	0	3	2	0	2	2215.07	921.17	525093	310	330	true
SSD1	gi|576695773	Actin	43523.7	1	15	21	49	0.00973	0.562	DSYVGDEAQSK	K	R	0.997	46	25	46	2.54	0	2	0	0	2	1198.52	200.722	15797.6	69	79	true	EgrG_000406900.1..pep|Actin cytoplasmic A3,gi|576692431|gb|EUB56079.1| Actin-1 ,EgrG_000190400.1..pep|actin cytoplasmic type 5,gi|576693212|gb|EUB56832.1| Actin, cytoplasmic 2
SSD1	gi|576695773	Actin	43523.7	1	15	21	49	0.00973	0.562	EITSLAPSTMK	K	I	0.997	26.8	25	18.5	1.1	0	1	0	0	2	1177.61	557.949	1590240	334	344	true
SSD1	gi|576695773	Actin	43523.7	1	15	21	49	0.00973	0.562	GYSFTTTAER	R	E	0.997	44.7	25	38.4	1.89	0	2	0	0	2	1132.53	525.49	1908310	215	224	true	EgrG_000190400.1..pep|actin cytoplasmic type 5,gi|576693212|gb|EUB56832.1| Actin, cytoplasmic 2
SSD1	gi|576695773	Actin	43523.7	1	15	21	49	0.00973	0.562	IWHHTFYNELR	K	V	0.997	30.2	25	18.6	1.28	0	1	1	0	2	1515.75	527.3	3442250	103	113	true	EgrG_000406900.1..pep|Actin cytoplasmic A3,gi|576692431|gb|EUB56079.1| Actin-1 ,EgrG_000190400.1..pep|actin cytoplasmic type 5,gi|576693212|gb|EUB56832.1| Actin, cytoplasmic 2
SSD1	gi|576695773	Actin	43523.7	1	15	21	49	0.00973	0.562	LCYVALDFEQEMATAASSSSLEK	K	S	0.997	126	25	95.7	6.47	0	5	7	0	2	2550.17	1059.82	1046180	234	256	true	EgrG_000190400.1..pep|actin cytoplasmic type 5,gi|576693212|gb|EUB56832.1| Actin, cytoplasmic 2
SSD1	gi|576695773	Actin	43523.7	1	15	21	49	0.00973	0.562	QEYDESGPGIVHR	K	K	0.997	38.5	25	38.5	1.06	0	0	1	0	2	1486.69	488.474	551270	378	390	true
SSD1	gi|576695773	Actin	43523.7	1	15	21	49	0.00973	0.562	SYELPDGQVITIGNER	K	F	0.997	109	25	99.9	6.17	0	4	0	0	2	1790.89	810.13	1804010	257	272	true	EgrG_000190400.1..pep|actin cytoplasmic type 5,gi|576693212|gb|EUB56832.1| Actin, cytoplasmic 2
SSD1	gi|576695773	Actin	43523.7	1	15	21	49	0.00973	0.562	TTGIVLDSGDGVTHSVPIYEGYALPHAILR	R	L	0.997	33.4	25	0	0.854	0	0	0	2	2	3151.64	871.844	386569	166	195	true
SSD1	gi|576695773	Actin	43523.7	1	15	21	49	0.00973	0.562	VAPEEHPVLLTEAPLNPK	R	A	0.997	79.3	25	79.3	5.09	0	1	3	0	2	1954.06	614.743	8286220	114	131	true	EgrG_000406900.1..pep|Actin cytoplasmic A3,gi|576692431|gb|EUB56079.1| Actin-1 ,EgrG_000190400.1..pep|actin cytoplasmic type 5,gi|576693212|gb|EUB56832.1| Actin, cytoplasmic 2
SSD1	EgrG_000406900.1	Actin cytoplasmic a3	41816.9	1	6	6	7	0.00139	0.427	AEEITPLVVDNGSGMCK	M	A	0.997	0	0	0	2.12	0	1	0	0	1	1861.87	900.812	119921	2	18	true
SSD1	EgrG_000406900.1	Actin cytoplasmic a3	41816.9	1	6	6	7	0.00139	0.427	AVFPSLVGR	R	P	0.997	0	0	0	2.6	0	1	0	0	1	945.552	671.359	233043	29	37	false	EgrG_000190400.1..pep|actin cytoplasmic type 5,gi|576693212|gb|EUB56832.1| Actin, cytoplasmic 2 ,gi|576695773|gb|EUB59337.1| Actin
SSD1	EgrG_000406900.1	Actin cytoplasmic a3	41816.9	1	6	6	7	0.00139	0.427	AVFPSLVGRPR	R	Q	0.997	20.2	25	0	1.7	0	1	1	0	2	1198.71	567.736	1191030	29	39	false	EgrG_000190400.1..pep|actin cytoplasmic type 5,gi|576693212|gb|EUB56832.1| Actin, cytoplasmic 2 ,gi|576695773|gb|EUB59337.1| Actin
SSD1	EgrG_000406900.1	Actin cytoplasmic a3	41816.9	1	6	6	7	0.00139	0.427	CPEALYQPSFLGLECNGIHETTYNSIMK	R	C	0.997	58.2	25	58.2	2.89	0	0	1	0	2	3272.51	894.019	71572.4	257	284	true
SSD1	EgrG_000406900.1	Actin cytoplasmic a3	41816.9	1	6	6	7	0.00139	0.427	DLTDWLTK	R	L	0.997	21.4	25	10.8	0.959	0	2	0	0	2	991.51	917.749	111187	184	191	true
SSD1	EgrG_000406900.1	Actin cytoplasmic a3	41816.9	1	6	6	7	0.00139	0.427	DSYVGDEAQSK	K	R	0.997	46	25	46	2.54	0	2	0	0	2	1198.52	200.722	15797.6	51	61	false	EgrG_000190400.1..pep|actin cytoplasmic type 5,gi|576693212|gb|EUB56832.1| Actin, cytoplasmic 2 ,gi|576695773|gb|EUB59337.1| Actin
SSD1	EgrG_000406900.1	Actin cytoplasmic a3	41816.9	1	6	6	7	0.00139	0.427	GYAFTTTAER	R	E	0.997	29.7	25	19.4	1.25	0	1	0	0	2	1116.53	526.072	590842	197	206	true
SSD1	EgrG_000406900.1	Actin cytoplasmic a3	41816.9	1	6	6	7	0.00139	0.427	IWHHTFYNELR	K	V	0.997	30.2	25	18.6	1.28	0	1	1	0	2	1515.75	527.3	3442250	85	95	false	EgrG_000190400.1..pep|actin cytoplasmic type 5,gi|576693212|gb|EUB56832.1| Actin, cytoplasmic 2 ,gi|576695773|gb|EUB59337.1| Actin
SSD1	EgrG_000406900.1	Actin cytoplasmic a3	41816.9	1	6	6	7	0.00139	0.427	TTGIVLDSGDGVSHTVPIYEGYALPHAILR	R	L	0.997	45	25	3.76	1.14	0	0	0	1	2	3151.64	850.008	358550	148	177	true
SSD1	EgrG_000406900.1	Actin cytoplasmic a3	41816.9	1	6	6	7	0.00139	0.427	TYELPDGQVITVGNER	K	F	0.997	74.1	25	74.1	6.31	0	1	0	0	2	1790.89	729.316	149120	239	254	true
SSD1	EgrG_000406900.1	Actin cytoplasmic a3	41816.9	1	6	6	7	0.00139	0.427	VAPEEHPVLLTEAPLNPK	R	A	0.997	79.3	25	79.3	5.09	0	1	3	0	2	1954.06	614.743	8286220	96	113	false	EgrG_000190400.1..pep|actin cytoplasmic type 5,gi|576693212|gb|EUB56832.1| Actin, cytoplasmic 2 ,gi|576695773|gb|EUB59337.1| Actin
SSD1	EgrG_000190400.1	Actin cytoplasmic type 5	40216	1	4	5	7	0.00139	0.578	AGFAGDDAPR	K	A	0.997	38.9	25	20.7	1.15	0	2	0	0	2	976.448	388.764	30049.4	4	13	false	gi|576695773|gb|EUB59337.1| Actin
SSD1	EgrG_000190400.1	Actin cytoplasmic type 5	40216	1	4	5	7	0.00139	0.578	AVFPSIVGR	R	P	0.997	0	0	0	2.6	0	1	0	0	1	945.552	671.359	233043	14	22	false	EgrG_000406900.1..pep|Actin cytoplasmic A3,gi|576692431|gb|EUB56079.1| Actin-1 ,gi|576695773|gb|EUB59337.1| Actin
SSD1	EgrG_000190400.1	Actin cytoplasmic type 5	40216	1	4	5	7	0.00139	0.578	AVFPSIVGRPR	R	H	0.997	20.2	25	0	1.7	0	1	1	0	2	1198.71	567.736	1191030	14	24	false	EgrG_000406900.1..pep|Actin cytoplasmic A3,gi|576692431|gb|EUB56079.1| Actin-1 ,gi|576695773|gb|EUB59337.1| Actin
SSD1	EgrG_000190400.1	Actin cytoplasmic type 5	40216	1	4	5	7	0.00139	0.578	CPEALYQPSFLGMEAVGIHETTFNSIMK	R	C	0.997	80.7	25	78.6	4.89	0	0	3	0	2	3170.5	1016.32	266584	242	269	true
SSD1	EgrG_000190400.1	Actin cytoplasmic type 5	40216	1	4	5	7	0.00139	0.578	DLTDYLMK	R	I	0.997	42.9	25	37.3	2.8	0	5	0	0	2	998.486	827.175	1307490	169	176	false	gi|576695773|gb|EUB59337.1| Actin
SSD1	EgrG_000190400.1	Actin cytoplasmic type 5	40216	1	4	5	7	0.00139	0.578	DLYANTVLSGGSTMYPGIADR	K	M	0.997	73.8	25	73.8	5.25	0	1	1	0	2	2201.05	897.778	171204	277	297	true
SSD1	EgrG_000190400.1	Actin cytoplasmic type 5	40216	1	4	5	7	0.00139	0.578	DSYVGDEAQSK	K	R	0.997	46	25	46	2.54	0	2	0	0	2	1198.52	200.722	15797.6	36	46	false	EgrG_000406900.1..pep|Actin cytoplasmic A3,gi|576692431|gb|EUB56079.1| Actin-1 ,gi|576695773|gb|EUB59337.1| Actin
SSD1	EgrG_000190400.1	Actin cytoplasmic type 5	40216	1	4	5	7	0.00139	0.578	EITALAPSTMK	K	I	0.997	27.8	25	0	0.244	0	1	0	0	2	1161.62	567.863	658119	301	311	true
SSD1	EgrG_000190400.1	Actin cytoplasmic type 5	40216	1	4	5	7	0.00139	0.578	GYSFTTTAER	R	E	0.997	44.7	25	38.4	1.89	0	2	0	0	2	1132.53	525.49	1908310	182	191	false	gi|576695773|gb|EUB59337.1| Actin
SSD1	EgrG_000190400.1	Actin cytoplasmic type 5	40216	1	4	5	7	0.00139	0.578	IWHHTFYNELR	K	V	0.997	30.2	25	18.6	1.28	0	1	1	0	2	1515.75	527.3	3442250	70	80	false	EgrG_000406900.1..pep|Actin cytoplasmic A3,gi|576692431|gb|EUB56079.1| Actin-1 ,gi|576695773|gb|EUB59337.1| Actin
SSD1	EgrG_000190400.1	Actin cytoplasmic type 5	40216	1	4	5	7	0.00139	0.578	LCYVALDFEQEMATAASSSSLEK	K	S	0.997	126	25	95.7	6.47	0	5	7	0	2	2550.17	1059.82	1046180	201	223	false	gi|576695773|gb|EUB59337.1| Actin
SSD1	EgrG_000190400.1	Actin cytoplasmic type 5	40216	1	4	5	7	0.00139	0.578	SYELPDGQVITIGNER	K	F	0.997	109	25	99.9	6.17	0	4	0	0	2	1790.89	810.13	1804010	224	239	false	gi|576695773|gb|EUB59337.1| Actin
SSD1	EgrG_000190400.1	Actin cytoplasmic type 5	40216	1	4	5	7	0.00139	0.578	TTGIVLDSGDGVTHTVPIYEGYALPHAILR	R	L	0.997	18.1	25	18.1	-0.0414	0	0	0	1	2	3165.66	861.477	220343	133	162	true
SSD1	EgrG_000190400.1	Actin cytoplasmic type 5	40216	1	4	5	7	0.00139	0.578	VAPEEHPVLLTEAPLNPK	R	A	0.997	79.3	25	79.3	5.09	0	1	3	0	2	1954.06	614.743	8286220	81	98	false	EgrG_000406900.1..pep|Actin cytoplasmic A3,gi|576692431|gb|EUB56079.1| Actin-1 ,gi|576695773|gb|EUB59337.1| Actin
SSD1	EgrG_000882500.1	Actin modulator protein	46086.1	1	4	4	8	0.00159	0.159	ATSPFLMVWR	R	V	0.997	19.6	25	12.3	0.854	0	1	0	0	2	1207.63	921.036	199784	87	96	true
SSD1	EgrG_000882500.1	Actin modulator protein	46086.1	1	4	4	8	0.00159	0.159	FLQTCPNPFLPITVVTDEQAESFLK	K	G	0.997	79.4	25	71.1	5.59	0	0	4	0	2	2894.46	1225.28	317025	379	403	true
SSD1	EgrG_000882500.1	Actin modulator protein	46086.1	1	4	4	8	0.00159	0.159	HDIKPDDVYIILTK	K	E	0.997	51.4	25	51.4	3.77	0	0	1	0	2	1669.92	684.576	212574	340	353	true
SSD1	EgrG_000882500.1	Actin modulator protein	46086.1	1	4	4	8	0.00159	0.159	TVELDTFLDDAAVQHR	K	E	0.997	35.7	25	32.3	-0.0792	0	0	2	0	2	1829.9	785.43	461898	157	172	true
SSD1	gi|576697711	Actin-depolymerizing factor 2	189437	1	3	3	4	0.000795	0.0247	CTFDDFKAELESLEK	R	C	0.997	38.7	25	29.2	0.387	0	0	1	0	2	1831.84	943.687	80284.7	1654	1668	true
SSD1	gi|576697711	Actin-depolymerizing factor 2	189437	1	3	3	4	0.000795	0.0247	SDLLLVSWIPDTASVR	K	E	0.997	39.2	25	32.9	2.35	0	1	0	0	2	1771.96	1107.26	35650.8	1684	1699	true
SSD1	gi|576697711	Actin-depolymerizing factor 2	189437	1	3	3	4	0.000795	0.0247	YAVLDFEPDNNKSDLLLVSWIPDTASVR	R	E	0.997	23	25	20.4	1.28	0	0	2	0	2	3177.61	1159.65	73379.5	1672	1699	true
SSD1	EgrG_000241900.1	Activator of 90 kda heat shock protein atpase	40869.9	1	3	4	4	0.000795	0.175	LTQTNVPASDEEGTQSGWQTHYFMPIQQTFGFGGK	K	I	0.997	77.2	25	77.2	2.07	0	0	1	1	2	3887.8	933.054	94198.6	323	357	true
SSD1	EgrG_000241900.1	Activator of 90 kda heat shock protein atpase	40869.9	1	3	4	4	0.000795	0.175	VFITEELTK	K	L	0.997	31.1	25	25.9	2.38	0	1	0	0	2	1079.6	654.614	165752	246	254	true
SSD1	EgrG_000241900.1	Activator of 90 kda heat shock protein atpase	40869.9	1	3	4	4	0.000795	0.175	YAIFDGNVSGSFIDLEPNK	K	M	0.997	58.4	25	51	6.8	0	1	0	0	2	2086.01	989.844	47376.2	271	289	true
SSD1	gi|576701359	Acyl-coa-binding protein	9080.5	1	3	4	6	0.00119	0.341	QATVGDVNTAKPGMLDVK	K	G	0.997	0	0	0	8.96	0	2	2	0	2	1826.93	589.59	2817550	30	47	true
SSD1	gi|576701359	Acyl-coa-binding protein	9080.5	1	3	4	6	0.00119	0.341	SEAEQEYVK	R	K	0.997	28.8	25	24.4	0.678	0	1	0	0	2	1082.5	461.721	52241.1	64	72	true
SSD1	gi|576701359	Acyl-coa-binding protein	9080.5	1	3	4	6	0.00119	0.341	SEAEQEYVKK	R	V	0.997	27.1	25	12.7	3.15	0	1	0	0	2	1210.6	125.239	9418.38	64	73	true
SSD1	EgrG_000592000.1	Adhesion regulating molecule 1	44089.8	1	3	3	3	0.000596	0.18	FFLWMQEPNANNDAQICETVNK	R	F	0.997	74.6	25	74.6	2.96	0	0	1	0	2	2669.21	951.785	67432.2	102	123	true
SSD1	EgrG_000592000.1	Adhesion regulating molecule 1	44089.8	1	3	3	3	0.000596	0.18	LAAHLPPIDPEDQQLTPSQAVIANVR	R	S	0.997	58.3	25	55.6	3.24	0	0	1	0	2	2793.49	786.531	137501	293	318	true
SSD1	EgrG_000592000.1	Adhesion regulating molecule 1	44089.8	1	3	3	3	0.000596	0.18	SFSEALESGQLGPALSQFGLGEEVCK	K	A	0.997	28.3	25	24.3	0.119	0	0	1	0	2	2740.31	1074.04	25166.5	328	353	true
SSD1	EgrG_001100200.1	Aminoacyl trna synthase complex interacting	31241.6	1	2	2	2	0.000397	0.0933	GLMGIFMCNLKPVK	R	M	0.997	23.3	25	19.4	0.367	0	0	1	0	2	1607.85	853.295	102399	170	183	true
SSD1	EgrG_001100200.1	Aminoacyl trna synthase complex interacting	31241.6	1	2	2	2	0.000397	0.0933	TVISGLVPHVPIEK	R	M	0.951	10.9	25	10.9	0.347	0	0	1	0	2	1488.88	683.328	198152	154	167	true
SSD1	EgrG_000244000.1	Annexin	35645.4	1	5	5	6	0.00119	0.183	DALLALLK	R	T	0.997	40.4	25	12.6	2.74	0	1	0	0	2	856.55	916.975	45270.9	228	235	true
SSD1	EgrG_000244000.1	Annexin	35645.4	1	5	5	6	0.00119	0.183	GLGTDEDAIIDVLSHR	K	S	0.997	33	25	23.7	-0.799	0	0	1	0	2	1710.87	893.523	135981	25	40	true
SSD1	EgrG_000244000.1	Annexin	35645.4	1	5	5	6	0.00119	0.183	LAVLYSFYDK	R	A	0.997	39	25	30	1.29	0	1	0	0	2	1218.64	805.261	100228	74	83	true
SSD1	EgrG_000244000.1	Annexin	35645.4	1	5	5	6	0.00119	0.183	SLEQDVIHDVSGDFER	R	V	0.997	37.4	25	34.5	2.74	0	0	2	0	2	1845.86	844.964	334279	131	146	true
SSD1	EgrG_000244000.1	Annexin	35645.4	1	5	5	6	0.00119	0.183	VLVALLQGK	R	R	0.997	35.4	25	35.4	0.854	0	1	0	0	2	940.619	678.225	153311	147	155	true
SSD1	EgrG_000330300.1	Annexin	48461.6	1	4	4	6	0.00119	0.142	EEGTPVSVNCAAADAEALYK	R	A	0.997	83	25	83	9.41	0	1	0	0	2	2094.96	769.711	89516.8	295	314	true
SSD1	EgrG_000330300.1	Annexin	48461.6	1	4	4	6	0.00119	0.142	GLGTDEGCIIAVLSK	R	R	0.997	87.7	25	78.7	3.64	0	2	0	0	2	1532.8	893.141	198127	163	177	true
SSD1	EgrG_000330300.1	Annexin	48461.6	1	4	4	6	0.00119	0.142	ILVALLQAQR	K	E	0.997	61.3	25	59.2	1.66	0	2	0	0	2	1124.72	733.903	324988	285	294	true
SSD1	EgrG_000330300.1	Annexin	48461.6	1	4	4	6	0.00119	0.142	LLIQALVPYSNAIVGEIPK	R	A	0.997	88.8	25	88.8	4.49	0	0	1	0	2	2038.19	1149.51	40064.7	242	260	true
SSD1	gi|576697441	Annexin a6	87684.4	1	2	2	2	0.000397	0.0492	DCAILLTEDPIYLMAK	R	S	0.997	85.9	25	76	5.14	0	1	0	0	2	1865.94	1104.93	62274.5	538	553	true
SSD1	gi|576697441	Annexin a6	87684.4	1	2	2	2	0.000397	0.0492	GVGTNENTIIEIIVGCTNEEINK	K	L	0.997	30.5	25	30.5	2.32	0	0	1	0	2	2517.25	1133.39	24535.7	561	583	true
SSD1	gi|576695514	Annexin a7	34780.7	1	4	4	5	0.000993	0.187	GLGTDEATIIDVLAHR	K	T	0.997	34.2	25	28.9	0.523	0	0	2	0	2	1680.89	903.308	229008	25	40	true
SSD1	gi|576695514	Annexin a7	34780.7	1	4	4	5	0.000993	0.187	IINEVYQEETGHDLIK	R	A	0.997	26	25	6.71	-1.04	0	0	1	0	2	1900.97	587.028	525346	201	216	true
SSD1	gi|576695514	Annexin a7	34780.7	1	4	4	5	0.000993	0.187	QAVEWSFYNR	R	A	0.997	29.6	25	20.6	0.215	0	1	0	0	2	1299.61	685.428	144688	74	83	true
SSD1	gi|576695514	Annexin a7	34780.7	1	4	4	5	0.000993	0.187	SLEDDVESETSGDFKR	K	V	0.993	16.4	25	13.5	-0.996	0	0	1	0	2	1813.81	595.537	336863	131	146	true
SSD1	gi|576701205	Annexin a8	46496.3	1	6	6	8	0.00159	0.254	AMDGMGTDEAMIIEILGTR	K	T	0.997	99.6	25	92	4.66	0	1	0	0	2	2023.95	1181.12	12127.8	104	122	true
SSD1	gi|576701205	Annexin a8	46496.3	1	6	6	8	0.00159	0.254	ILVALLAAQR	R	H	0.997	63.3	25	63.3	3.37	0	1	0	0	2	1067.69	766.581	92615.6	237	246	true
SSD1	gi|576701205	Annexin a8	46496.3	1	6	6	8	0.00159	0.254	LGTDEEAFITILCTR	R	S	0.997	94.7	25	83.4	2.14	0	1	0	0	2	1738.87	998.814	63636	286	300	true
SSD1	gi|576701205	Annexin a8	46496.3	1	6	6	8	0.00159	0.254	LQGELSGDFGELVDLMFYTIPELK	K	A	0.997	49.1	25	49.1	4.82	0	0	2	0	2	2714.36	1475.26	36406.2	146	169	true
SSD1	gi|576701205	Annexin a8	46496.3	1	6	6	8	0.00159	0.254	SPWQLIAISK	R	A	0.997	53.8	25	46.7	1.7	0	2	0	0	2	1142.66	821.405	277760	301	310	true
SSD1	gi|576701205	Annexin a8	46496.3	1	6	6	8	0.00159	0.254	VTNCGLPCNPTLRPYPNFNANSDVELLK	K	K	0.997	46.9	25	43.5	2.07	0	0	1	0	2	3203.56	794.16	159785	75	102	true
SSD1	EgrG_001163400.1	Armet protein	32998.1	1	2	2	2	0.000397	0.158	ICSNVGALPNSPTR	K	V	0.997	54.2	25	48.7	1.12	0	1	0	0	2	1485.75	531.458	276346	195	208	true
SSD1	EgrG_001163400.1	Armet protein	32998.1	1	2	2	2	0.000397	0.158	TIDDTCSTFTGK	K	Q	0.997	51.7	25	51.7	4.92	0	1	0	0	2	1345.59	518.916	257480	180	191	true
SSD1	EgrG_002026800.1	Asparaginyl trna synthetase, cytoplasmic	117060	1	2	2	3	0.000596	0.0395	EGTDPFVFGDDIPELPER	K	K	0.997	69.4	25	66.6	6.1	0	2	0	0	2	2032.95	1011.05	82947.9	422	439	true
SSD1	EgrG_002026800.1	Asparaginyl trna synthetase, cytoplasmic	117060	1	2	2	3	0.000596	0.0395	GFTEVHPPTLVQTQVEGGSTLFK	R	L	0.997	45	25	38.9	2.19	0	0	1	0	2	2472.28	788.285	128241	279	301	true
SSD1	EgrG_000777100.1	Aspartyl trna synthetase cytoplasmic	58426	1	2	2	2	0.000397	0.0642	EAGWDVEEFADLSTPAEK	R	F	0.997	68.3	25	64.9	4.37	0	1	0	0	2	1993.9	931.699	36398.2	370	387	true
SSD1	EgrG_000777100.1	Aspartyl trna synthetase cytoplasmic	58426	1	2	2	2	0.000397	0.0642	YGCPPHAGGGIGLER	R	V	0.997	29.2	25	22.3	0.347	0	0	1	0	2	1540.73	504.239	336888	474	488	true
SSD1	EgrG_000720500.1	Atp synthase subunit alpha mitochondrial	59588.6	1	2	2	3	0.000596	0.0513	AGAIVDVPVGEELLGR	R	V	0.997	30.8	25	26.6	1.28	0	1	0	0	2	1594.88	883.213	58595.5	127	142	true
SSD1	EgrG_000720500.1	Atp synthase subunit alpha mitochondrial	59588.6	1	2	2	3	0.000596	0.0513	TIVTDFLSSYQS	K	-	0.997	54.4	25	54.4	0.585	0	2	0	0	2	1360.66	1105.66	50516.5	535	546	true
SSD1	EgrG_000752000.1	Atp synthase subunit beta mitochondrial	55921.2	1	2	2	2	0.000397	0.0827	GIAGLGIYPAVDPLDSVSR	R	I	0.997	37.9	25	37.9	1.59	0	1	0	0	2	1900.02	986.315	77246.9	380	398	true
SSD1	EgrG_000752000.1	Atp synthase subunit beta mitochondrial	55921.2	1	2	2	2	0.000397	0.0827	SLQDIIAILGMDELSEEDKLTVAR	R	A	0.997	25	25	19.5	1.43	0	0	1	0	2	2659.39	1255.76	18361.1	425	448	true
SSD1	EgrG_000610400.1	Atp:adp antiporter	53682.3	1	3	3	3	0.000596	0.108	LGTLDRPYNGVIDCTIR	K	T	0.997	43.1	25	37.1	0.0555	0	0	1	0	2	1963.01	622.753	308898	49	65	true
SSD1	EgrG_000610400.1	Atp:adp antiporter	53682.3	1	3	3	3	0.000596	0.108	LLVQNQGEMLK	K	L	0.997	42.4	25	32.5	1.01	0	1	0	0	2	1272.7	568.5	246077	38	48	true
SSD1	EgrG_000610400.1	Atp:adp antiporter	53682.3	1	3	3	3	0.000596	0.108	TEGLLPFWR	K	G	0.997	31.5	25	15.5	0.469	0	1	0	0	2	1118.6	951.093	102636	69	77	true
SSD1	EgrG_000209800.1	Barrier to autointegration factor	10225.1	1	2	2	3	0.000596	0.333	DCFDALDSWCSAFMQ	K	-	0.997	70	25	70	4.36	0	2	0	0	2	1852.7	1339.3	42880.2	76	90	true
SSD1	EgrG_000209800.1	Barrier to autointegration factor	10225.1	1	2	2	3	0.000596	0.333	SVFELPGVGEVLGQK	K	L	0.997	37.6	25	21.7	3.07	0	1	0	0	2	1558.85	980.193	127771	19	33	true
SSD1	EgrG_000701800.1	Basement membrane specific heparan sulfate	96032.4	1	7	7	8	0.00159	0.152	DLEIRPMPSEDMLSGR	R	V	0.997	19.8	25	18.9	1.16	0	0	1	0	2	1845.88	728.234	160878	136	151	true
SSD1	EgrG_000701800.1	Basement membrane specific heparan sulfate	96032.4	1	7	7	8	0.00159	0.152	KCEVVPTPPPSEIWEYTWSDPSGR	R	I	0.997	52.2	25	52.2	4	0	0	2	0	2	2817.32	879.334	243724	155	178	true
SSD1	EgrG_000701800.1	Basement membrane specific heparan sulfate	96032.4	1	7	7	8	0.00159	0.152	NVPGAITYNTLIEPISR	R	A	0.997	50	25	50	2.21	0	1	0	0	2	1858.01	842.481	105662	222	238	true
SSD1	EgrG_000701800.1	Basement membrane specific heparan sulfate	96032.4	1	7	7	8	0.00159	0.152	RGDTVTLTCEVAGRPNPR	R	V	0.997	35.7	25	30.8	-0.146	0	0	0	1	2	1999.01	492.25	297400	757	774	true
SSD1	EgrG_000701800.1	Basement membrane specific heparan sulfate	96032.4	1	7	7	8	0.00159	0.152	VQPSPPEPVAYTWYFR	K	N	0.997	35.3	25	28.9	1.49	0	1	0	0	2	1936.96	901.491	109341	252	267	true
SSD1	EgrG_000701800.1	Basement membrane specific heparan sulfate	96032.4	1	7	7	8	0.00159	0.152	VRPGQDVSLLCYSMQMDR	K	R	0.997	29.6	25	29.6	1.85	0	0	1	0	2	2155.01	721.796	149246	534	551	true
SSD1	EgrG_000701800.1	Basement membrane specific heparan sulfate	96032.4	1	7	7	8	0.00159	0.152	VSIMSIDGIEENHEGQWECR	R	T	0.997	45.3	25	45.3	2.96	0	0	1	0	2	2389.05	721.492	157908	383	402	true
SSD1	EgrG_000447500.1	Calcium binding protein p22	21327.2	1	6	7	11	0.00219	0.401	AAVESVDIENK	K	M	0.997	70.3	25	59.8	3.33	0	1	0	0	2	1174.6	507.463	335622	170	180	true
SSD1	EgrG_000447500.1	Calcium binding protein p22	21327.2	1	6	7	11	0.00219	0.401	FLFGMYDLDVDNR	R	I	0.997	84.1	25	84.1	4.8	0	2	0	0	2	1604.74	1044.15	141995	109	121	true
SSD1	EgrG_000447500.1	Calcium binding protein p22	21327.2	1	6	7	11	0.00219	0.401	IINEFFK	R	G	0.979	24.6	25	15.9	-0.114	0	1	0	0	2	910.503	656.355	226957	66	72	true
SSD1	EgrG_000447500.1	Calcium binding protein p22	21327.2	1	6	7	11	0.00219	0.401	ILDPEEVAEISAETGFSAK	K	Q	0.997	105	25	88.5	4.2	0	2	2	0	2	2006	965.497	290501	8	26	true
SSD1	EgrG_000447500.1	Calcium binding protein p22	21327.2	1	6	7	11	0.00219	0.401	MSIHFLD	K	-	0.979	23.4	25	13.8	0.0362	0	1	0	0	2	862.413	740.997	82238	181	187	true
SSD1	EgrG_000447500.1	Calcium binding protein p22	21327.2	1	6	7	11	0.00219	0.401	RQDFLLIPELAINPLGDR	K	I	0.997	50.6	25	49.2	1.17	0	0	2	0	2	2080.16	1071.83	158640	48	65	true
SSD1	gi|576695277	Calcium-binding protein	86008.8	1	3	3	6	0.00119	0.0533	ELGDDLTEEEIDEMIR	K	D	0.997	83.9	25	83.9	2.19	0	2	0	0	2	1906.86	969.926	119417	250	265	true
SSD1	gi|576695277	Calcium-binding protein	86008.8	1	3	3	6	0.00119	0.0533	ILQNEQDEEDLR	K	Q	0.997	65.5	25	45.4	4.05	0	2	0	0	2	1501.71	330.138	545624	214	225	true
SSD1	gi|576695277	Calcium-binding protein	86008.8	1	3	3	6	0.00119	0.0533	ISTNDLGPAFSALK	K	V	0.997	76.3	25	63.3	5.72	0	2	0	0	2	1433.76	782.64	561406	166	179	true
SSD1	EgrG_000875100.1	Calnexin	63444.2	1	6	6	8	0.00159	0.228	AERPSDWNTETDGEWEAPMIDNPDCQSAPGCGPWEKPK	K	K	0.997	69	25	69	2.28	0	0	0	1	2	4357.85	732.154	202434	326	363	true
SSD1	EgrG_000875100.1	Calnexin	63444.2	1	6	6	8	0.00159	0.228	EFNFDKDEFVVQYEVK	R	F	0.997	29.5	25	27.1	1.36	0	0	1	0	2	2035.96	809.438	117451	128	143	true
SSD1	EgrG_000875100.1	Calnexin	63444.2	1	6	6	8	0.00159	0.228	FAAETWVLK	K	Q	0.997	26.1	25	13.2	1.82	0	1	0	0	2	1064.58	716.952	179322	440	448	true
SSD1	EgrG_000875100.1	Calnexin	63444.2	1	6	6	8	0.00159	0.228	GDSGADASIDGEGLVK	C	S	0.997	0	0	0	1.17	0	1	0	0	1	1490.7	566.909	217705	23	38	true
SSD1	EgrG_000875100.1	Calnexin	63444.2	1	6	6	8	0.00159	0.228	IVFEAPNTPEDAILALYFTSPDDMEK	K	M	0.987	23.5	25	18.6	-0.724	0	0	2	0	2	2926.41	1261.35	25428.3	47	72	true
SSD1	EgrG_000875100.1	Calnexin	63444.2	1	6	6	8	0.00159	0.228	KPDDWDESAPQFVIDEDATMPEGWLVDTPK	K	L	0.997	58.8	25	58.8	4.43	0	0	2	0	2	3431.56	1061.88	81432.9	290	319	true
SSD1	EgrG_000719700.1	Calpain	85771.3	1	7	7	7	0.00139	0.172	DFFNTNRPISISEFTNTR	R	E	0.997	36.8	25	36.8	1.19	0	0	1	0	2	2159.05	862.124	158624	495	512	true
SSD1	EgrG_000719700.1	Calpain	85771.3	1	7	7	7	0.00139	0.172	DPVTNSINAEQLR	K	D	0.997	62.3	25	55.3	2.05	0	1	0	0	2	1456.74	593.575	211651	594	606	true
SSD1	EgrG_000719700.1	Calpain	85771.3	1	7	7	7	0.00139	0.172	GDVVQGQLGDCWLLAVISSMADITELFNHIVPK	R	G	0.997	92.1	25	87.1	4.8	0	0	1	0	2	3625.84	1560.84	30186.7	140	172	true
SSD1	EgrG_000719700.1	Calpain	85771.3	1	7	7	7	0.00139	0.172	GQTIQGPDYVGVFK	K	F	0.997	52	25	45.6	2.59	0	1	0	0	2	1508.77	688.809	97415.4	173	186	true
SSD1	EgrG_000719700.1	Calpain	85771.3	1	7	7	7	0.00139	0.172	LEETFFSGEWVK	R	N	0.997	43.9	25	35.9	1.51	0	1	0	0	2	1471.71	876.333	65184.7	408	419	true
SSD1	EgrG_000719700.1	Calpain	85771.3	1	7	7	7	0.00139	0.172	TKNEDDFVDSLFNSAK	K	D	0.997	20.7	25	20.7	1.43	0	0	1	0	2	1829.86	817.982	99503.9	578	593	true
SSD1	EgrG_000719700.1	Calpain	85771.3	1	7	7	7	0.00139	0.172	VMPGCYLIVPSTFNPNQEAQFIIR	R	V	0.978	0	0	0	0.886	0	0	1	0	2	2794.41	1083.82	41266.5	520	543	true
SSD1	EgrG_000911200.1	Calpain a	92082.7	1	7	7	8	0.00159	0.167	GTGQLFEDPDFPADGSSLFYSMSAPR	R	G	0.997	50.8	25	50.8	1.28	0	0	2	0	2	2792.25	1122.88	78540.8	112	137	true
SSD1	EgrG_000911200.1	Calpain a	92082.7	1	7	7	8	0.00159	0.167	IAQVNSSSGPVQLLR	K	I	0.997	45.8	25	38.1	4.35	0	1	0	0	2	1568.88	637.956	176132	335	349	true
SSD1	EgrG_000911200.1	Calpain a	92082.7	1	7	7	8	0.00159	0.167	RPQEICSNPK	K	F	0.964	10.3	25	10.2	0.237	0	1	0	0	2	1228.61	117.285	4834.58	143	152	true
SSD1	EgrG_000911200.1	Calpain a	92082.7	1	7	7	8	0.00159	0.167	TGDSFGGAQLLNILLYL	R	-	0.997	39.5	25	34.9	1.49	0	1	0	0	2	1794.96	1563.55	19825.5	806	822	true
SSD1	EgrG_000911200.1	Calpain a	92082.7	1	7	7	8	0.00159	0.167	VCGPDGEITADELIDILNVAFTK	K	E	0.997	50.5	25	45.2	2.02	0	0	1	0	2	2490.24	1385.19	13700.5	610	632	true
SSD1	EgrG_000911200.1	Calpain a	92082.7	1	7	7	8	0.00159	0.167	VPFEMTIIHGGWQPGVNAGGCR	K	N	0.997	53.9	25	49.9	2.17	0	0	1	0	2	2383.14	795.272	174305	425	446	true
SSD1	EgrG_000911200.1	Calpain a	92082.7	1	7	7	8	0.00159	0.167	VQVEDADDDDDENLGTLIVGLMQK	R	D	0.997	55.2	25	55.2	3.55	0	0	1	0	2	2632.23	1215.96	21035.9	460	483	true
SSD1	EgrG_000595700.1	Calponin	24388.9	1	4	5	10	0.00199	0.297	AAQEIPEDITSAPAEQFYQYLK	K	S	0.997	69.1	25	69.1	6.06	0	2	4	0	2	2512.22	1001.51	516574	50	71	true
SSD1	EgrG_000595700.1	Calponin	24388.9	1	4	5	10	0.00199	0.297	LLTPPSGVPDDLIK	R	A	0.997	40.1	25	39.1	4.82	0	1	0	0	2	1464.83	779.269	597392	36	49	true
SSD1	EgrG_000595700.1	Calponin	24388.9	1	4	5	10	0.00199	0.297	LQMGYTGGATASGVSFGAR	G	R	0.997	0	0	0	1.34	0	1	0	0	1	1830.88	663.689	139027	194	212	true
SSD1	EgrG_000595700.1	Calponin	24388.9	1	4	5	10	0.00199	0.297	VSSLGVNMWK	R	V	0.997	44.7	25	30.3	1.39	0	2	0	0	2	1120.58	658.874	450109	88	97	true
SSD1	EgrG_001004900.1	Calponin	52551	1	19	33	80	0.0159	0.574	AGDMGMDVQVNR	R	R	0.997	79.8	25	68.1	1.35	0	3	0	0	2	1292.57	543.964	1848360	57	68	true
SSD1	EgrG_001004900.1	Calponin	52551	1	19	33	80	0.0159	0.574	AGDMGMDVQVNRR	R	L	0.997	28.2	25	23.7	-0.568	0	0	1	0	2	1448.67	499.84	460357	57	69	true
SSD1	EgrG_001004900.1	Calponin	52551	1	19	33	80	0.0159	0.574	DSAGIIGLQSGSNQGSSQAGMSFGAQR	K	H	0.997	43.6	25	43.6	1.19	0	0	7	0	2	2611.22	1565.03	68046.8	457	483	true
SSD1	EgrG_001004900.1	Calponin	52551	1	19	33	80	0.0159	0.574	EFTEDQLAASK	R	T	0.997	49.4	25	38.5	0.796	0	2	0	0	2	1238.59	534.716	3829810	215	225	true
SSD1	EgrG_001004900.1	Calponin	52551	1	19	33	80	0.0159	0.574	EGQGIIGLQAGSNK	K	G	0.997	79.8	25	73.4	4.33	0	2	0	0	2	1371.72	555.769	2130110	262	275	true
SSD1	EgrG_001004900.1	Calponin	52551	1	19	33	80	0.0159	0.574	EGQGVIGLQAGTNQFANQSGMSMGAR	K	R	0.997	58.8	25	52.1	3.46	0	0	3	0	2	2609.22	724.285	1576030	418	443	true
SSD1	EgrG_001004900.1	Calponin	52551	1	19	33	80	0.0159	0.574	EGQSVIGLQAGSNLGASQSGMSMGAMR	K	H	0.997	65.6	25	56.2	6.24	0	1	4	0	2	2624.22	769.104	633481	379	405	true
SSD1	EgrG_001004900.1	Calponin	52551	1	19	33	80	0.0159	0.574	EVVQWINQLTGENVPLGR	K	E	0.997	106	25	101	6.74	0	3	3	0	2	2052.09	1013.06	899126	81	98	true
SSD1	EgrG_001004900.1	Calponin	52551	1	19	33	80	0.0159	0.574	GASQSGMAMGAVR	K	H	0.997	84.9	25	71.4	4.21	0	2	0	0	2	1222.57	473.587	262612	276	288	true
SSD1	EgrG_001004900.1	Calponin	52551	1	19	33	80	0.0159	0.574	GASQSGMSMGAMR	K	H	0.997	61.6	25	61.6	0.509	0	3	0	0	2	1270.53	456.595	256375	354	366	true
SSD1	EgrG_001004900.1	Calponin	52551	1	19	33	80	0.0159	0.574	HITDIKVDEMSK	R	E	0.997	31.2	25	29.8	2.02	0	1	1	0	2	1415.72	493.578	885813	406	417	true
SSD1	EgrG_001004900.1	Calponin	52551	1	19	33	80	0.0159	0.574	IGEMSDAAK	K	T	0.951	11.5	25	5.31	0.0605	0	1	0	0	2	921.435	141.594	83504	295	303	true
SSD1	EgrG_001004900.1	Calponin	52551	1	19	33	80	0.0159	0.574	LTEMSAEGK	K	S	0.997	26.4	25	11.7	-0.0792	0	1	0	0	2	965.461	152.152	12785.1	334	342	true
SSD1	EgrG_001004900.1	Calponin	52551	1	19	33	80	0.0159	0.574	NMAQVLSCLLQLGTECQR	R	N	0.997	66.7	25	56	3.89	0	2	9	0	2	2121.03	1271.13	922522	179	196	true
SSD1	EgrG_001004900.1	Calponin	52551	1	19	33	80	0.0159	0.574	QMENIQIFLTAAEAYGVPR	K	T	0.997	111	25	111	5.72	0	5	8	0	2	2151.09	1138.94	1387430	147	165	true
SSD1	EgrG_001004900.1	Calponin	52551	1	19	33	80	0.0159	0.574	STIGLQAGSNK	K	G	0.997	56.9	25	42.4	4.89	0	4	0	0	2	1075.57	363.653	707851	343	353	true
SSD1	EgrG_001004900.1	Calponin	52551	1	19	33	80	0.0159	0.574	TSLFQTVDLFEMR	R	N	0.997	89.8	25	85.3	4.57	0	8	2	0	2	1586.79	1094.46	1476450	166	178	true
SSD1	EgrG_001004900.1	Calponin	52551	1	19	33	80	0.0159	0.574	TSLNLQTGTNK	K	G	0.997	69.5	25	44.2	1.92	0	1	0	0	2	1176.62	489.001	214588	304	314	true
SSD1	EgrG_001004900.1	Calponin	52551	1	19	33	80	0.0159	0.574	VYEGTNPLPPTVTK	K	K	0.997	66.5	25	46.9	2.74	0	3	0	0	2	1515.81	562.992	3296300	118	131	true
SSD1	gi|576693418	Calreticulin	45340.4	1	2	2	3	0.000596	0.122	GQWKPPQIPNPDYFEDDELYAR	K	T	0.997	52.1	25	46.5	3.92	0	0	2	0	2	2678.25	863.721	258618	286	307	true
SSD1	gi|576693418	Calreticulin	45340.4	1	2	2	3	0.000596	0.122	SGTIFDNFIVSDDVSECQAHAEYWQK	K	R	0.997	79.4	25	79.4	4.82	0	0	1	0	2	3046.35	922.82	73454.8	321	346	true
SSD1	gi|576701509	Calumenin-b	36781.1	1	2	2	2	0.000397	0.118	LSLDEYSAFLHPQDYPR	K	M	0.997	21.9	25	21.1	0.387	0	0	1	0	2	2050.99	870.748	177706	165	181	true
SSD1	gi|576701509	Calumenin-b	36781.1	1	2	2	2	0.000397	0.118	QEIGEWIMPTDYDPVEAETK	R	H	0.997	55.6	25	48.6	3.92	0	1	0	0	2	2351.08	955.907	21856.7	251	270	true
SSD1	EgrG_000816600.1	Camp regulated phosphoprotein 19	13505.9	1	2	2	2	0.000397	0.374	ASVTSQEEQESELK	K	A	0.997	77.4	25	62.3	5	0	1	0	0	2	1564.73	484.015	86718.6	8	21	true
SSD1	EgrG_000816600.1	Camp regulated phosphoprotein 19	13505.9	1	2	2	2	0.000397	0.374	STTEEEAIEKEEILQESTGVTIATPESVPAVR	K	R	0.99	25.8	25	25.8	0.357	0	0	1	0	2	3443.73	829.129	14653.3	65	96	true
SSD1	EgrG_000113500.1	Carbonyl reductase 1	20331.5	1	2	2	2	0.000397	0.182	GHLTLQEVDELIASFVK	K	H	0.997	22.8	25	22.8	1.02	0	0	1	0	2	1899.02	1181.58	20167.4	67	83	true
SSD1	EgrG_000113500.1	Carbonyl reductase 1	20331.5	1	2	2	2	0.000397	0.182	TILEGADTPVYLATLPK	K	G	0.997	67.7	25	64.4	2.96	0	1	0	0	2	1801.99	891.19	68640.3	147	163	true
SSD1	EgrG_000702700.1	Chaperonin containing tcp1 subunit 2 beta	66603.9	1	7	7	7	0.00139	0.166	IADLEIAEK	K	E	0.997	25.1	25	13.7	0.31	0	1	0	0	2	1001.55	564.413	343150	345	353	true
SSD1	EgrG_000702700.1	Chaperonin containing tcp1 subunit 2 beta	66603.9	1	7	7	7	0.00139	0.166	ILIANTPMDADK	K	I	0.997	32.6	25	25.5	0.553	0	1	0	0	2	1301.68	598.3	265258	318	329	true
SSD1	EgrG_000702700.1	Chaperonin containing tcp1 subunit 2 beta	66603.9	1	7	7	7	0.00139	0.166	LGGTLSDSYLDEGFLLDKK	K	I	0.997	36	25	27.8	-0.839	0	0	1	0	2	2071.06	832.775	223828	286	304	true
SSD1	EgrG_000702700.1	Chaperonin containing tcp1 subunit 2 beta	66603.9	1	7	7	7	0.00139	0.166	LGHCDLIEETTIGEDR	R	L	0.997	23.7	25	20.7	0.921	0	0	1	0	2	1857.87	587.298	476938	424	439	true
SSD1	EgrG_000702700.1	Chaperonin containing tcp1 subunit 2 beta	66603.9	1	7	7	7	0.00139	0.166	LSSCMGAIAIGDLVK	R	S	0.997	99.2	25	92.4	4.41	0	1	0	0	2	1534.8	865.051	90802.3	104	118	true
SSD1	EgrG_000702700.1	Chaperonin containing tcp1 subunit 2 beta	66603.9	1	7	7	7	0.00139	0.166	MAIAMEAFATALR	K	R	0.997	89.6	25	77.1	4.28	0	1	0	0	2	1395.71	967.349	64333.6	513	525	true
SSD1	EgrG_000702700.1	Chaperonin containing tcp1 subunit 2 beta	66603.9	1	7	7	7	0.00139	0.166	TVSGGGAMEMLMAEAVAK	R	A	0.997	109	25	96.7	3.23	0	1	0	0	2	1752.83	942.391	91454.1	487	504	true
SSD1	EgrG_000238400.1	Charged multivesicular body protein 3	25212.3	1	4	4	8	0.00159	0.366	AQINSVIMELENQVAMAK	K	M	0.997	31	25	19.9	0.886	0	0	1	0	2	1989.01	1091.67	47472.8	87	104	true
SSD1	EgrG_000238400.1	Charged multivesicular body protein 3	25212.3	1	4	4	8	0.00159	0.366	EMEEMAQAEVDKILFELTNGAMGK	K	A	0.997	44.9	25	44.1	1.72	0	0	2	0	2	2684.26	1302.11	39832.3	162	185	true
SSD1	EgrG_000238400.1	Charged multivesicular body protein 3	25212.3	1	4	4	8	0.00159	0.366	LGLMNEMVEESVESALDQPK	K	E	0.997	62.9	25	54.8	3.47	0	0	3	0	2	2219.06	1088.75	226540	142	161	true
SSD1	EgrG_000238400.1	Charged multivesicular body protein 3	25212.3	1	4	4	8	0.00159	0.366	MASALNQSTSVMQAMSK	K	L	0.997	91.1	25	83.3	6.05	0	2	0	0	2	1784.83	669.497	198300	105	121	true
SSD1	EgrG_001133200.1	Charged multivesicular body protein 4b	24094.6	1	6	6	10	0.00199	0.5	ELEELAEEDVAEK	R	L	0.997	92.2	25	86.6	4.13	0	2	0	0	2	1503.71	601.822	609911	161	173	true
SSD1	EgrG_001133200.1	Charged multivesicular body protein 4b	24094.6	1	6	6	10	0.00199	0.5	KAEEASELANLEMWSA	K	-	0.997	76.2	25	70.1	4.02	0	1	0	0	2	1778.83	889.684	189824	201	216	true
SSD1	EgrG_001133200.1	Charged multivesicular body protein 4b	24094.6	1	6	6	10	0.00199	0.5	LLDVHNVDELPSIPVGEPTR	K	S	0.997	42.6	25	35.9	3.18	0	0	3	0	2	2200.16	801.587	1364360	174	193	true
SSD1	EgrG_001133200.1	Charged multivesicular body protein 4b	24094.6	1	6	6	10	0.00199	0.5	NALDSALMNK	R	N	0.997	31.9	25	24.4	1.7	0	1	0	0	2	1076.54	577.399	470509	89	98	true
SSD1	EgrG_001133200.1	Charged multivesicular body protein 4b	24094.6	1	6	6	10	0.00199	0.5	QLELNDGALMK	K	L	0.997	46.4	25	36.9	-0.301	0	2	0	0	2	1231.64	632.802	567503	73	83	true
SSD1	EgrG_001133200.1	Charged multivesicular body protein 4b	24094.6	1	6	6	10	0.00199	0.5	VHDLMDDVNEQQDIANEIAAAISMPTGPDLVDDDELLR	K	E	0.991	21	25	21	-0.38	0	0	0	1	2	4177.95	1303.87	19213.3	123	160	true
SSD1	EgrG_001063800.1	Charged multivesicular body protein 5	23958	1	3	4	8	0.00159	0.283	APPSLTDAAANIDSR	K	I	0.997	85.8	25	84.3	3.74	0	2	0	0	2	1498.75	593.921	859084	14	28	true
SSD1	EgrG_001063800.1	Charged multivesicular body protein 5	23958	1	3	4	8	0.00159	0.283	ETLSNQSFNMGQASFALQNVK	R	D	0.997	104	25	104	7.64	0	1	3	0	2	2314.11	826.636	545858	81	101	true
SSD1	EgrG_001063800.1	Charged multivesicular body protein 5	23958	1	3	4	8	0.00159	0.283	LDDIEDLQDDLADMLELNDEFGEALGR	K	S	0.997	68.8	25	68.8	4.29	0	0	2	0	2	3064.39	1464.15	25586.6	126	152	true
SSD1	gi|576697068	Chloride intracellular channel protein 5	30428.4	1	4	4	4	0.000795	0.252	FQCPQLALPFESK	K	E	0.997	28.8	25	26	2.04	0	1	0	0	2	1564.78	852.98	167288	107	119	true
SSD1	gi|576697068	Chloride intracellular channel protein 5	30428.4	1	4	4	4	0.000795	0.252	LPAAFLPDLQLAASTPDELEALLAK	R	F	0.997	61.2	25	61.2	3.1	0	0	1	0	2	2607.43	1327.28	27171.1	82	106	true
SSD1	gi|576697068	Chloride intracellular channel protein 5	30428.4	1	4	4	4	0.000795	0.252	LTFADCMLMPK	K	L	0.997	43.7	25	43.6	0.284	0	1	0	0	2	1326.63	830.9	101530	171	181	true
SSD1	gi|576697068	Chloride intracellular channel protein 5	30428.4	1	4	4	4	0.000795	0.252	SADDYLHSCPSQLPPLK	R	-	0.997	31.9	25	20.8	1.54	0	0	1	0	2	1927.92	615.55	308241	246	262	true
SSD1	EgrG_000468500.1	Chmp1 chromatin modifying protein	23232	1	5	5	7	0.00139	0.411	IEEVMGDFEK	K	T	0.997	45.4	25	34.8	1.89	0	2	0	0	2	1196.55	604.961	616243	117	126	true
SSD1	EgrG_000468500.1	Chmp1 chromatin modifying protein	23232	1	5	5	7	0.00139	0.411	QVAEENGLEVEAAMAGAQVPTDSIAHPISGER	K	R	0.997	115	25	115	8.05	0	0	1	0	2	3276.58	793.873	180092	161	192	true
SSD1	EgrG_000468500.1	Chmp1 chromatin modifying protein	23232	1	5	5	7	0.00139	0.411	SSMASMNLEK	K	I	0.967	17.6	25	13.3	0.398	0	1	0	0	2	1097.5	514.88	388897	107	116	true
SSD1	EgrG_000468500.1	Chmp1 chromatin modifying protein	23232	1	5	5	7	0.00139	0.411	TFTDLDVR	K	T	0.997	28.4	25	17.8	2.7	0	1	0	0	2	966.489	577.158	447060	127	134	true
SSD1	EgrG_000468500.1	Chmp1 chromatin modifying protein	23232	1	5	5	7	0.00139	0.411	TSTVEGSMNTVMATSAPENEIQSLIK	R	Q	0.997	34.8	25	34.8	2.19	0	0	2	0	2	2738.32	954.384	194270	135	160	true
SSD1	EgrG_001028500.1	Citrate synthase	51379.1	1	10	10	15	0.00298	0.284	ALGVCSSLVWDR	R	A	0.997	36	25	29.3	1.08	0	1	0	0	2	1362.68	743.509	178106	430	441	true
SSD1	EgrG_001028500.1	Citrate synthase	51379.1	1	10	10	15	0.00298	0.284	DCQELLPK	K	A	0.993	26.8	25	18.9	0.125	0	1	0	0	2	1002.49	547.62	421638	101	108	true
SSD1	EgrG_001028500.1	Citrate synthase	51379.1	1	10	10	15	0.00298	0.284	DFALTHMPDDPLIK	R	I	0.996	22.7	25	13.1	-0.322	0	0	2	0	2	1612.8	821.049	325690	363	376	true
SSD1	EgrG_001028500.1	Citrate synthase	51379.1	1	10	10	15	0.00298	0.284	DPLFVELLR	K	L	0.997	55.6	25	43.3	0.959	0	1	0	0	2	1101.63	1076.82	27681	249	257	true
SSD1	EgrG_001028500.1	Citrate synthase	51379.1	1	10	10	15	0.00298	0.284	EMSFYTVLFGVSR	K	A	0.997	88.9	25	79.3	6.12	0	1	0	0	2	1535.76	1128.96	55191.4	417	429	true
SSD1	EgrG_001028500.1	Citrate synthase	51379.1	1	10	10	15	0.00298	0.284	GLVTETSVLDPDEGIR	K	F	0.997	58.3	25	51.4	1.42	0	3	0	0	2	1700.87	737.206	644225	78	93	true
SSD1	EgrG_001028500.1	Citrate synthase	51379.1	1	10	10	15	0.00298	0.284	GMSPSDDEVLQYIK	K	T	0.997	79.9	25	72.9	4.59	0	3	0	0	2	1581.75	785.749	437764	321	334	true
SSD1	EgrG_001028500.1	Citrate synthase	51379.1	1	10	10	15	0.00298	0.284	LVPPYLESL	K	G	0.997	0	0	0	1.68	0	1	0	0	1	1030.58	620.396	286721	384	392	true
SSD1	EgrG_001028500.1	Citrate synthase	51379.1	1	10	10	15	0.00298	0.284	SAEVMDPSADWSK	K	N	0.997	19	25	19	2.59	0	1	0	0	2	1422.62	597.727	421356	227	239	true
SSD1	EgrG_001028500.1	Citrate synthase	51379.1	1	10	10	15	0.00298	0.284	SFPTTMHPMSQLVSATAALNSESK	K	F	0.997	39.5	25	39.5	1.62	0	0	1	0	2	2535.22	810.285	253348	158	181	true
SSD1	EgrG_000925600.1	Clathrin light chain	24476.1	1	3	3	4	0.000795	0.161	AQESAILESWR	K	V	0.997	60.8	25	57.3	3.52	0	2	0	0	2	1289.65	676.473	297192	96	106	true
SSD1	EgrG_000925600.1	Clathrin light chain	24476.1	1	3	3	4	0.000795	0.161	DTAVWESVCGMCDLTSK	R	H	0.997	69	25	59.8	4.51	0	1	0	0	2	1958.83	876.742	59826.4	178	194	true
SSD1	EgrG_000925600.1	Clathrin light chain	24476.1	1	3	3	4	0.000795	0.161	VNFEADIK	R	A	0.997	38.7	25	22.3	1	0	1	0	0	2	935.483	559.459	483379	107	114	true
SSD1	EgrG_000984300.1	Cupin 2 barrel domain containing protein	11724.5	1	4	5	8	0.00159	0.648	KLEFFDATK	K	-	0.997	43.6	25	36.8	3	0	1	0	0	2	1098.58	570.124	631366	96	104	true
SSD1	EgrG_000984300.1	Cupin 2 barrel domain containing protein	11724.5	1	4	5	8	0.00159	0.648	MGYSATPYTFSAGNVFGTHTHDAEK	K	M	0.997	23.8	25	23.8	1.06	0	0	0	2	2	2689.2	652.851	928421	29	53	true
SSD1	EgrG_000984300.1	Cupin 2 barrel domain containing protein	11724.5	1	4	5	8	0.00159	0.648	PEFVVHHWDEAEDGVLSR	M	A	0.997	55	25	46.8	3.92	0	0	2	2	1	2122	616.211	1978910	2	19	true
SSD1	EgrG_000984300.1	Cupin 2 barrel domain containing protein	11724.5	1	4	5	8	0.00159	0.648	SGDALEIPKGEPHSAK	K	V	0.997	12.3	25	9.62	0.357	0	0	0	1	2	1635.83	479.35	71844.3	75	90	true
SSD1	EgrG_000342900.1	Cysticercus cellulosae specific antigenic	20298.3	1	2	2	2	0.000397	0.192	DDESVGGDEGRPLPHEVSHEGKQESEDKDADK	R	I	0.997	0	0	0	1.89	0	0	0	1	2	3491.54	453.184	12032.5	51	82	true
SSD1	EgrG_000342900.1	Cysticercus cellulosae specific antigenic	20298.3	1	2	2	2	0.000397	0.192	GDEVDGEDRDDESVGGDEGRPLPHEVSHEGK	K	Q	0.997	74.6	25	69.5	4.37	0	0	0	1	2	3318.44	475.039	298812	42	72	true
SSD1	EgrG_000417100.1	Cytosolic malate dehydrogenase	36570.3	1	9	10	24	0.00477	0.455	DIYFSFPVTIK	K	D	0.997	39.4	25	35.8	1.22	0	3	0	0	2	1329.71	1045.15	358747	283	293	true
SSD1	EgrG_000417100.1	Cytosolic malate dehydrogenase	36570.3	1	9	10	24	0.00477	0.455	DQQIILHLLDIPEAK	K	T	0.997	43.8	25	40	2.54	0	0	2	0	2	1745.98	990.514	218133	33	47	true
SSD1	EgrG_000417100.1	Cytosolic malate dehydrogenase	36570.3	1	9	10	24	0.00477	0.455	DWWFGTK	R	E	0.979	26.1	25	24.6	0.161	0	2	0	0	2	939.436	898.454	328082	256	262	true
SSD1	EgrG_000417100.1	Cytosolic malate dehydrogenase	36570.3	1	9	10	24	0.00477	0.455	EAFTDIDVALMVGAMPR	K	K	0.997	56	25	49.8	1.64	0	3	0	0	2	1835.9	1469.59	51793	76	92	true
SSD1	EgrG_000417100.1	Cytosolic malate dehydrogenase	36570.3	1	9	10	24	0.00477	0.455	EGEWVSMSVYSTGDHYGAPK	K	D	0.997	31.4	25	30.8	0.959	0	0	3	0	2	2199.97	668.676	820016	263	282	true
SSD1	EgrG_000417100.1	Cytosolic malate dehydrogenase	36570.3	1	9	10	24	0.00477	0.455	EVFTPCVQNR	K	G	0.997	33.9	25	24.9	1.33	0	2	0	0	2	1249.6	537.775	1183640	221	230	true
SSD1	EgrG_000417100.1	Cytosolic malate dehydrogenase	36570.3	1	9	10	24	0.00477	0.455	TVLDGVVMELQDCAFTVLAGIVPTHCLK	K	E	0.997	80.4	25	77.9	0.959	0	0	3	2	2	3086.57	1426.71	257299	48	75	true
SSD1	EgrG_000417100.1	Cytosolic malate dehydrogenase	36570.3	1	9	10	24	0.00477	0.455	VLITGAAGQIAYNLSNMVANGNLFGK	R	D	0.997	95.3	25	95.3	8.8	0	0	3	0	2	2636.39	1282.27	142555	7	32	true
SSD1	EgrG_000417100.1	Cytosolic malate dehydrogenase	36570.3	1	9	10	24	0.00477	0.455	VLVVGNPANTNCLIMSK	K	Y	0.997	49	25	39.2	7.24	0	1	0	0	2	1829.96	726.706	247688	126	142	true
SSD1	EgrG_000953400.1	Dihydropyrimidinase	65802.5	1	9	9	11	0.00219	0.246	AITLADAANCPLYVVHVMSAGAAQK	R	I	0.997	49.5	25	49.5	2.77	0	0	2	0	2	2571.31	960.582	273070	259	283	true
SSD1	EgrG_000953400.1	Dihydropyrimidinase	65802.5	1	9	9	11	0.00219	0.246	FIPTPAFSPYVYSK	R	V	0.997	31.6	25	11.7	1.59	0	1	0	0	2	1616.84	835.941	230076	488	501	true
SSD1	EgrG_000953400.1	Dihydropyrimidinase	65802.5	1	9	9	11	0.00219	0.246	FVAITSTNAAK	K	V	0.997	50.8	25	30.2	1.2	0	1	0	0	2	1122.62	516.692	544706	399	409	true
SSD1	EgrG_000953400.1	Dihydropyrimidinase	65802.5	1	9	9	11	0.00219	0.246	GSSILEAYEQYR	R	Q	0.997	42.7	25	42.7	0.721	0	1	0	0	2	1415.68	717.246	141288	133	144	true
SSD1	EgrG_000953400.1	Dihydropyrimidinase	65802.5	1	9	9	11	0.00219	0.246	GVTAGIIDPCK	K	F	0.997	39	25	34.5	1.89	0	1	0	0	2	1130.59	563.774	440781	388	398	true
SSD1	EgrG_000953400.1	Dihydropyrimidinase	65802.5	1	9	9	11	0.00219	0.246	QAGILVIGEAIAAGLGTNDSHYFNSCWR	R	H	0.997	42	25	41.2	0.886	0	0	1	0	2	3020.47	1167.48	15437.7	289	316	true
SSD1	EgrG_000953400.1	Dihydropyrimidinase	65802.5	1	9	9	11	0.00219	0.246	QVGLNLTIPGGVR	R	T	0.997	49.2	25	49.1	-0.623	0	1	0	0	2	1323.77	745.651	170522	64	76	true
SSD1	EgrG_000953400.1	Dihydropyrimidinase	65802.5	1	9	9	11	0.00219	0.246	SFLAYPDVFMLEDDQLYDFFVR	K	C	0.997	48.9	25	45.8	1.82	0	0	2	0	2	2730.28	1401.91	28298.9	186	207	true
SSD1	EgrG_000953400.1	Dihydropyrimidinase	65802.5	1	9	9	11	0.00219	0.246	VAEEMGILTK	K	E	0.997	36.9	25	31.3	2.23	0	1	0	0	2	1090.58	580.207	343626	168	177	true
SSD1	EgrG_000101800.1	Dnaj subfamily a	44176.4	1	11	12	17	0.00338	0.386	DIYDQGGEQALK	R	E	0.997	54.6	25	48.5	3.05	0	1	0	0	2	1336.64	551.433	432879	63	74	true
SSD1	EgrG_000101800.1	Dnaj subfamily a	44176.4	1	11	12	17	0.00338	0.386	DTVHPLAVTLEELYNGSTR	R	K	0.997	39.1	25	39.1	3.2	0	0	2	0	2	2115.07	969.457	278029	108	126	true
SSD1	EgrG_000101800.1	Dnaj subfamily a	44176.4	1	11	12	17	0.00338	0.386	EGGGGDFSFHNPFDIFDMFFGGGPR	K	S	0.997	53.6	25	53.6	4.26	0	0	3	0	2	2707.17	1382.78	178740	75	99	true
SSD1	EgrG_000101800.1	Dnaj subfamily a	44176.4	1	11	12	17	0.00338	0.386	EISQAFEVLSDPK	K	K	0.997	88.4	25	74.4	2.03	0	1	0	0	2	1462.74	755.811	208174	48	60	true
SSD1	EgrG_000101800.1	Dnaj subfamily a	44176.4	1	11	12	17	0.00338	0.386	FAGEGDRVPGIEPGDIIFSLDEQPHDR	R	F	0.997	36.8	25	35.6	1.28	0	0	0	2	2	2966.43	877.963	343796	226	252	true
SSD1	EgrG_000101800.1	Dnaj subfamily a	44176.4	1	11	12	17	0.00338	0.386	FFVDFPESLSLHTVEALK	K	G	0.997	29.5	25	22.8	0.229	0	0	1	0	2	2079.08	1013.9	153509	326	343	true
SSD1	EgrG_000101800.1	Dnaj subfamily a	44176.4	1	11	12	17	0.00338	0.386	FKEISQAFEVLSDPK	K	K	0.997	53.8	25	38.7	1.39	0	0	1	0	2	1737.91	740.03	129785	46	60	true
SSD1	EgrG_000101800.1	Dnaj subfamily a	44176.4	1	11	12	17	0.00338	0.386	MDLIYTMVITVAEALVGFR	K	H	0.997	77.8	25	64.5	6.8	0	0	2	0	2	2142.13	1588.56	98927.2	258	276	true
SSD1	EgrG_000101800.1	Dnaj subfamily a	44176.4	1	11	12	17	0.00338	0.386	VPGIEPGDIIFSLDEQPHDR	R	F	0.997	66.9	25	62.3	4.85	0	0	1	0	2	2234.11	910.369	125195	233	252	true
SSD1	EgrG_000101800.1	Dnaj subfamily a	44176.4	1	11	12	17	0.00338	0.386	YYDILGVSPTATLSEIR	R	K	0.997	35.6	25	35.4	1.14	0	1	0	0	2	1897.99	1002.63	49550	7	23	true
SSD1	EgrG_000101800.1	Dnaj subfamily a	44176.4	1	11	12	17	0.00338	0.386	YYDILGVSPTATLSEIRK	R	S	0.997	35.5	25	23.5	2.66	0	0	2	0	2	2026.09	856.223	316624	7	24	true
SSD1	EgrG_000614200.1	Dnaj subfamily b	37775.4	1	12	13	19	0.00377	0.416	DALCGCQIQVPTIDGR	R	K	0.997	53.6	25	52.1	2.89	0	2	0	0	2	1802.85	755.437	359607	254	269	true
SSD1	EgrG_000614200.1	Dnaj subfamily b	37775.4	1	12	13	19	0.00377	0.416	EGDERPNTIPADIIFTVK	R	D	0.997	19.3	25	15.6	0.796	0	0	1	0	2	2015.04	812.858	596135	213	230	true
SSD1	EgrG_000614200.1	Dnaj subfamily b	37775.4	1	12	13	19	0.00377	0.416	GAEFMDVDSDFLNR	R	G	0.997	94.5	25	89.6	4.7	0	2	0	0	2	1615.71	881.158	356292	120	133	true
SSD1	EgrG_000614200.1	Dnaj subfamily b	37775.4	1	12	13	19	0.00377	0.416	GAFSGIFMNTGGGGASR	R	T	0.997	99	25	89.7	5.27	0	3	0	0	2	1586.74	742.575	549515	134	150	true
SSD1	EgrG_000614200.1	Dnaj subfamily b	37775.4	1	12	13	19	0.00377	0.416	ILPPYMQPNL	R	-	0.997	32.5	25	17.6	-0.0414	0	2	0	0	2	1185.63	920.623	148695	328	337	true
SSD1	EgrG_000614200.1	Dnaj subfamily b	37775.4	1	12	13	19	0.00377	0.416	KVPLTVEDCVIKPGTTR	R	R	0.997	35.8	25	35.8	0.658	0	0	1	1	2	1913.05	532.959	1324760	270	286	true
SSD1	EgrG_000614200.1	Dnaj subfamily b	37775.4	1	12	13	19	0.00377	0.416	QVAEAYEVLSDPK	K	K	0.997	92.5	25	88.5	4.52	0	2	0	0	2	1448.73	608.56	330224	47	59	true
SSD1	EgrG_000614200.1	Dnaj subfamily b	37775.4	1	12	13	19	0.00377	0.416	RGDIIVEFDIVYPDR	R	I	0.995	25.2	25	15.1	-0.38	0	0	1	0	2	1806.94	1525.49	7019.35	302	316	true
SSD1	EgrG_000614200.1	Dnaj subfamily b	37775.4	1	12	13	19	0.00377	0.416	SEGATFTFTSDPR	R	E	0.997	42.7	25	42.7	1.96	0	1	0	0	2	1415.64	602.109	418157	83	95	true
SSD1	EgrG_000614200.1	Dnaj subfamily b	37775.4	1	12	13	19	0.00377	0.416	VIGQGLPYPK	R	E	0.997	43.4	25	42.5	1.03	0	1	0	0	2	1071.62	577.278	486727	288	297	true
SSD1	EgrG_000614200.1	Dnaj subfamily b	37775.4	1	12	13	19	0.00377	0.416	VLTIDVR	K	K	0.979	26.8	25	8.3	0.0862	0	1	0	0	2	815.499	576.357	179303	193	199	true
SSD1	EgrG_000614200.1	Dnaj subfamily b	37775.4	1	12	13	19	0.00377	0.416	VPLTVEDCVIKPGTTR	K	R	0.955	11.8	25	3.55	0.0177	0	0	1	0	2	1784.96	571.358	487219	271	286	true
SSD1	EgrG_000071800.1	Dynein intermediate chain	63078.6	1	2	2	2	0.000397	0.0864	IYGFPFTQNAYVIDKDSVFIPAGWDSLNK	R	I	0.997	31.1	25	30.1	-0.176	0	0	1	0	2	3305.65	1132.6	36124.1	357	385	true
SSD1	EgrG_000071800.1	Dynein intermediate chain	63078.6	1	2	2	2	0.000397	0.0864	SPALEYHFVDIRDEATDDQTK	R	L	0.951	4.88	25	4.88	0.137	0	0	0	1	2	2450.15	621.169	261921	67	87	true
SSD1	EgrG_001060400.1	Dynein light chain	10212.8	1	2	2	2	0.000397	0.371	HSPTWHCIVGR	K	N	0.997	29.2	25	26.5	0.337	0	0	1	0	2	1349.65	486.198	235688	50	60	true
SSD1	EgrG_001060400.1	Dynein light chain	10212.8	1	2	2	2	0.000397	0.371	NADMSEEMQQDAVAVAGQALEK	K	F	0.997	84.2	25	84.2	2.54	0	1	0	0	2	2335.05	910.906	26724.6	10	31	true
SSD1	gi|576696895	Dynein light chain 1, cytoplasmic	11803.4	1	7	7	19	0.00377	0.794	DEVFKQDMTDEMLSACQR	K	A	0.997	32.4	25	32.4	0.137	0	0	1	0	2	2202.95	693.76	137376	9	26	true
SSD1	gi|576696895	Dynein light chain 1, cytoplasmic	11803.4	1	7	7	19	0.00377	0.794	DNFAFFSVDGMSFMVFK	K	A	0.997	87.8	25	87.8	5.37	0	13	0	0	2	1988.89	1531.28	141274	81	97	true
SSD1	gi|576696895	Dynein light chain 1, cytoplasmic	11803.4	1	7	7	19	0.00377	0.794	EQTLASYVR	K	K	0.997	40.6	25	31.3	0.409	0	1	0	0	2	1066.55	554.859	701937	45	53	true
SSD1	gi|576696895	Dynein light chain 1, cytoplasmic	11803.4	1	7	7	19	0.00377	0.794	FGSEIAYVK	R	D	0.997	55.8	25	40.7	3.23	0	1	0	0	2	1013.53	560.761	784494	72	80	true
SSD1	gi|576696895	Dynein light chain 1, cytoplasmic	11803.4	1	7	7	19	0.00377	0.794	QALNEQSSYGNQTNKEQTLASYVR	R	K	0.997	81.1	25	81.1	2.34	0	0	1	0	2	2729.31	559.693	715044	30	53	true
SSD1	gi|576696895	Dynein light chain 1, cytoplasmic	11803.4	1	7	7	19	0.00377	0.794	QDMTDEMLSACQR	K	A	0.997	93.5	25	93.5	2.92	0	1	0	0	2	1584.65	600.101	162115	14	26	true
SSD1	gi|576696895	Dynein light chain 1, cytoplasmic	11803.4	1	7	7	19	0.00377	0.794	QYPGTWSCVCGQR	K	F	0.997	33.2	25	31	2.82	0	1	0	0	2	1598.68	561.625	808749	59	71	true
SSD1	EgrG_000967000.1	Dynein light chain type 1 2	78773.1	1	4	4	5	0.000993	0.0962	AFGWAFLIWK	K	T	0.997	43.2	25	35.4	1.14	0	2	0	0	2	1238.67	1203.63	37201.4	693	702	true
SSD1	EgrG_000967000.1	Dynein light chain type 1 2	78773.1	1	4	4	5	0.000993	0.0962	ETPTAMPYGLVSPGGTLNETTYTSQK	K	Y	0.997	35.2	25	35.2	0	0	0	1	0	2	2743.31	811.839	66607.5	545	570	true
SSD1	EgrG_000967000.1	Dynein light chain type 1 2	78773.1	1	4	4	5	0.000993	0.0962	ISTTGEDWMVSGEPR	R	N	0.997	81.6	25	37.5	2.19	0	1	0	0	2	1664.76	649.479	95670.9	195	209	true
SSD1	EgrG_000967000.1	Dynein light chain type 1 2	78773.1	1	4	4	5	0.000993	0.0962	SYSSDIIR	R	E	0.995	21.7	25	17.8	-0.279	0	1	0	0	2	940.473	519.048	358434	266	273	true
SSD1	EgrG_000982200.1	Elongation factor 1 alpha	48857.4	1	17	22	84	0.0167	0.576	EAAEFTAQVIVLNHPGEIGAGYTPVLDCHTAHIACK	R	F	0.966	32.8	25	28.5	0	0	0	0	0	2	3889.9	764.302	271679	322	357	true
SSD1	EgrG_000982200.1	Elongation factor 1 alpha	48857.4	1	17	22	84	0.0167	0.576	EHALLAFTLGVK	R	K	0.997	27.9	25	27.9	0.538	0	1	0	0	2	1298.75	1762.46	6792.64	135	146	true
SSD1	EgrG_000982200.1	Elongation factor 1 alpha	48857.4	1	17	22	84	0.0167	0.576	FQEISSEMK	R	A	0.997	34.8	25	21.9	1.96	0	1	0	0	2	1098.51	527.99	610560	165	173	true
SSD1	EgrG_000982200.1	Elongation factor 1 alpha	48857.4	1	17	22	84	0.0167	0.576	GITIDIALWK	R	F	0.997	48.6	25	39.4	3.34	0	7	0	0	2	1129.66	1513.43	95572.2	70	79	true
SSD1	EgrG_000982200.1	Elongation factor 1 alpha	48857.4	1	17	22	84	0.0167	0.576	GPTLLASIDLVEPPTRPVDKPLR	K	L	0.997	48.7	25	48.7	2.4	0	0	0	4	2	2484.42	784.806	2969320	211	233	true
SSD1	EgrG_000982200.1	Elongation factor 1 alpha	48857.4	1	17	22	84	0.0167	0.576	ISGIGTVPVGR	K	V	0.997	59.1	25	38.5	1.52	0	3	0	0	2	1055.62	562.629	3760570	242	252	true
SSD1	EgrG_000982200.1	Elongation factor 1 alpha	48857.4	1	17	22	84	0.0167	0.576	KVGYNPDTVNIVPISGWVGDNMLEPSPNMPWYK	K	G	0.997	23.6	25	21.2	0.432	0	0	1	0	2	3717.81	1085.71	66839.8	178	210	true
SSD1	EgrG_000982200.1	Elongation factor 1 alpha	48857.4	1	17	22	84	0.0167	0.576	LPLQDVFK	R	I	0.997	57	25	43.2	0.824	0	7	0	0	2	959.556	734.425	3254250	234	241	true
SSD1	EgrG_000982200.1	Elongation factor 1 alpha	48857.4	1	17	22	84	0.0167	0.576	MVPSKPMCVEVFSEFPPLGR	R	F	0.997	36.3	25	31.4	1.85	0	0	7	0	2	2307.13	884.112	3783060	390	409	true
SSD1	EgrG_000982200.1	Elongation factor 1 alpha	48857.4	1	17	22	84	0.0167	0.576	NMITGTSQADCAILVVAAGTGEFEAGISK	K	N	0.997	88	25	82.6	5.59	0	0	33	0	2	2911.42	1333.49	906087	101	129	true
SSD1	EgrG_000982200.1	Elongation factor 1 alpha	48857.4	1	17	22	84	0.0167	0.576	RFQEISSEMK	K	A	0.997	48.5	25	37.4	2.4	0	1	0	0	2	1254.61	485.916	244246	164	173	true
SSD1	EgrG_000982200.1	Elongation factor 1 alpha	48857.4	1	17	22	84	0.0167	0.576	STSTGHLIYK	K	C	0.997	41.6	25	29.8	2.72	0	1	0	0	2	1106.58	248.927	4551.68	21	30	true
SSD1	EgrG_000982200.1	Elongation factor 1 alpha	48857.4	1	17	22	84	0.0167	0.576	STVAVGVIK	R	A	0.997	49.1	25	32.7	3.49	0	1	0	0	2	873.54	520.371	1376670	417	425	true
SSD1	EgrG_000982200.1	Elongation factor 1 alpha	48857.4	1	17	22	84	0.0167	0.576	THINLIVIGHVDSGK	K	S	0.997	47.9	25	47.8	4.15	0	0	5	0	2	1602.9	1751.28	43145.9	6	20	true
SSD1	EgrG_000982200.1	Elongation factor 1 alpha	48857.4	1	17	22	84	0.0167	0.576	VETGIMKPGMIVTFAPVGISTEVK	R	S	0.997	47.8	25	11.6	3.7	0	0	3	0	2	2520.35	895.425	1196500	253	276	true
SSD1	EgrG_000982200.1	Elongation factor 1 alpha	48857.4	1	17	22	84	0.0167	0.576	VGYNPDTVNIVPISGWVGDNMLEPSPNMPWYK	K	G	0.997	38.1	25	34.1	2.18	0	0	3	1	2	3589.71	1217.92	77466.5	179	210	true
SSD1	EgrG_000982200.1	Elongation factor 1 alpha	48857.4	1	17	22	84	0.0167	0.576	YLVTIIDAPGHR	K	D	0.997	71.6	25	44.8	4.01	0	1	3	0	2	1354.75	602.117	3580860	85	96	true
SSD1	EgrG_000517100.1	Elongation factor 1 delta	27972.1	1	4	4	6	0.00119	0.248	AITADGLLWGTSK	R	L	0.997	71.7	25	71.7	5.82	0	3	0	0	2	1332.72	802.013	530659	189	201	true
SSD1	EgrG_000517100.1	Elongation factor 1 delta	27972.1	1	4	4	6	0.00119	0.248	SSLESNGSWNER	K	M	0.997	51.3	25	40.4	8.44	0	1	0	0	2	1365.6	506.492	260837	60	71	true
SSD1	EgrG_000517100.1	Elongation factor 1 delta	27972.1	1	4	4	6	0.00119	0.248	VGTDFLEESIMELEDYVQSVDVASFNK	K	-	0.997	21.6	25	21.6	3.68	0	0	1	0	2	3064.43	1501.57	6713.17	223	249	true
SSD1	EgrG_000517100.1	Elongation factor 1 delta	27972.1	1	4	4	6	0.00119	0.248	VNELEVQIQR	R	L	0.997	57.9	25	48.7	1.46	0	1	0	0	2	1227.67	565.869	370689	86	95	true
SSD1	EgrG_000865300.1	Elongation factor 2	127015	1	3	3	4	0.000795	0.0447	AFVHFILDPITK	R	I	0.997	27.8	25	27.8	0.143	0	0	1	0	2	1400.79	817.632	78390.8	581	592	true
SSD1	EgrG_000865300.1	Elongation factor 2	127015	1	3	3	4	0.000795	0.0447	AGIIAESR	K	A	0.993	21.1	25	4.31	-0.681	0	2	0	0	2	816.457	246.85	31698.9	332	339	true
SSD1	EgrG_000865300.1	Elongation factor 2	127015	1	3	3	4	0.000795	0.0447	GIIFSEENTPGTPIYIVK	R	A	0.997	52.5	25	41.3	3.43	0	1	0	0	2	1978.05	878.774	90061.8	1061	1078	true
SSD1	gi|576701010	Endophilin-a3	41728.5	1	4	4	4	0.000795	0.188	EGFFPVNYVEVIEPLPQSAMAYPTN	K	-	0.997	18	25	18	2.92	0	0	1	0	2	2812.35	1331.67	25823.4	344	368	true
SSD1	gi|576701010	Endophilin-a3	41728.5	1	4	4	4	0.000795	0.188	LIEEIITK	K	T	0.99	21.1	25	8.43	-0.949	0	1	0	0	2	958.582	598.453	215409	46	53	true
SSD1	gi|576701010	Endophilin-a3	41728.5	1	4	4	4	0.000795	0.188	SPAGDGGSGPCCR	K	A	0.997	39.8	25	39.8	3.04	0	1	0	0	2	1277.5	125.029	8706.5	292	304	true
SSD1	gi|576701010	Endophilin-a3	41728.5	1	4	4	4	0.000795	0.188	YGNELDHDSLFGECLIQTGYAFK	K	N	0.997	60.9	25	57.3	1.89	0	0	1	0	2	2677.22	954.521	110338	100	122	true
SSD1	gi|576693841	Enolase	115088	1	16	19	68	0.0135	0.224	AAVPSGASTGVHEAVELR	R	D	0.997	46.6	25	44	2.39	0	0	1	0	2	1750.91	529.884	3862850	660	677	true
SSD1	gi|576693841	Enolase	115088	1	16	19	68	0.0135	0.224	AGIQIVGDDLTVTNPER	K	V	0.997	91.1	25	86.2	9.18	0	3	1	0	2	1797.93	731.144	1270270	939	955	true
SSD1	gi|576693841	Enolase	115088	1	16	19	68	0.0135	0.224	DVVLPVPSFNVLNGGSHAGNK	K	L	0.975	8.4	25	0	0.638	0	0	1	0	2	2121.11	878.053	592316	769	789	true
SSD1	gi|576693841	Enolase	115088	1	16	19	68	0.0135	0.224	GNPTVEVDLTTSK	R	G	0.997	84.9	25	79.9	2.74	0	1	0	0	2	1360.7	558.71	681146	643	655	true
SSD1	gi|576693841	Enolase	115088	1	16	19	68	0.0135	0.224	HVADLAGNK	R	D	0.997	36.7	25	21.2	0.114	0	2	0	0	2	924.49	274.332	65286.8	760	768	true
SSD1	gi|576693841	Enolase	115088	1	16	19	68	0.0135	0.224	IDEFMIK	R	L	0.979	36.3	25	19.8	0.357	0	2	0	0	2	895.46	629.464	857901	717	723	true
SSD1	gi|576693841	Enolase	115088	1	16	19	68	0.0135	0.224	IEEELGPK	R	A	0.949	10.7	25	4.43	1.29	0	1	0	0	2	914.483	147.805	16043	1041	1048	true
SSD1	gi|576693841	Enolase	115088	1	16	19	68	0.0135	0.224	LAMQEFMILPTGAK	K	S	0.997	94.1	25	90.5	2.7	0	5	0	0	2	1549.81	938.585	1511260	790	803	true
SSD1	gi|576693841	Enolase	115088	1	16	19	68	0.0135	0.224	LGANAILGVSLAVCK	K	A	0.997	73.5	25	66.4	3.82	0	14	0	0	2	1485.85	1535.38	182145	733	747	true
SSD1	gi|576693841	Enolase	115088	1	16	19	68	0.0135	0.224	LSDIYSEMISK	K	Y	0.997	69.1	25	61.9	3.64	0	6	0	0	2	1285.63	713.758	1696170	904	914	true
SSD1	gi|576693841	Enolase	115088	1	16	19	68	0.0135	0.224	MGTEVYHHLK	K	S	0.983	30.8	25	27.7	0	0	0	1	0	2	1214.6	451.888	48550.8	811	820	true
SSD1	gi|576693841	Enolase	115088	1	16	19	68	0.0135	0.224	NVNEVIAPALIK	K	E	0.997	63.7	25	57.9	1.64	0	5	0	0	2	1280.76	681.778	2032880	695	706	true
SSD1	gi|576693841	Enolase	115088	1	16	19	68	0.0135	0.224	SGETEDSTIADIVVGLR	R	T	0.997	103	25	94.7	6.32	0	8	2	0	2	1761.89	1188.86	702552	1001	1017	true
SSD1	gi|576693841	Enolase	115088	1	16	19	68	0.0135	0.224	VNQIGSVTESIK	K	A	0.997	61.2	25	55.9	2.33	0	2	0	0	2	1274.7	551.351	1761270	972	983	true
SSD1	gi|576693841	Enolase	115088	1	16	19	68	0.0135	0.224	YGLDACNVGDEGGFAPNIQDNMEGLELLK	K	T	0.997	79	25	78.1	9.49	0	0	4	0	2	3139.44	1081.68	506761	827	855	true
SSD1	gi|576693841	Enolase	115088	1	16	19	68	0.0135	0.224	YPIVSIEDPFDQDDWAAWTEFNAK	K	A	0.997	77.7	25	61.3	3.89	0	0	9	0	2	2857.3	1282.42	536928	915	938	true
SSD1	EgrG_000113800.1	Eukaryotic translation elongation factor 1	47734.3	1	2	2	3	0.000596	0.0929	DGVTLFDANAIAYFLGNK	R	Q	0.997	101	25	94.5	9.3	0	2	0	0	2	1928.98	1318.5	50671.5	61	78	true
SSD1	EgrG_000113800.1	Eukaryotic translation elongation factor 1	47734.3	1	2	2	3	0.000596	0.0929	TFDPTTDSIWYCEYNYPEELK	K	L	0.997	24	25	24	1.15	0	0	1	0	2	2671.15	971.549	47782.7	298	318	true
SSD1	EgrG_000068000.1	Eukaryotic translation initiation factor 3	31576.4	1	3	3	3	0.000596	0.203	AAVQEIAPELNTGR	K	Y	0.997	37.7	25	35.8	1.35	0	1	0	0	2	1468.78	590.524	217473	167	180	true
SSD1	EgrG_000068000.1	Eukaryotic translation initiation factor 3	31576.4	1	3	3	3	0.000596	0.203	FGDAANDPPGPNPAYTYPGEIVNIQYLGNK	K	L	0.997	47.7	25	44.8	2.96	0	0	1	0	2	3192.53	945.733	58784.7	67	96	true
SSD1	EgrG_000068000.1	Eukaryotic translation initiation factor 3	31576.4	1	3	3	3	0.000596	0.203	VTNLPENTSESDLR	R	E	0.997	42.3	25	15.3	1.66	0	1	0	0	2	1574.77	526.441	181594	209	222	true
SSD1	gi|576697788	Eukaryotic translation initiation factor 5a-2	16988.6	1	4	5	8	0.00159	0.385	EKFENLGDNEDLLVTYISAMGQEK	K	V	0.997	50.3	25	50.3	2.17	0	0	2	0	2	2743.31	1036.24	103783	123	146	true
SSD1	gi|576697788	Eukaryotic translation initiation factor 5a-2	16988.6	1	4	5	8	0.00159	0.385	FENLGDNEDLLVTYISAMGQEK	K	V	0.997	94.7	25	94.7	4.4	0	1	2	0	2	2486.18	1155.77	78255.2	125	146	true
SSD1	gi|576697788	Eukaryotic translation initiation factor 5a-2	16988.6	1	4	5	8	0.00159	0.385	INFVGIDIFSGK	K	R	0.997	69.1	25	55.2	4	0	2	0	0	2	1309.72	1016.88	174131	55	66	true
SSD1	gi|576697788	Eukaryotic translation initiation factor 5a-2	16988.6	1	4	5	8	0.00159	0.385	TECQLVSIDQDGFLELLMADNTTR	R	S	0.997	34.2	25	30.4	0.638	0	0	1	0	2	2769.31	1222.89	20535.8	86	109	true
SSD1	EgrG_000087900.1	Expressed conserved protein	15065.9	1	3	3	7	0.00139	0.198	EGLQELADLM	R	-	0.997	37.4	25	24.9	0.387	0	2	0	0	2	1118.54	1139.27	48239.3	122	131	true
SSD1	EgrG_000087900.1	Expressed conserved protein	15065.9	1	3	3	7	0.00139	0.198	SVIWSGAASYPGYR	R	D	0.997	79.5	25	73.3	2	0	2	0	0	2	1513.74	679.022	595825	62	75	true
SSD1	EgrG_000087900.1	Expressed conserved protein	15065.9	1	3	3	7	0.00139	0.198	YREGLQELADLM	R	-	0.997	56.3	25	38.1	3.15	0	3	0	0	2	1437.7	954.239	396288	120	131	true
SSD1	EgrG_000224500.1	Expressed conserved protein	47302.4	1	6	6	11	0.00219	0.202	FGSVPPVSPAAAAQYR	R	R	0.997	27.6	25	17.8	2.66	0	2	0	0	2	1617.84	619.945	482859	246	261	true
SSD1	EgrG_000224500.1	Expressed conserved protein	47302.4	1	6	6	11	0.00219	0.202	IPNGPSSLLDR	R	T	0.997	39.3	25	27.8	3.26	0	1	0	0	2	1168.63	595.274	518400	315	325	true
SSD1	EgrG_000224500.1	Expressed conserved protein	47302.4	1	6	6	11	0.00219	0.202	LAGNFLDDVDDFQR	R	A	0.997	73.7	25	71.8	2.96	0	3	0	0	2	1624.76	873.867	332308	24	37	true
SSD1	EgrG_000224500.1	Expressed conserved protein	47302.4	1	6	6	11	0.00219	0.202	LPDASIYDSLK	K	S	0.997	60	25	51.5	1.59	0	2	0	0	2	1221.64	692.454	683875	350	360	true
SSD1	EgrG_000224500.1	Expressed conserved protein	47302.4	1	6	6	11	0.00219	0.202	TITAEVMAER	R	R	0.997	31.8	25	20.5	1.4	0	1	0	0	2	1120.57	556.131	607808	326	335	true
SSD1	EgrG_000224500.1	Expressed conserved protein	47302.4	1	6	6	11	0.00219	0.202	YVTQYYSDLTGPTPINTK	R	Y	0.997	91.1	25	84.4	5.32	0	2	0	0	2	2061.02	708.256	191480	276	293	true
SSD1	EgrG_000234400.1	Expressed conserved protein	40311.4	1	10	12	18	0.00358	0.42	CQIWLPDR	K	D	0.997	27.8	25	11	-0.146	0	1	0	0	2	1087.54	641.608	256790	346	353	true
SSD1	EgrG_000234400.1	Expressed conserved protein	40311.4	1	10	12	18	0.00358	0.42	DLIQQVLKPLTEGK	R	R	0.997	33.3	25	29.1	0.42	0	0	2	0	2	1581.92	985.263	117046	229	242	true
SSD1	EgrG_000234400.1	Expressed conserved protein	40311.4	1	10	12	18	0.00358	0.42	DRPDLESNTSSSPK	R	A	0.997	41.8	25	39	0.495	0	1	0	0	2	1532.72	452.969	11032.3	184	197	true
SSD1	EgrG_000234400.1	Expressed conserved protein	40311.4	1	10	12	18	0.00358	0.42	EEVTSVFQSEMGNIMER	R	Q	0.997	101	25	101	6.19	0	2	2	0	2	1985.89	953.679	343369	210	226	true
SSD1	EgrG_000234400.1	Expressed conserved protein	40311.4	1	10	12	18	0.00358	0.42	ESVEFDNLAEVVQAYGAAR	K	E	0.997	89.1	25	82.2	6.47	0	2	1	0	2	2068	1039.57	157537	15	33	true
SSD1	EgrG_000234400.1	Expressed conserved protein	40311.4	1	10	12	18	0.00358	0.42	FESLNTQGSPESSAK	K	L	0.997	88.9	25	79.9	3.03	0	1	0	0	2	1581.74	507.593	127482	100	114	true
SSD1	EgrG_000234400.1	Expressed conserved protein	40311.4	1	10	12	18	0.00358	0.42	NTPPDFESNSDDLMR	K	R	0.997	58.9	25	56.9	2.44	0	3	0	0	2	1737.74	620.533	570497	57	71	true
SSD1	EgrG_000234400.1	Expressed conserved protein	40311.4	1	10	12	18	0.00358	0.42	QKPSFLPDDETPVCPK	R	C	0.997	38.4	25	37.8	2.59	0	0	1	0	2	1857.91	563.116	818107	330	345	true
SSD1	EgrG_000234400.1	Expressed conserved protein	40311.4	1	10	12	18	0.00358	0.42	STQPPLQNPGDASSSVTQPMSSSQSQPGPSR	K	R	0.997	64.2	25	62.3	7.36	0	0	1	0	2	3140.46	558.557	301683	298	328	true
SSD1	EgrG_000234400.1	Expressed conserved protein	40311.4	1	10	12	18	0.00358	0.42	TAPTADVEELCTR	K	A	0.997	63.2	25	63.2	5.04	0	1	0	0	2	1462.68	553.607	1181610	143	155	true
SSD1	EgrG_000696700.1	Expressed conserved protein	56675.1	1	5	5	6	0.00119	0.278	AITEEDFSEEMLLPQGTDFSTISYK	R	L	0.997	22.8	25	19.3	2.96	0	0	2	0	2	2851.32	1043.01	90628.3	223	247	true
SSD1	EgrG_000696700.1	Expressed conserved protein	56675.1	1	5	5	6	0.00119	0.278	HQSTSYEEDTGEQPFTENTVVITGR	R	V	0.997	64	25	58.4	4.39	0	0	1	0	2	2825.29	607.612	234353	267	291	true
SSD1	EgrG_000696700.1	Expressed conserved protein	56675.1	1	5	5	6	0.00119	0.278	IMNPVITSYSEMPDALVNLAPMTDQDTSCTVVDGK	R	W	0.997	9.34	25	8.75	1.39	0	0	1	0	2	3812.77	1132.06	14029.1	327	361	true
SSD1	EgrG_000696700.1	Expressed conserved protein	56675.1	1	5	5	6	0.00119	0.278	LCSSCANGLYTTTPSK	R	L	0.997	101	25	89.8	5.89	0	1	0	0	2	1759.8	523.675	121833	37	52	true
SSD1	EgrG_000696700.1	Expressed conserved protein	56675.1	1	5	5	6	0.00119	0.278	LLPSPAFLPVQYMIPMVYAPAAAPIAAPLPVPPVVYK	K	E	0.997	23.1	25	23.1	1.96	0	0	1	0	2	3902.18	1401.28	8387.74	53	89	true
SSD1	EgrG_000701500.1	Expressed conserved protein	341828	1	2	2	2	0.000397	0.0123	AIQTEEFYTQPAPQLVPLQEAPK	K	V	0.997	41.7	25	41.7	1.08	0	0	1	0	2	2598.35	848.352	99201.7	1566	1588	true
SSD1	EgrG_000701500.1	Expressed conserved protein	341828	1	2	2	2	0.000397	0.0123	EMYDVQVETVPFLQK	R	E	0.997	65.4	25	65.4	1.1	0	1	0	0	2	1825.9	904.977	77727.2	1208	1222	true
SSD1	EgrG_001061900.1	Expressed conserved protein	66715.6	1	8	8	10	0.00199	0.201	ASVEAIVQSAKPESTAIGQSTAPIGLPIQK	R	R	0.997	40.9	25	40.9	2.06	0	0	1	0	2	2991.64	803.594	46555.6	91	120	true
SSD1	EgrG_001061900.1	Expressed conserved protein	66715.6	1	8	8	10	0.00199	0.201	EEGFDYALGYTESDTGYDKPSK	K	V	0.997	23.5	25	23.5	1.39	0	0	2	0	2	2472.07	671.538	378737	448	469	true
SSD1	EgrG_001061900.1	Expressed conserved protein	66715.6	1	8	8	10	0.00199	0.201	GPSVISNYSAEAVVR	K	M	0.997	85.1	25	79	3.8	0	1	0	0	2	1548.8	615.975	164687	390	404	true
SSD1	EgrG_001061900.1	Expressed conserved protein	66715.6	1	8	8	10	0.00199	0.201	GPVILVDQYADNASK	K	R	0.997	75.6	25	61.6	4.77	0	1	0	0	2	1589.82	654.299	123938	564	578	true
SSD1	EgrG_001061900.1	Expressed conserved protein	66715.6	1	8	8	10	0.00199	0.201	IYVPENQVPTFTYTSLK	K	G	0.997	49.6	25	43	1.55	0	1	0	0	2	2000.04	827.995	121646	373	389	true
SSD1	EgrG_001061900.1	Expressed conserved protein	66715.6	1	8	8	10	0.00199	0.201	LPNDFALIETIAK	R	K	0.997	74.8	25	66.7	2.24	0	2	0	0	2	1444.8	981.414	164298	346	358	true
SSD1	EgrG_001061900.1	Expressed conserved protein	66715.6	1	8	8	10	0.00199	0.201	QLPLVLPDTGSQPTDPSAAR	R	R	0.997	62.9	25	62.9	3.64	0	1	0	0	2	2063.08	758.926	96072.8	325	344	true
SSD1	EgrG_001061900.1	Expressed conserved protein	66715.6	1	8	8	10	0.00199	0.201	RLPNDFALIETIAK	R	K	0.997	47.5	25	40	1	0	0	1	0	2	1600.91	833.912	99580.2	345	358	true
SSD1	EgrG_000302000.1	Expressed protein	22887.4	1	3	3	3	0.000596	0.286	EFESLDVQSQVMEGTMNNTTSLNAPSNEVDSLMR	K	Q	0.997	33.1	25	33.1	1	0	0	1	0	2	3773.69	1007.91	12589.8	127	160	true
SSD1	EgrG_000302000.1	Expressed protein	22887.4	1	3	3	3	0.000596	0.286	VQTAVTTQSVTASMR	R	N	0.997	86.3	25	80.7	4.03	0	1	0	0	2	1579.81	545.175	375274	85	99	true
SSD1	EgrG_000302000.1	Expressed protein	22887.4	1	3	3	3	0.000596	0.286	VSNLMDQFEK	K	E	0.997	28.1	25	9.61	0.638	0	1	0	0	2	1210.58	647.46	357759	117	126	true
SSD1	EgrG_000305200.1	Expressed protein	58774	1	2	2	3	0.000596	0.0726	GSNHNGEGLFPAQFVTR	K	D	0.986	15.6	25	15.6	0.699	0	0	1	0	2	1830.89	641.75	250480	244	260	true
SSD1	EgrG_000305200.1	Expressed protein	58774	1	2	2	3	0.000596	0.0726	TLDDNWAQILHISDTYAVGQPK	K	Q	0.997	52.5	25	42.6	4.54	0	0	2	0	2	2485.24	991.094	154075	13	34	true
SSD1	EgrG_000305400.1	Expressed protein	39514.2	1	12	16	38	0.00755	0.529	ASEGMVCLQSGTNK	R	F	0.997	81.5	25	77.1	2.46	0	3	0	0	2	1481.67	513.635	701294	171	184	true
SSD1	EgrG_000305400.1	Expressed protein	39514.2	1	12	16	38	0.00755	0.529	EGQGVITLQMGTNQCASQK	K	G	0.997	74	25	66.6	4.74	0	1	1	0	2	2049.97	602.011	354847	249	267	true
SSD1	EgrG_000305400.1	Expressed protein	39514.2	1	12	16	38	0.00755	0.529	EGQSTITLQYGTNK	R	F	0.997	73.1	25	65.4	4.68	0	1	0	0	2	1539.77	548.573	1058770	288	301	true
SSD1	EgrG_000305400.1	Expressed protein	39514.2	1	12	16	38	0.00755	0.529	FATQSGMTSIGAVR	K	H	0.997	89.4	25	79.2	5.36	0	4	0	0	2	1425.72	570.177	2127470	302	315	true
SSD1	EgrG_000305400.1	Expressed protein	39514.2	1	12	16	38	0.00755	0.529	LIDAVYER	R	T	0.997	37.1	25	26.4	1.92	0	1	0	0	2	978.525	546.208	1260130	62	69	true
SSD1	EgrG_000305400.1	Expressed protein	39514.2	1	12	16	38	0.00755	0.529	NMSQVINTLMQLGTECQR	R	N	0.997	56.1	25	47.2	3.31	0	0	6	0	2	2123	1168.82	461219	127	144	true
SSD1	EgrG_000305400.1	Expressed protein	39514.2	1	12	16	38	0.00755	0.529	QMENIQIFLDAAEAYGVPK	K	T	0.997	112	25	111	4.85	0	3	4	0	2	2137.06	1145.04	496614	95	113	true
SSD1	EgrG_000305400.1	Expressed protein	39514.2	1	12	16	38	0.00755	0.529	QVATQSGMTSFGAIR	K	H	0.997	115	25	114	2.82	0	2	0	0	2	1553.77	596.97	922570	343	357	true
SSD1	EgrG_000305400.1	Expressed protein	39514.2	1	12	16	38	0.00755	0.529	TSHLPPAAQSVR	R	R	0.997	58.2	25	48.6	0.77	0	0	1	0	2	1263.68	460.381	44008.1	70	81	true
SSD1	EgrG_000305400.1	Expressed protein	39514.2	1	12	16	38	0.00755	0.529	TSLFQTVDLYESR	K	N	0.997	83.2	25	78	3.92	0	3	0	0	2	1558.77	857.964	964043	114	126	true
SSD1	EgrG_000305400.1	Expressed protein	39514.2	1	12	16	38	0.00755	0.529	VGAMSAEGASHLGLQMGPGAK	R	Q	0.997	64.4	25	63.7	2.8	0	0	2	0	2	1968.96	554.286	1044000	322	342	true
SSD1	EgrG_000305400.1	Expressed protein	39514.2	1	12	16	38	0.00755	0.529	YDANAEQEVVQWISQIVGETVPLGR	R	E	0.997	64.4	25	62.4	3.06	0	0	6	0	2	2801.41	1497.01	294125	22	46	true
SSD1	EgrG_000920600.1	Expressed protein	17354.7	1	9	16	50	0.00993	0.654	CFFDISIGGK	K	P	0.997	0	0	0	1.34	0	2	0	0	1	1143.55	866.232	269059	5	14	true
SSD1	EgrG_000920600.1	Expressed protein	17354.7	1	9	16	50	0.00993	0.654	CFFDISIGGKPAGR	K	I	0.997	43.3	25	31	1.14	0	5	5	0	2	1524.76	732.222	3281440	5	18	true
SSD1	EgrG_000920600.1	Expressed protein	17354.7	1	9	16	50	0.00993	0.654	DMEAVGSSSGK	K	T	0.997	54.8	25	34.2	1.23	0	2	0	0	2	1083.46	289.118	38691	139	149	true
SSD1	EgrG_000920600.1	Expressed protein	17354.7	1	9	16	50	0.00993	0.654	HSKPMMLSMANAGK	K	N	0.992	15.1	25	11.3	-0.681	0	0	1	0	2	1502.73	481.322	267038	90	103	true
SSD1	EgrG_000920600.1	Expressed protein	17354.7	1	9	16	50	0.00993	0.654	HVVFGEVESGEDVVK	K	D	0.997	104	25	89.2	6.77	0	1	2	0	2	1629.81	560.484	2546930	124	138	true
SSD1	EgrG_000920600.1	Expressed protein	17354.7	1	9	16	50	0.00993	0.654	HVVFGEVESGEDVVKDMEAVGSSSGK	K	T	0.997	86.2	25	86.2	5.8	0	0	3	3	2	2678.26	784.898	1758500	124	149	true
SSD1	EgrG_000920600.1	Expressed protein	17354.7	1	9	16	50	0.00993	0.654	IIPGFMCQGGDFTAGNGTGGK	R	S	0.997	97.8	25	94.1	9.17	0	3	3	0	2	2084.95	752.49	3215510	54	74	true
SSD1	EgrG_000920600.1	Expressed protein	17354.7	1	9	16	50	0.00993	0.654	IVFALFDDVPK	R	T	0.997	68	25	55.2	1.09	0	11	0	0	2	1263.7	997.331	3172520	19	29	true
SSD1	EgrG_000920600.1	Expressed protein	17354.7	1	9	16	50	0.00993	0.654	NTNGSQFFITTAVTSWLDGK	K	H	0.997	105	25	105	3.09	0	4	5	0	2	2187.07	1203.69	523850	104	123	true
SSD1	gi|576698844	Far upstream element-binding protein 2	57583.8	1	4	4	4	0.000795	0.104	MVLIQQSSAPTVEDKPLR	K	I	0.997	52	25	45	1.92	0	0	1	0	2	2012.08	576.479	656654	222	239	true
SSD1	gi|576698844	Far upstream element-binding protein 2	57583.8	1	4	4	4	0.000795	0.104	QITTETTIPDR	R	F	0.997	35.1	25	30	0.553	0	1	0	0	2	1274.66	518.233	291249	89	99	true
SSD1	gi|576698844	Far upstream element-binding protein 2	57583.8	1	4	4	4	0.000795	0.104	VGNLSENAEITR	R	Y	0.997	70.8	25	64.4	4.66	0	1	0	0	2	1302.66	513.894	332505	263	274	true
SSD1	gi|576698844	Far upstream element-binding protein 2	57583.8	1	4	4	4	0.000795	0.104	VVTLTGTPQQVVHAK	R	Q	0.997	32.2	25	28.6	0.155	0	0	1	0	2	1577.9	525.806	605311	135	149	true
SSD1	EgrG_000549850.1	Fatty acid binding protein fabp2	23916.8	1	5	5	25	0.00497	0.216	EVTSLITVENGVMK	R	H	0.997	72.6	25	53	3.24	0	4	0	0	2	1519.8	752.222	2019440	80	93	true
SSD1	EgrG_000549850.1	Fatty acid binding protein fabp2	23916.8	1	5	5	25	0.00497	0.216	LGVDFVTR	R	K	0.997	59.3	25	48.5	0.377	0	4	0	0	2	906.504	634.77	3274860	23	30	true
SSD1	EgrG_000549850.1	Fatty acid binding protein fabp2	23916.8	1	5	5	25	0.00497	0.216	MEAFLGTWK	-	M	0.997	0	0	0	2.82	0	14	0	0	2	1124.54	1228.52	3301750	1	9	true
SSD1	EgrG_000549850.1	Fatty acid binding protein fabp2	23916.8	1	5	5	25	0.00497	0.216	TTECSFK	K	L	0.979	29	25	25.7	1.72	0	1	0	0	2	872.382	137.117	355788	60	66	true
SSD1	EgrG_000549850.1	Fatty acid binding protein fabp2	23916.8	1	5	5	25	0.00497	0.216	VDEVVCVR	K	T	0.997	58	25	42	0.284	0	2	0	0	2	975.493	324.637	868062	120	127	true
SSD1	EgrG_000382200.1	Ferritin	19727.8	1	2	2	2	0.000397	0.266	CGPGLGEYIFDKETLQGGEK	R	-	0.997	39.6	25	32	0.721	0	0	1	0	2	2198.04	712.614	149572	154	173	true
SSD1	EgrG_000382200.1	Ferritin	19727.8	1	2	2	2	0.000397	0.266	IVYQDIAKPQTTEWASGLEAMEMALK	R	I	0.997	58.3	25	46.3	5	0	0	1	0	2	2923.46	1042.16	59337.1	76	101	true
SSD1	EgrG_001060700.1	Fibrillar collagen chain fap1 alpha	115541	1	2	2	2	0.000397	0.0402	MGPPGPPGPPGPAGSNGPEGPPGPPGP	-	P	0.997	0	0	0	1.46	0	0	0	1	1	2326.09	494.686	487312	1	27	true
SSD1	EgrG_001060700.1	Fibrillar collagen chain fap1 alpha	115541	1	2	2	2	0.000397	0.0402	SGEDGVPGRPGVSGPSGEQGAR	K	G	0.997	21.6	25	19.4	1.68	0	0	1	0	2	2052.97	475.187	132303	364	385	true
SSD1	EgrG_000716400.1	Filamin	276790	1	19	20	20	0.00397	0.167	AGVPATFTVDASQAGEAPIAVTHTNR	R	N	0.997	71.9	25	66.9	4.15	0	0	1	0	2	2581.3	654.142	257246	1390	1415	true
SSD1	EgrG_000716400.1	Filamin	276790	1	19	20	20	0.00397	0.167	AVNLDELIQPVPEER	K	V	0.997	59	25	57.2	1.68	0	1	0	0	2	1721.91	856.281	81202.4	1661	1675	true
SSD1	EgrG_000716400.1	Filamin	276790	1	19	20	20	0.00397	0.167	DAGGPAPFGCELRDETGEPVPIR	R	V	0.997	37.4	25	37.4	3.59	0	0	1	0	2	2440.16	716.363	221398	802	824	true
SSD1	EgrG_000716400.1	Filamin	276790	1	19	20	20	0.00397	0.167	EPCDIVPNMDRPNTYSCAYVPTQAGEYR	R	V	0.997	34.4	25	34.4	2.89	0	0	1	0	2	3303.45	698.772	117146	388	415	true
SSD1	EgrG_000716400.1	Filamin	276790	1	19	20	20	0.00397	0.167	GSPFPCSAVPIQEAPIATAK	R	Q	0.997	57	25	57	3.92	0	1	0	0	2	2041.04	749.085	69599.5	1052	1071	true
SSD1	EgrG_000716400.1	Filamin	276790	1	19	20	20	0.00397	0.167	IDCADNGDGSATVVYWPTVPGEYAVHILCNDENIPK	R	S	0.997	79.6	25	70.1	5.66	0	0	1	0	2	3989.83	1056.26	43577.2	723	758	true
SSD1	EgrG_000716400.1	Filamin	276790	1	19	20	20	0.00397	0.167	IGPYTYECVYTPQQAGPHTVNVR	K	Y	0.997	55.5	25	53.1	3.27	0	0	1	0	2	2650.27	610.673	176732	637	659	true
SSD1	EgrG_000716400.1	Filamin	276790	1	19	20	20	0.00397	0.167	IPIFQPCAITVNPLDAGMGK	R	V	0.997	90.6	25	90.6	6.18	0	1	1	0	2	2142.11	1010.57	169842	1585	1604	true
SSD1	EgrG_000716400.1	Filamin	276790	1	19	20	20	0.00397	0.167	IYVGESELGNASR	K	V	0.997	64.7	25	47.5	0.509	0	1	0	0	2	1394.69	557.419	260214	1949	1961	true
SSD1	EgrG_000716400.1	Filamin	276790	1	19	20	20	0.00397	0.167	LNDMDIPGSPFNIPIR	K	D	0.997	36.5	25	36.5	2.25	0	1	0	0	2	1798.92	973.793	76206.7	1353	1368	true
SSD1	EgrG_000716400.1	Filamin	276790	1	19	20	20	0.00397	0.167	MEGLHSVNVFFAGQQIPNSPFGVMVGPR	K	I	0.997	30.9	25	21	2.74	0	0	1	0	2	3015.5	1026.78	40615.6	509	536	true
SSD1	EgrG_000716400.1	Filamin	276790	1	19	20	20	0.00397	0.167	NATEAMNAAEQWLDVPQLIRPEEMINPR	R	V	0.997	126	25	125	3.37	0	0	1	0	2	3236.58	1106.58	27845.8	284	311	true
SSD1	EgrG_000716400.1	Filamin	276790	1	19	20	20	0.00397	0.167	NFTTDWNDGTAIGALVDACAPGLCPDWR	K	D	0.997	37.8	25	28.4	2.85	0	0	1	0	2	3093.38	1169.06	18720.6	247	274	true
SSD1	EgrG_000716400.1	Filamin	276790	1	19	20	20	0.00397	0.167	NVHIPGSPFQFTVGPITDGGANK	R	V	0.997	45.6	25	40.6	2.59	0	0	1	0	2	2353.19	847.268	280370	2132	2154	true
SSD1	EgrG_000716400.1	Filamin	276790	1	19	20	20	0.00397	0.167	VGEPAEFTLITR	R	E	0.997	41.9	25	37.2	1.23	0	1	0	0	2	1332.72	732.021	276434	1793	1804	true
SSD1	EgrG_000716400.1	Filamin	276790	1	19	20	20	0.00397	0.167	VNVCYTPQMLGDHMVEIFCGGQIVSGGR	K	F	0.997	55.2	25	55.2	2.11	0	0	1	0	2	3124.45	1005.63	73343.1	1629	1656	true
SSD1	EgrG_000716400.1	Filamin	276790	1	19	20	20	0.00397	0.167	VSEPGEYLCSVR	R	F	0.997	36.7	25	34	2.25	0	1	0	0	2	1395.66	586.123	204444	2213	2224	true
SSD1	EgrG_000716400.1	Filamin	276790	1	19	20	20	0.00397	0.167	VTGEGVHPSRPEGLPAGQPTTFQVDTR	R	E	0.993	29.9	25	28.3	0	0	0	0	1	2	2833.42	548.839	1024150	1477	1503	true
SSD1	EgrG_000716400.1	Filamin	276790	1	19	20	20	0.00397	0.167	YADEPVPGSPFAVNIGGHPSPR	K	I	0.997	25.5	25	20	0.602	0	0	1	0	2	2264.11	659.583	275889	2032	2053	true
SSD1	gi|576700013	Filamin-a	306030	1	15	15	17	0.00338	0.0909	AGGPAELFVDLK	R	R	0.997	55.6	25	43.9	2.62	0	1	0	0	2	1216.66	842.31	113704	662	673	true	EgrG_000859700.1..pep|filamin
SSD1	gi|576700013	Filamin-a	306030	1	15	15	17	0.00338	0.0909	ENQFFVDASK	K	A	0.997	38.5	25	36.1	-0.568	0	1	0	0	2	1184.56	588.245	212596	2776	2785	true	EgrG_000859700.1..pep|filamin
SSD1	gi|576700013	Filamin-a	306030	1	15	15	17	0.00338	0.0909	FADEHIPFSPFR	K	I	0.997	39.6	25	28.8	-0.176	0	0	1	0	2	1462.71	743.818	134912	2487	2498	true	EgrG_000859700.1..pep|filamin
SSD1	gi|576700013	Filamin-a	306030	1	15	15	17	0.00338	0.0909	FGGVEIPMSPFHVR	K	I	0.997	60.5	25	54.3	3.6	0	0	2	0	2	1572.8	797.279	243304	1605	1618	true	EgrG_000859700.1..pep|filamin
SSD1	gi|576700013	Filamin-a	306030	1	15	15	17	0.00338	0.0909	GLLSVVVDGPSK	R	V	0.997	56.3	25	39.1	0.481	0	1	0	0	2	1170.67	735.955	86395.3	2658	2669	true	EgrG_000859700.1..pep|filamin
SSD1	gi|576700013	Filamin-a	306030	1	15	15	17	0.00338	0.0909	GSQPATVGSPPTVPGQPLVPLIAAHNASLLK	K	S	0.997	60	25	57.8	3.1	0	0	1	0	2	3017.68	871.223	114457	1116	1146	true
SSD1	gi|576700013	Filamin-a	306030	1	15	15	17	0.00338	0.0909	GVHVPGSPFQLTVGQPVEGGPSK	R	V	0.997	44.4	25	44.4	0.602	0	0	1	0	2	2274.19	698.367	383865	2394	2416	true	EgrG_000859700.1..pep|filamin
SSD1	gi|576700013	Filamin-a	306030	1	15	15	17	0.00338	0.0909	TSVDDIQTDFSDGIK	K	L	0.997	35.2	25	33.6	2	0	1	0	0	2	1640.77	733.408	101256	137	151	true	EgrG_000859700.1..pep|filamin
SSD1	gi|576700013	Filamin-a	306030	1	15	15	17	0.00338	0.0909	VEEVGQYWLSIMWGNQHIPGSPFR	R	V	0.997	39	25	37.5	1.3	0	0	1	0	2	2830.38	1143.29	57518	2821	2844	true	EgrG_000859700.1..pep|filamin
SSD1	gi|576700013	Filamin-a	306030	1	15	15	17	0.00338	0.0909	VIWPEGVQPMANQR	R	N	0.997	36.5	25	30.2	1.55	0	1	0	0	2	1624.83	688.451	126747	2227	2240	true	EgrG_000859700.1..pep|filamin
SSD1	gi|576700013	Filamin-a	306030	1	15	15	17	0.00338	0.0909	VNVSSEDVGDPTR	K	V	0.997	71.6	25	63.3	5.37	0	1	0	0	2	1374.65	501.91	293215	2212	2224	true	EgrG_000859700.1..pep|filamin
SSD1	gi|576700013	Filamin-a	306030	1	15	15	17	0.00338	0.0909	VQITCEERPDGYEFSYIPTLPGDYK	K	I	0.997	47.9	25	46	1.59	0	0	1	0	2	2977.39	852.529	159186	2670	2694	true	EgrG_000859700.1..pep|filamin
SSD1	gi|576700013	Filamin-a	306030	1	15	15	17	0.00338	0.0909	YADQHVPGSPFTVHVGGEASQR	R	M	0.997	24.6	25	24.6	-0.653	0	0	0	1	2	2339.12	549.262	449659	2295	2316	true	EgrG_000859700.1..pep|filamin
SSD1	gi|576700013	Filamin-a	306030	1	15	15	17	0.00338	0.0909	YGGNFDIFGSPFTAR	K	I	0.997	75.7	25	62.4	1.92	0	2	0	0	2	1648.78	975.902	177928	2699	2713	true	EgrG_000859700.1..pep|filamin
SSD1	gi|576700013	Filamin-a	306030	1	15	15	17	0.00338	0.0909	YPVAGPFDVEAVLASQK	K	V	0.997	62.2	25	56.9	3.41	0	1	0	0	2	1790.93	977.149	42349.2	1095	1111	true
SSD1	EgrG_000146500.1	Four and a half lim domains protein 2	27385.6	1	2	3	3	0.000596	0.124	DGTPYCIDCR	K	R	0.997	31.7	25	27.9	0.824	0	1	0	0	2	1256.5	536.038	529279	169	178	true
SSD1	EgrG_000146500.1	Four and a half lim domains protein 2	27385.6	1	2	3	3	0.000596	0.124	YSIYQEKPYHMDCFTCAQCK	K	Q	0.997	40.7	25	40.7	3.41	0	0	1	1	2	2629.1	563.374	2318490	199	218	true
SSD1	EgrG_000595200.1	Four and a half lim domains protein 2	62716	1	8	8	8	0.00159	0.181	CSACNTSLADRPFATK	K	D	0.997	38.5	25	35.1	0.387	0	0	1	0	2	1798.82	509.334	686057	343	358	true
SSD1	EgrG_000595200.1	Four and a half lim domains protein 2	62716	1	8	8	8	0.00159	0.181	DEQPYCADCYGDLFAK	K	K	0.997	37.5	25	37.5	5.85	0	1	0	0	2	1951.78	795.099	80749.2	479	494	true
SSD1	EgrG_000595200.1	Four and a half lim domains protein 2	62716	1	8	8	8	0.00159	0.181	DNQVVCVPCYEAK	R	Y	0.997	43.3	25	43.3	1.49	0	1	0	0	2	1581.7	585.177	325698	420	432	true
SSD1	EgrG_000595200.1	Four and a half lim domains protein 2	62716	1	8	8	8	0.00159	0.181	FANTCEQCK	K	E	0.997	38.7	25	18.4	3.22	0	1	0	0	2	1157.47	129.544	16265.5	311	319	true
SSD1	EgrG_000595200.1	Four and a half lim domains protein 2	62716	1	8	8	8	0.00159	0.181	FTSKDEQPYCADCYGDLFAK	K	K	0.997	44.3	25	44.3	3	0	0	1	0	2	2415.03	668.95	229427	475	494	true
SSD1	EgrG_000595200.1	Four and a half lim domains protein 2	62716	1	8	8	8	0.00159	0.181	GFLTNEDQIMCSDCGR	R	-	0.997	84.2	25	80.4	4.44	0	1	0	0	2	1902.78	691.151	139645	537	552	true
SSD1	EgrG_000595200.1	Four and a half lim domains protein 2	62716	1	8	8	8	0.00159	0.181	GQQWHEECFVCVECK	R	Q	0.997	30.6	25	30.6	2.07	0	0	1	0	2	1995.81	568.356	339396	394	408	true
SSD1	EgrG_000595200.1	Four and a half lim domains protein 2	62716	1	8	8	8	0.00159	0.181	HWHSECFACSK	R	C	0.997	20.2	25	20.2	0.658	0	0	1	0	2	1448.58	455.484	37083.4	518	528	true
SSD1	gi|576696870	Four and a half lim domains-containing protein	26402.2	1	2	2	2	0.000397	0.174	EEAIFCPDCFDEK	K	F	0.997	50.6	25	50.6	1.92	0	1	0	0	2	1659.67	725.153	114577	89	101	true
SSD1	gi|576696870	Four and a half lim domains-containing protein	26402.2	1	2	2	2	0.000397	0.174	YILNSEKPYCIDCYDANFTNTCAACGER	R	I	0.997	74.2	25	74.2	5.07	0	0	1	0	2	3405.43	717.092	66247.2	24	51	true
SSD1	gi|576697665	Fragile x mental retardation syndrome-related protein	79568	1	3	3	3	0.000596	0.103	AGSGSLAGTAVHAEQSADEHNGVAATANGADSSGPK	R	K	0.997	18.1	25	16.5	0.194	0	0	0	1	2	3292.51	516.95	141078	681	716	true
SSD1	gi|576697665	Fragile x mental retardation syndrome-related protein	79568	1	3	3	3	0.000596	0.103	GVIVYADDPSTEELIPLSELR	K	L	0.997	52	25	51.8	3.19	0	1	0	0	2	2316.2	1024.33	13335.9	26	46	true
SSD1	gi|576697665	Fragile x mental retardation syndrome-related protein	79568	1	3	3	3	0.000596	0.103	LANPFACLNCPSWWPCVVTK	R	V	0.997	54.8	25	53.1	2.44	0	0	1	0	2	2420.13	1135.18	64151.2	103	122	true
SSD1	EgrG_000905600.1	Fructose 16 bisphosphate aldolase	39666.5	1	11	11	16	0.00318	0.485	ALADHHVYLEGTLLKPNMVTCGQSCTK	K	K	0.997	78.6	25	70.1	2.46	0	0	0	1	2	3043.48	592.87	531585	216	242	true
SSD1	EgrG_000905600.1	Fructose 16 bisphosphate aldolase	39666.5	1	11	11	16	0.00318	0.485	ALQASAIAAWQGKPENVK	R	V	0.997	50.3	25	46.2	2.08	0	0	1	0	2	1882.02	574.767	1420970	305	322	true
SSD1	EgrG_000905600.1	Fructose 16 bisphosphate aldolase	39666.5	1	11	11	16	0.00318	0.485	ELLFTTDPEFAK	R	H	0.997	38.5	25	26.7	2.39	0	2	0	0	2	1410.72	824.406	865032	61	72	true
SSD1	EgrG_000905600.1	Fructose 16 bisphosphate aldolase	39666.5	1	11	11	16	0.00318	0.485	FAAINLENTEENRR	R	A	0.995	22.4	25	15.2	-0.544	0	0	1	0	2	1676.84	544.915	1258990	44	57	true
SSD1	EgrG_000905600.1	Fructose 16 bisphosphate aldolase	39666.5	1	11	11	16	0.00318	0.485	FVPYLCAEK	R	M	0.953	12.1	25	4.32	0	0	1	0	0	2	1126.56	609.551	486941	4	12	true
SSD1	EgrG_000905600.1	Fructose 16 bisphosphate aldolase	39666.5	1	11	11	16	0.00318	0.485	GLLAADESTSTIGK	K	R	0.997	55.4	25	51.1	5.77	0	1	0	0	2	1362.71	570.002	649553	29	42	true
SSD1	EgrG_000905600.1	Fructose 16 bisphosphate aldolase	39666.5	1	11	11	16	0.00318	0.485	ISSHNPSYLAMLENANVLAR	K	Y	0.997	57.2	25	50.5	3.4	0	0	1	0	2	2200.12	855.254	314269	154	173	true
SSD1	EgrG_000905600.1	Fructose 16 bisphosphate aldolase	39666.5	1	11	11	16	0.00318	0.485	KPWALSFSFGR	K	A	0.997	32.7	25	17.5	0.409	0	0	2	0	2	1295.69	790.478	185433	294	304	true
SSD1	EgrG_000905600.1	Fructose 16 bisphosphate aldolase	39666.5	1	11	11	16	0.00318	0.485	SLFVANHAY	K	-	0.997	19	25	19	0.745	0	1	0	0	2	1021.51	586.913	554932	355	363	true
SSD1	EgrG_000905600.1	Fructose 16 bisphosphate aldolase	39666.5	1	11	11	16	0.00318	0.485	VTEQVLSFVYK	R	A	0.997	78.9	25	66.3	3.64	0	3	0	0	2	1312.71	765.765	1052190	205	215	true
SSD1	EgrG_000905600.1	Fructose 16 bisphosphate aldolase	39666.5	1	11	11	16	0.00318	0.485	YASICQQNGLVPIVEPEVLPDGDHDLETAQR	R	V	0.997	73.2	25	71.9	4.62	0	0	2	0	2	3463.68	863.939	432486	174	204	true
SSD1	EgrG_001158000.1	Gamma aminobutyric acid receptor associated	23990.8	1	3	3	4	0.000795	0.234	ALFLFFDDYVPQTSWTMGQLYNER	K	K	0.997	39	25	34.5	2.13	0	0	2	0	2	2941.39	1300.35	48111.2	112	135	true
SSD1	EgrG_001158000.1	Gamma aminobutyric acid receptor associated	23990.8	1	3	3	4	0.000795	0.234	FLVPNDITVAQFMWIIR	K	K	0.997	44.1	25	36.5	3.27	0	0	1	0	2	2063.11	1326.6	24154.8	86	102	true
SSD1	EgrG_001158000.1	Gamma aminobutyric acid receptor associated	23990.8	1	3	3	4	0.000795	0.234	IPVIVER	R	H	0.979	23.1	25	20.5	0.481	0	1	0	0	2	825.519	547.498	318831	66	72	true
SSD1	gi|576696293	Glyceraldehyde-3-phosphate dehydrogenase	36128.1	1	9	9	15	0.00298	0.497	AAVASNSVNVVAVNDPFIDLEYMVYMFK	R	Y	0.997	64	25	61.9	7.8	0	0	2	0	2	3106.53	1426.98	46022	20	47	true
SSD1	gi|576696293	Glyceraldehyde-3-phosphate dehydrogenase	36128.1	1	9	9	15	0.00298	0.497	AGIALNDTFVK	R	L	0.997	38	25	21.9	1.08	0	1	0	0	2	1148.63	646.552	316102	299	309	true
SSD1	gi|576696293	Glyceraldehyde-3-phosphate dehydrogenase	36128.1	1	9	9	15	0.00298	0.497	ITVFQEMSASAIPWSQAGAEYIVESTGINTTVEK	R	A	0.997	11.6	25	4.44	1.31	0	0	1	0	2	3657.8	1285.54	10425.9	73	106	true
SSD1	gi|576696293	Glyceraldehyde-3-phosphate dehydrogenase	36128.1	1	9	9	15	0.00298	0.497	LIAWYDNEFGYSCR	K	V	0.997	74.9	25	74.9	4.89	0	1	0	0	2	1793.8	869.822	171883	310	323	true
SSD1	gi|576696293	Glyceraldehyde-3-phosphate dehydrogenase	36128.1	1	9	9	15	0.00298	0.497	TAAQNIIPASTGAAK	R	A	0.997	58.7	25	50.7	3.07	0	2	0	0	2	1413.77	530.716	767100	200	214	true
SSD1	gi|576696293	Glyceraldehyde-3-phosphate dehydrogenase	36128.1	1	9	9	15	0.00298	0.497	VINDNFGIVEGLMTTVHSYTATQK	K	V	0.997	56.4	25	54.9	1.08	0	0	2	0	2	2638.32	1062.86	143436	162	185	true
SSD1	gi|576696293	Glyceraldehyde-3-phosphate dehydrogenase	36128.1	1	9	9	15	0.00298	0.497	VPTPNVSVVDLTCK	R	L	0.997	88.3	25	88.3	6.32	0	2	0	0	2	1528.8	687.215	579390	234	247	true
SSD1	gi|576696293	Glyceraldehyde-3-phosphate dehydrogenase	36128.1	1	9	9	15	0.00298	0.497	VVDLISYMFK	R	R	0.997	61.3	25	46	2.33	0	3	0	0	2	1214.65	1055.14	209515	324	333	true
SSD1	gi|576696293	Glyceraldehyde-3-phosphate dehydrogenase	36128.1	1	9	9	15	0.00298	0.497	VVSNASCTTNCLAPLAK	K	V	0.997	74.9	25	67.6	3.48	0	1	0	0	2	1805.89	558.427	423646	145	161	true
SSD1	EgrG_000184900.1	Glycoprotein antigen 5	54875.5	1	5	5	7	0.00139	0.157	CVDDSYTQPVNYLTSSAR	R	I	0.997	111	25	110	6.72	0	1	0	0	2	2075.93	711.637	76338.6	88	105	true
SSD1	EgrG_000184900.1	Glycoprotein antigen 5	54875.5	1	5	5	7	0.00139	0.157	LETPVNIESDGAGVACVPK	R	N	0.997	90.8	25	89.3	6.44	0	1	0	0	2	1955.97	678.032	68586.7	322	340	true
SSD1	EgrG_000184900.1	Glycoprotein antigen 5	54875.5	1	5	5	7	0.00139	0.157	RPTFFNPFFWPFGR	R	L	0.997	26.8	25	15.3	1.66	0	0	2	0	2	1815.91	1132.56	58740.5	371	384	true
SSD1	EgrG_000184900.1	Glycoprotein antigen 5	54875.5	1	5	5	7	0.00139	0.157	SENIICGGTLITPR	K	W	0.997	26.4	25	18.3	3.57	0	1	0	0	2	1530.79	672.07	207583	223	236	true
SSD1	EgrG_000184900.1	Glycoprotein antigen 5	54875.5	1	5	5	7	0.00139	0.157	VDSPFDVALLR	R	L	0.997	77.8	25	62.7	1.46	0	2	0	0	2	1231.67	924.954	183428	311	321	true
SSD1	EgrG_000587600.1	Growth factor receptor bound protein 2	27908.5	1	5	5	7	0.00139	0.393	DGFLLLVDR	R	Q	0.997	58.1	25	43.5	1.59	0	2	0	0	2	1047.58	962.631	118000	148	156	true
SSD1	EgrG_000587600.1	Growth factor receptor bound protein 2	27908.5	1	5	5	7	0.00139	0.393	GDVIEVLGQEDENWWR	R	G	0.997	65	25	60.5	7.59	0	1	0	0	2	1944.91	1029.43	43984	196	211	true
SSD1	EgrG_000587600.1	Growth factor receptor bound protein 2	27908.5	1	5	5	7	0.00139	0.393	ISNTGSTGLFPANYVDTLPPIMPNAAHRPTN	R	-	0.997	62.5	25	62	3.19	0	0	1	0	2	3266.63	916.195	142647	214	244	true
SSD1	EgrG_000587600.1	Growth factor receptor bound protein 2	27908.5	1	5	5	7	0.00139	0.393	NTAEECLLETDPYTGLPVQPDGAFVVR	R	R	0.997	60.7	25	56.2	1.55	0	0	2	0	2	2991.44	1007.35	82613	65	91	true
SSD1	EgrG_000587600.1	Growth factor receptor bound protein 2	27908.5	1	5	5	7	0.00139	0.393	SESNGPGFSLSVK	R	D	0.997	48.7	25	40.5	1.89	0	1	0	0	2	1308.64	593.434	179326	93	105	true
SSD1	EgrG_000127100.1	Gtp binding nuclear protein ran	24412.2	1	2	2	3	0.000596	0.135	GEIQFNVWDTAGQEK	R	F	0.997	57.3	25	52.7	2.01	0	1	0	0	2	1721.81	783.711	60869.5	55	69	true
SSD1	EgrG_000127100.1	Gtp binding nuclear protein ran	24412.2	1	2	2	3	0.000596	0.135	SNYNFEKPFLWLAR	K	K	0.997	30.2	25	25.6	2.19	0	0	2	0	2	1784.91	895.663	192271	151	164	true
SSD1	gi|576693813	Guanine nucleotide-binding protein subunit beta-2-like protein	36791.7	1	2	3	3	0.000596	0.112	FSPNMETPLIVSCGWDK	R	V	0.997	39.5	25	37.6	2.52	0	1	0	0	2	1980.92	904.798	80108.3	166	182	true
SSD1	gi|576693813	Guanine nucleotide-binding protein subunit beta-2-like protein	36791.7	1	2	3	3	0.000596	0.112	YLYTLPGGAEINALCFSPTR	K	Y	0.997	65.3	25	60.4	4.41	0	1	1	0	2	2243.12	1005.48	94035.7	236	255	true
SSD1	EgrG_000824400.1	Gynecophoral canal protein	73487.9	1	8	9	9	0.00179	0.208	CSLYQNHVLTSQDCK	K	M	0.997	16.3	25	13.9	2.15	0	0	1	0	2	1852.83	506.626	400873	435	449	true
SSD1	EgrG_000824400.1	Gynecophoral canal protein	73487.9	1	8	9	9	0.00179	0.208	DFTVFVPEQDSSLQTVLER	R	D	0.997	44.3	25	33.2	2.24	0	1	1	0	2	2210.1	1063.12	66147.3	148	166	true
SSD1	EgrG_000824400.1	Gynecophoral canal protein	73487.9	1	8	9	9	0.00179	0.208	DGNVESETIQNVK	K	S	0.997	44.5	25	27.1	3.09	0	1	0	0	2	1432.69	531.196	404158	600	612	true
SSD1	EgrG_000824400.1	Gynecophoral canal protein	73487.9	1	8	9	9	0.00179	0.208	EMAACAIDVQPSDDVVVLLPTPEALR	R	S	0.997	34.4	25	25.9	0.208	0	0	1	0	2	2809.41	1078.96	59079.8	402	427	true
SSD1	EgrG_000824400.1	Gynecophoral canal protein	73487.9	1	8	9	9	0.00179	0.208	EVPQPSGENLMAWICGPVDGK	K	N	0.997	76.8	25	76.8	3.64	0	1	0	0	2	2284.07	1044.48	15508.8	67	87	true
SSD1	EgrG_000824400.1	Gynecophoral canal protein	73487.9	1	8	9	9	0.00179	0.208	GGVIYPVSSVNPPPIK	R	T	0.997	28.5	25	25.3	3.55	0	1	0	0	2	1623.91	677.219	121798	508	523	true
SSD1	EgrG_000824400.1	Gynecophoral canal protein	73487.9	1	8	9	9	0.00179	0.208	YGPLFQGVNLCAYK	K	E	0.997	49.2	25	48.2	2.7	0	1	0	0	2	1629.81	850.306	102897	53	66	true
SSD1	EgrG_000824400.1	Gynecophoral canal protein	73487.9	1	8	9	9	0.00179	0.208	YTVFAPTNSAWQVAK	R	R	0.997	41.7	25	34	2.72	0	1	0	0	2	1682.85	740.336	91800.1	275	289	true
SSD1	EgrG_000485800.1	H17g protein tegumental antigen	71431.8	1	5	5	7	0.00139	0.0962	EFFFLVEK	K	S	0.997	33.1	25	24.9	-0.176	0	2	0	0	2	1058.56	927.296	126950	257	264	true
SSD1	EgrG_000485800.1	H17g protein tegumental antigen	71431.8	1	5	5	7	0.00139	0.0962	IAELEMLLQQER	K	H	0.997	42.4	25	29.1	0.699	0	1	0	0	2	1472.78	888.226	69993.9	356	367	true
SSD1	EgrG_000485800.1	H17g protein tegumental antigen	71431.8	1	5	5	7	0.00139	0.0962	IGFPWSEIR	K	N	0.997	37.4	25	11.2	1.43	0	2	0	0	2	1104.58	878.209	233241	229	237	true
SSD1	EgrG_000485800.1	H17g protein tegumental antigen	71431.8	1	5	5	7	0.00139	0.0962	IYCPTDTAVLLASYACVAK	K	Y	0.997	85.7	25	85.7	4.66	0	1	0	0	2	2116.05	973.967	79295.1	109	127	true
SSD1	EgrG_000485800.1	H17g protein tegumental antigen	71431.8	1	5	5	7	0.00139	0.0962	YGPYDPQSCPK	K	S	0.972	14.8	25	7.57	0.553	0	1	0	0	2	1311.57	504.666	238342	128	138	true
SSD1	EgrG_000320800.1	Heat shock 10 kda protein 1	14081.9	1	4	4	6	0.00119	0.341	FEATSTTK	R	G	0.997	24.4	25	11.6	0.301	0	1	0	0	2	884.436	135.678	47620.1	45	52	true
SSD1	EgrG_000320800.1	Heat shock 10 kda protein 1	14081.9	1	4	4	6	0.00119	0.341	NFLPLFDR	K	V	0.997	20.1	25	0	0.222	0	3	0	0	2	1021.55	900.677	249023	32	39	true
SSD1	EgrG_000320800.1	Heat shock 10 kda protein 1	14081.9	1	4	4	6	0.00119	0.341	VGDNVFLPEYGGTK	K	V	0.997	27.8	25	27.8	-0.114	0	1	0	0	2	1495.74	698.635	137528	91	104	true
SSD1	EgrG_000320800.1	Heat shock 10 kda protein 1	14081.9	1	4	4	6	0.00119	0.341	VLEATVVAAGPGR	K	I	0.997	73.4	25	73.4	2.92	0	1	0	0	2	1239.71	554.466	469148	65	77	true
SSD1	EgrG_000938600.1	Heat shock 70 kda protein 4	60702.1	1	2	2	2	0.000397	0.133	ALALSTLK	R	L	0.997	32.3	25	2.69	1.34	0	1	0	0	2	816.519	565.455	215313	73	80	false	EgrG_000917000.1..pep|heat shock protein 105,gi|576694604|gb|EUB58188.1| Heat shock protein
SSD1	EgrG_000938600.1	Heat shock 70 kda protein 4	60702.1	1	2	2	2	0.000397	0.133	DIVPTPPDNCCQVR	K	I	0.997	42.1	25	42	3.57	0	1	0	0	2	1670.76	568.911	230016	235	248	false	EgrG_000917000.1..pep|heat shock protein 105,gi|576694604|gb|EUB58188.1| Heat shock protein
SSD1	EgrG_000938600.1	Heat shock 70 kda protein 4	60702.1	1	2	2	2	0.000397	0.133	LGDLYSVELVGGGTR	K	I	0.997	63.2	25	58	1.92	0	1	0	0	2	1535.81	792.163	98666.8	81	95	false	EgrG_000917000.1..pep|heat shock protein 105,gi|576694604|gb|EUB58188.1| Heat shock protein
SSD1	EgrG_000938600.1	Heat shock 70 kda protein 4	60702.1	1	2	2	2	0.000397	0.133	LNQIDELER	R	E	0.997	34.5	25	25.8	-0.279	0	1	0	0	2	1129.58	552.694	323442	373	381	true
SSD1	EgrG_000938600.1	Heat shock 70 kda protein 4	60702.1	1	2	2	2	0.000397	0.133	LNTFVDGVK	R	K	0.997	47.9	25	33.6	1.09	0	1	0	0	2	992.541	561.245	418042	514	522	true
SSD1	EgrG_000938600.1	Heat shock 70 kda protein 4	60702.1	1	2	2	2	0.000397	0.133	VNSNGIFTICNACVLER	R	V	0.997	103	25	97.4	5.96	0	2	0	0	2	1966.95	816.007	122009	253	269	false	gi|576694604|gb|EUB58188.1| Heat shock protein
SSD1	gi|576692679	Heat shock cognate protein	71085	1	37	56	323	0.0642	0.745	ARFEELCSDLFR	R	S	0.997	49.6	25	37.5	4.74	0	2	5	0	2	1542.74	715.956	4477070	301	312	true	EgrG_001085100.1..pep|heat shock protein 71 kDa protein
SSD1	gi|576692679	Heat shock cognate protein	71085	1	37	56	323	0.0642	0.745	DAGAISGLNVLR	K	I	0.997	71.9	25	38.2	5.37	0	4	0	0	2	1185.66	749.697	7145880	160	171	true
SSD1	gi|576692679	Heat shock cognate protein	71085	1	37	56	323	0.0642	0.745	DKISESDR	K	K	0.949	9.8	25	-3.33	0.108	0	1	0	0	2	949.459	115.874	18963.7	561	568	true
SSD1	gi|576692679	Heat shock cognate protein	71085	1	37	56	323	0.0642	0.745	DLTSNKR	K	A	0.979	21.9	25	4.17	-1.04	0	1	0	0	2	833.448	119.084	30767.9	253	259	true
SSD1	gi|576692679	Heat shock cognate protein	71085	1	37	56	323	0.0642	0.745	ELESVCNPIITK	K	M	0.997	57.5	25	47.3	1.96	0	5	0	0	2	1402.72	606.992	5324920	599	610	true
SSD1	gi|576692679	Heat shock cognate protein	71085	1	37	56	323	0.0642	0.745	FEELCSDLFR	R	S	0.997	59.5	25	41.1	4.89	0	4	0	0	2	1315.6	793.177	3089040	303	312	true	EgrG_001085100.1..pep|heat shock protein 71 kDa protein
SSD1	gi|576692679	Heat shock cognate protein	71085	1	37	56	323	0.0642	0.745	FELSGIPPAPR	K	G	0.997	69.2	25	31.4	1.92	0	12	0	0	2	1183.65	697.249	1259160000000	460	470	true	EgrG_001085100.1..pep|heat shock protein 71 kDa protein
SSD1	gi|576692679	Heat shock cognate protein	71085	1	37	56	323	0.0642	0.745	GAVHDIVLVGGSTR	K	I	0.997	60.4	25	56.4	3.44	0	1	2	0	2	1380.76	544.435	3345440	330	343	true
SSD1	gi|576692679	Heat shock cognate protein	71085	1	37	56	323	0.0642	0.745	GPAVGIDLGTTFSCVGVFQHGK	K	V	0.997	101	25	101	6.07	0	2	43	0	2	2247.12	1386.68	2681020	4	25	true	EgrG_001085100.1..pep|heat shock protein 71 kDa protein
SSD1	gi|576692679	Heat shock cognate protein	71085	1	37	56	323	0.0642	0.745	GVPQIEVTFDIDANGILNVSAVDK	R	S	0.997	113	25	113	6.92	0	19	30	0	2	2514.31	1526.6	1040880	471	494	true	EgrG_001085100.1..pep|heat shock protein 71 kDa protein
SSD1	gi|576692679	Heat shock cognate protein	71085	1	37	56	323	0.0642	0.745	IINEPTAAAIAYGLDK	R	K	0.997	111	25	0	6.06	0	8	0	0	2	1659.9	773.57	5006980	172	187	true	EgrG_000249600.1..pep|Heat Shock protein family member hsp 3,EgrG_001085100.1..pep|heat shock protein 71 kDa protein
SSD1	gi|576692679	Heat shock cognate protein	71085	1	37	56	323	0.0642	0.745	IINEPTAAAIAYGLDKK	R	V	0.997	44.7	25	0	2.82	0	2	5	0	2	1787.99	661.799	7561730	172	188	true	EgrG_000249600.1..pep|Heat Shock protein family member hsp 3,EgrG_001085100.1..pep|heat shock protein 71 kDa protein
SSD1	gi|576692679	Heat shock cognate protein	71085	1	37	56	323	0.0642	0.745	KVSDAVVTVPAYFNDSQR	K	Q	0.997	26.8	25	25.5	2.59	0	0	1	0	2	1996.01	637.408	415966	138	155	true
SSD1	gi|576692679	Heat shock cognate protein	71085	1	37	56	323	0.0642	0.745	LLQDFFNGR	K	E	0.997	52.1	25	43.4	1.32	0	7	0	0	2	1109.57	765.538	8708290	350	358	true	EgrG_001085100.1..pep|heat shock protein 71 kDa protein
SSD1	gi|576692679	Heat shock cognate protein	71085	1	37	56	323	0.0642	0.745	LVSHFVEEFK	R	R	0.997	44.5	25	31.8	3.13	0	2	2	0	2	1234.65	569.835	2782060	237	246	true
SSD1	gi|576692679	Heat shock cognate protein	71085	1	37	56	323	0.0642	0.745	LVSHFVEEFKR	R	K	0.997	44.1	25	31.8	4.02	0	1	2	0	2	1390.75	531.327	2121260	237	247	true
SSD1	gi|576692679	Heat shock cognate protein	71085	1	37	56	323	0.0642	0.745	MKETAEAYLGK	K	K	0.997	44	25	36.8	0.444	0	0	1	0	2	1240.62	493.882	447743	127	137	true	EgrG_001085100.1..pep|heat shock protein 71 kDa protein
SSD1	gi|576692679	Heat shock cognate protein	71085	1	37	56	323	0.0642	0.745	MVNDAEK	R	F	0.979	21.9	25	15.8	0.77	0	1	0	0	2	806.371	129.014	175299	519	525	true	EgrG_001085100.1..pep|heat shock protein 71 kDa protein
SSD1	gi|576692679	Heat shock cognate protein	71085	1	37	56	323	0.0642	0.745	MYQEAGGAGGMPGGMPGGMPGGGGMGGASSGGR	K	G	0.997	111	25	111	6.14	0	0	6	0	2	2841.16	632.61	1558890	611	643	true
SSD1	gi|576692679	Heat shock cognate protein	71085	1	37	56	323	0.0642	0.745	NGLESYAFTMK	K	S	0.997	58.9	25	58.3	3.77	0	6	0	0	2	1260.59	694.726	3350990	541	551	true
SSD1	gi|576692679	Heat shock cognate protein	71085	1	37	56	323	0.0642	0.745	NQVAMNPSNTVFDAK	K	R	0.997	81.9	25	81.9	4.49	0	6	0	0	2	1635.78	599.577	4907430	57	71	true
SSD1	gi|576692679	Heat shock cognate protein	71085	1	37	56	323	0.0642	0.745	NQVAMNPSNTVFDAKR	K	L	0.995	21.1	25	17.6	-0.505	0	0	1	0	2	1791.88	534.989	751878	57	72	true
SSD1	gi|576692679	Heat shock cognate protein	71085	1	37	56	323	0.0642	0.745	NVLIFDLGGGTFDVSILSIEDGIFEVK	R	S	0.997	87.6	25	82	4.82	0	0	17	0	2	2897.52	1581	396731	194	220	true	EgrG_001085100.1..pep|heat shock protein 71 kDa protein
SSD1	gi|576692679	Heat shock cognate protein	71085	1	37	56	323	0.0642	0.745	QFSAEEISSMVLSK	K	M	0.997	96.3	25	73.5	3.92	0	8	2	0	2	1555.77	889.515	4601060	113	126	true
SSD1	gi|576692679	Heat shock cognate protein	71085	1	37	56	323	0.0642	0.745	QKELESVCNPIITK	R	M	0.997	55.3	25	48.1	1.85	0	1	2	0	2	1658.88	539.908	2922650	597	610	true
SSD1	gi|576692679	Heat shock cognate protein	71085	1	37	56	323	0.0642	0.745	QTQTFTTYSDNQPGVLIQVYEGER	K	A	0.997	71.8	25	71.8	5.8	0	0	32	0	2	2774.33	1286.3	4544240	425	448	true	EgrG_001085100.1..pep|heat shock protein 71 kDa protein
SSD1	gi|576692679	Heat shock cognate protein	71085	1	37	56	323	0.0642	0.745	SEAVQDLLLLDVAPLSLGLETAGGVMTALIK	K	R	0.997	76.2	25	76.2	5.42	0	0	12	2	2	3137.74	1582.06	1862150	386	416	true	EgrG_001085100.1..pep|heat shock protein 71 kDa protein
SSD1	gi|576692679	Heat shock cognate protein	71085	1	37	56	323	0.0642	0.745	SINPDEAVAYGAAVQAAILTGDK	K	S	0.997	123	25	122	7.77	0	3	4	0	2	2274.16	1068.3	1044120	363	385	true	EgrG_001085100.1..pep|heat shock protein 71 kDa protein
SSD1	gi|576692679	Heat shock cognate protein	71085	1	37	56	323	0.0642	0.745	STAGDTHLGGEDFDSR	K	L	0.997	84.3	25	77.9	2.64	0	2	4	0	2	1664.71	504.011	1318420000000	221	236	true	EgrG_001085100.1..pep|heat shock protein 71 kDa protein
SSD1	gi|576692679	Heat shock cognate protein	71085	1	37	56	323	0.0642	0.745	STLDPVEK	R	A	0.997	18.3	25	14.7	0.252	0	2	0	0	2	888.467	468.068	196069	313	320	true	EgrG_001085100.1..pep|heat shock protein 71 kDa protein
SSD1	gi|576692679	Heat shock cognate protein	71085	1	37	56	323	0.0642	0.745	STVEDEKVK	K	D	0.997	36	25	23.8	0.745	0	1	0	0	2	1034.54	120.114	37996.7	552	560	true	EgrG_001085100.1..pep|heat shock protein 71 kDa protein
SSD1	gi|576692679	Heat shock cognate protein	71085	1	37	56	323	0.0642	0.745	TLSSSAQANIEIDSLLEGIDFYTSITR	R	A	0.997	101	25	95.1	2.59	0	0	25	0	2	2944.48	1519.07	483483	274	300	true	EgrG_001085100.1..pep|heat shock protein 71 kDa protein
SSD1	gi|576692679	Heat shock cognate protein	71085	1	37	56	323	0.0642	0.745	TTPSYVAFTDTER	R	L	0.997	68.6	25	64	3.74	0	6	0	0	2	1487.7	611.646	9931360	37	49	true	EgrG_001085100.1..pep|heat shock protein 71 kDa protein
SSD1	gi|576692679	Heat shock cognate protein	71085	1	37	56	323	0.0642	0.745	VEIIANDQGNR	K	T	0.997	48.3	25	38.4	1.12	0	4	0	0	2	1228.63	480.172	788656	26	36	true	EgrG_000249600.1..pep|Heat Shock protein family member hsp 3,EgrG_001085100.1..pep|heat shock protein 71 kDa protein
SSD1	gi|576692679	Heat shock cognate protein	71085	1	37	56	323	0.0642	0.745	VINSGGKPK	K	I	0.997	22.2	25	13.2	0.0757	0	1	0	0	2	899.531	112.469	9261.71	94	102	true
SSD1	gi|576692679	Heat shock cognate protein	71085	1	37	56	323	0.0642	0.745	VSDAVVTVPAYFNDSQR	K	Q	0.997	59.3	25	48.4	2.44	0	6	3	0	2	1867.92	747.148	8313370	139	155	true
SSD1	gi|576692679	Heat shock cognate protein	71085	1	37	56	323	0.0642	0.745	WLDGNQQADKEEYEHR	K	Q	0.997	49.2	25	49.2	2.85	0	1	2	1	2	2017.9	490.379	4552420	581	596	true
SSD1	gi|576694604	Heat shock protein	71259.1	1	2	2	4	0.000795	0.131	ALALSTLK	R	L	0.997	32.3	25	2.69	1.34	0	1	0	0	2	816.519	565.455	215313	215	222	false	EgrG_000917000.1..pep|heat shock protein 105,EgrG_000938600.1..pep|Heat shock 70 kDa protein 4
SSD1	gi|576694604	Heat shock protein	71259.1	1	2	2	4	0.000795	0.131	DFDMCIFR	R	H	0.997	37.1	25	35.7	3.14	0	2	0	0	2	1103.46	913.24	195274	126	133	true
SSD1	gi|576694604	Heat shock protein	71259.1	1	2	2	4	0.000795	0.131	DIVPTPPDNCCQVR	K	I	0.997	42.1	25	42	3.57	0	1	0	0	2	1670.76	568.911	230016	369	382	false	EgrG_000917000.1..pep|heat shock protein 105,EgrG_000938600.1..pep|Heat shock 70 kDa protein 4
SSD1	gi|576694604	Heat shock protein	71259.1	1	2	2	4	0.000795	0.131	DLPAVGQPSR	K	N	0.997	46.7	25	39.6	2	0	1	0	0	2	1039.55	528.762	370470	78	87	false	EgrG_000917000.1..pep|heat shock protein 105
SSD1	gi|576694604	Heat shock protein	71259.1	1	2	2	4	0.000795	0.131	LGDLYSVELVGGGTR	K	I	0.997	63.2	25	58	1.92	0	1	0	0	2	1535.81	792.163	98666.8	223	237	false	EgrG_000917000.1..pep|heat shock protein 105,EgrG_000938600.1..pep|Heat shock 70 kDa protein 4
SSD1	gi|576694604	Heat shock protein	71259.1	1	2	2	4	0.000795	0.131	VISTAWDPCLGGR	R	D	0.997	52.4	25	49	3.46	0	2	0	0	2	1431.71	687.575	495223	113	125	false	EgrG_000917000.1..pep|heat shock protein 105
SSD1	gi|576694604	Heat shock protein	71259.1	1	2	2	4	0.000795	0.131	VNSNGIFTICNACVLER	R	V	0.997	103	25	97.4	5.96	0	2	0	0	2	1966.95	816.007	122009	387	403	true	EgrG_000938600.1..pep|Heat shock 70 kDa protein 4
SSD1	EgrG_000917000.1	Heat shock protein 105	72782.6	1	9	9	12	0.00238	0.188	ALALSTLK	R	L	0.997	32.3	25	2.69	1.34	0	1	0	0	2	816.519	565.455	215313	322	329	true	gi|576694604|gb|EUB58188.1| Heat shock protein ,EgrG_000938600.1..pep|Heat shock 70 kDa protein 4
SSD1	EgrG_000917000.1	Heat shock protein 105	72782.6	1	9	9	12	0.00238	0.188	DIVPTPPDNCCQVR	K	I	0.997	42.1	25	42	3.57	0	1	0	0	2	1670.76	568.911	230016	477	490	true	gi|576694604|gb|EUB58188.1| Heat shock protein ,EgrG_000938600.1..pep|Heat shock 70 kDa protein 4
SSD1	EgrG_000917000.1	Heat shock protein 105	72782.6	1	9	9	12	0.00238	0.188	DLPAVGQPSR	K	N	0.997	46.7	25	39.6	2	0	1	0	0	2	1039.55	528.762	370470	185	194	true	gi|576694604|gb|EUB58188.1| Heat shock protein
SSD1	EgrG_000917000.1	Heat shock protein 105	72782.6	1	9	9	12	0.00238	0.188	GCALQAAICSPSFK	R	V	0.997	58.5	25	46.2	2.54	0	1	0	0	2	1509.72	643.644	166335	373	386	true
SSD1	EgrG_000917000.1	Heat shock protein 105	72782.6	1	9	9	12	0.00238	0.188	LGDLYSVELVGGGTR	K	I	0.997	63.2	25	58	1.92	0	1	0	0	2	1535.81	792.163	98666.8	330	344	true	gi|576694604|gb|EUB58188.1| Heat shock protein ,EgrG_000938600.1..pep|Heat shock 70 kDa protein 4
SSD1	EgrG_000917000.1	Heat shock protein 105	72782.6	1	9	9	12	0.00238	0.188	LLGSAAEQQMATNVANTITSFSR	R	L	0.997	58.9	25	58.9	0.62	0	0	3	0	2	2410.2	1098.96	211825	49	71	true
SSD1	EgrG_000917000.1	Heat shock protein 105	72782.6	1	9	9	12	0.00238	0.188	NALEAYVYEMR	K	S	0.997	65.1	25	63.7	3.3	0	1	0	0	2	1358.64	777.856	144135	630	640	true
SSD1	EgrG_000917000.1	Heat shock protein 105	72782.6	1	9	9	12	0.00238	0.188	SKLETCLQQYTTEGER	R	D	0.997	16.9	25	9.52	0.658	0	0	1	0	2	1942.92	564.266	342465	641	656	true
SSD1	EgrG_000917000.1	Heat shock protein 105	72782.6	1	9	9	12	0.00238	0.188	VISTAWDPCLGGR	R	D	0.997	52.4	25	49	3.46	0	2	0	0	2	1431.71	687.575	495223	220	232	true	gi|576694604|gb|EUB58188.1| Heat shock protein
SSD1	EgrG_001190900.1	Heat shock protein 60	64209.6	1	25	31	91	0.0181	0.644	AAMLVGVDVLADAVAVTMGPK	R	G	0.997	85.1	25	84.2	2.34	0	2	17	0	2	2028.09	1362.13	562116	34	54	true
SSD1	EgrG_001190900.1	Heat shock protein 60	64209.6	1	25	31	91	0.0181	0.644	AAVEEGIVPGGGAALLR	R	C	0.997	62.3	25	62.3	3.92	0	5	1	0	2	1579.88	731.574	3021270	426	442	true
SSD1	EgrG_001190900.1	Heat shock protein 60	64209.6	1	25	31	91	0.0181	0.644	ALETPAYTIAHNAGVNASVVVQK	K	V	0.997	56.8	25	54.8	5.25	0	0	6	0	2	2353.25	695.786	1386820	467	489	true
SSD1	EgrG_001190900.1	Heat shock protein 60	64209.6	1	25	31	91	0.0181	0.644	CEFQDACVLFCEK	R	K	0.997	74.3	25	74.3	3.52	0	3	0	0	2	1705.7	768.252	669169	233	245	true
SSD1	EgrG_001190900.1	Heat shock protein 60	64209.6	1	25	31	91	0.0181	0.644	DDTLFMR	K	G	0.979	36.4	25	21.7	1.44	0	1	0	0	2	897.414	645.45	295134	349	355	true
SSD1	EgrG_001190900.1	Heat shock protein 60	64209.6	1	25	31	91	0.0181	0.644	DEISASSSDYEK	R	E	0.997	34	25	34	0.921	0	1	0	0	2	1330.56	496.483	220367	372	383	true
SSD1	EgrG_001190900.1	Heat shock protein 60	64209.6	1	25	31	91	0.0181	0.644	DMAIATGGVVFGDEADMYK	R	L	0.997	79.4	25	77.8	4.92	0	1	0	0	2	1989.89	925.963	54513	311	329	true
SSD1	EgrG_001190900.1	Heat shock protein 60	64209.6	1	25	31	91	0.0181	0.644	DMAIATGGVVFGDEADMYKLEDAQLQDLGR	R	V	0.997	82.8	25	63.1	4.07	0	0	5	0	2	3228.52	1064.9	245104	311	340	true
SSD1	EgrG_001190900.1	Heat shock protein 60	64209.6	1	25	31	91	0.0181	0.644	EMSRPVTTPEEVAQVATISANGDTSIGDLISDAMK	K	R	0.997	77	25	70	5.02	0	0	2	0	2	3633.76	1101.93	129157	153	187	true
SSD1	EgrG_001190900.1	Heat shock protein 60	64209.6	1	25	31	91	0.0181	0.644	GANPIEFR	K	R	0.99	21.4	25	0	-0.903	0	1	0	0	2	903.468	544.08	1740830	130	137	true
SSD1	EgrG_001190900.1	Heat shock protein 60	64209.6	1	25	31	91	0.0181	0.644	GVMMAVDAAVK	R	H	0.997	30.8	25	16	1.28	0	1	0	0	2	1091.56	610.523	254873	139	149	true
SSD1	EgrG_001190900.1	Heat shock protein 60	64209.6	1	25	31	91	0.0181	0.644	GYISPYFINTEK	R	G	0.997	55.2	25	49.9	4.19	0	3	0	0	2	1431.72	713.444	1226890	218	229	true
SSD1	EgrG_001190900.1	Heat shock protein 60	64209.6	1	25	31	91	0.0181	0.644	IALVDAAGVASLLTTAETVVCDIPK	R	E	0.997	95.6	25	94.3	4.4	0	1	6	0	2	2527.37	1441.55	208344	523	547	true
SSD1	EgrG_001190900.1	Heat shock protein 60	64209.6	1	25	31	91	0.0181	0.644	INNIQVIIPILEAVHQHK	K	K	0.99	17.7	25	17.7	-0.792	0	0	1	1	2	2079.21	884.811	241893	247	264	true
SSD1	EgrG_001190900.1	Heat shock protein 60	64209.6	1	25	31	91	0.0181	0.644	ISQLRDEISASSSDYEK	R	E	0.997	39.7	25	35.6	1.46	0	0	1	0	2	1927.92	533.017	981493	367	383	true
SSD1	EgrG_001190900.1	Heat shock protein 60	64209.6	1	25	31	91	0.0181	0.644	KPLVIVAEDVEGEALTALVLNR	K	L	0.997	42.7	25	42.7	2.01	0	0	10	0	2	2349.34	1479.72	432259	265	286	true
SSD1	EgrG_001190900.1	Heat shock protein 60	64209.6	1	25	31	91	0.0181	0.644	LGLQVCAVK	K	S	0.997	60.4	25	31.1	1.09	0	3	0	0	2	987.566	570.238	1464820	289	297	true
SSD1	EgrG_001190900.1	Heat shock protein 60	64209.6	1	25	31	91	0.0181	0.644	LVQDVANNANEEAGDGTTTATVLAR	K	A	0.997	86.1	25	80.3	3.2	0	0	3	0	2	2530.24	604.473	1502420	93	117	true
SSD1	EgrG_001190900.1	Heat shock protein 60	64209.6	1	25	31	91	0.0181	0.644	NNDQQIGIDIVK	K	K	0.997	58.8	25	44.1	1.7	0	2	0	0	2	1356.71	617.013	1047200	454	465	true
SSD1	EgrG_001190900.1	Heat shock protein 60	64209.6	1	25	31	91	0.0181	0.644	NNDQQIGIDIVKK	K	A	0.955	7.65	25	7.31	0	0	0	1	0	2	1484.81	537.073	1414330	454	466	true
SSD1	EgrG_001190900.1	Heat shock protein 60	64209.6	1	25	31	91	0.0181	0.644	NVILESQWR	R	S	0.997	21.6	25	15.8	0.638	0	3	0	0	2	1144.61	621.736	2376180	57	65	true
SSD1	EgrG_001190900.1	Heat shock protein 60	64209.6	1	25	31	91	0.0181	0.644	TLFDEIEYIEGMK	K	F	0.997	86.5	25	85.7	5.8	0	3	0	0	2	1587.76	1151.87	333641	202	214	true
SSD1	EgrG_001190900.1	Heat shock protein 60	64209.6	1	25	31	91	0.0181	0.644	VGGSSEVEVSEK	K	K	0.997	49.7	25	43.7	1.47	0	3	0	0	2	1206.58	303.005	46717.1	402	413	true
SSD1	EgrG_001190900.1	Heat shock protein 60	64209.6	1	25	31	91	0.0181	0.644	VGNDGTITVK	R	D	0.997	31.7	25	14.8	0.252	0	1	0	0	2	1003.54	443.412	17920.3	189	198	true
SSD1	EgrG_001190900.1	Heat shock protein 60	64209.6	1	25	31	91	0.0181	0.644	VLAMEPNGGYDAMNDR	K	Y	0.997	80.9	25	74.2	6.15	0	3	0	0	2	1752.77	607.227	597790	490	505	true
SSD1	EgrG_001085100.1	Heat shock protein 71 kda protein	72572.7	1	10	13	26	0.00516	0.638	ARFEELCSDLFR	R	S	0.997	49.6	25	37.5	4.74	0	2	5	0	2	1542.74	715.956	4477070	302	313	false	gi|576692679|gb|EUB56318.1| Heat shock cognate protein
SSD1	EgrG_001085100.1	Heat shock protein 71 kda protein	72572.7	1	10	13	26	0.00516	0.638	CFSAEEISSMVLLK	K	M	0.997	66.2	25	62.8	7.4	0	1	1	0	2	1613.79	976.498	432289	114	127	true
SSD1	EgrG_001085100.1	Heat shock protein 71 kda protein	72572.7	1	10	13	26	0.00516	0.638	DAGTISGLNVLR	K	I	0.997	66.5	25	50.1	1.89	0	3	0	0	2	1215.67	728.824	1760840	161	172	true
SSD1	EgrG_001085100.1	Heat shock protein 71 kda protein	72572.7	1	10	13	26	0.00516	0.638	ELESVCNPIIAK	K	M	0.997	60.8	25	48.7	2.17	0	4	0	0	2	1372.71	609.501	2038460	600	611	true
SSD1	EgrG_001085100.1	Heat shock protein 71 kda protein	72572.7	1	10	13	26	0.00516	0.638	FEELCSDLFR	R	S	0.997	59.5	25	41.1	4.89	0	4	0	0	2	1315.6	793.177	3089040	304	313	false	gi|576692679|gb|EUB56318.1| Heat shock cognate protein
SSD1	EgrG_001085100.1	Heat shock protein 71 kda protein	72572.7	1	10	13	26	0.00516	0.638	FELSGIPPAPR	K	G	0.997	69.2	25	31.4	1.92	0	12	0	0	2	1183.65	697.249	1259160000000	461	471	false	gi|576692679|gb|EUB56318.1| Heat shock cognate protein
SSD1	EgrG_001085100.1	Heat shock protein 71 kda protein	72572.7	1	10	13	26	0.00516	0.638	GAVHEIVLVGGSTR	K	I	0.997	68.5	25	67	3.8	0	1	0	0	2	1394.78	533.57	708790	331	344	true
SSD1	EgrG_001085100.1	Heat shock protein 71 kda protein	72572.7	1	10	13	26	0.00516	0.638	GPAVGIDLGTTFSCVGVFQHGK	K	V	0.997	101	25	101	6.07	0	2	43	0	2	2247.12	1386.68	2681020	5	26	false	gi|576692679|gb|EUB56318.1| Heat shock cognate protein
SSD1	EgrG_001085100.1	Heat shock protein 71 kda protein	72572.7	1	10	13	26	0.00516	0.638	GVPQIEVTFDIDANGILNVSAVDK	R	S	0.997	113	25	113	6.92	0	19	30	0	2	2514.31	1526.6	1040880	472	495	false	gi|576692679|gb|EUB56318.1| Heat shock cognate protein
SSD1	EgrG_001085100.1	Heat shock protein 71 kda protein	72572.7	1	10	13	26	0.00516	0.638	IINEPTAAAIAYGLDK	R	K	0.997	111	25	0	6.06	0	8	0	0	2	1659.9	773.57	5006980	173	188	false	EgrG_000249600.1..pep|Heat Shock protein family member hsp 3,gi|576692679|gb|EUB56318.1| Heat shock cognate protein
SSD1	EgrG_001085100.1	Heat shock protein 71 kda protein	72572.7	1	10	13	26	0.00516	0.638	IINEPTAAAIAYGLDKK	R	V	0.997	44.7	25	0	2.82	0	2	5	0	2	1787.99	661.799	7561730	173	189	false	EgrG_000249600.1..pep|Heat Shock protein family member hsp 3,gi|576692679|gb|EUB56318.1| Heat shock cognate protein
SSD1	EgrG_001085100.1	Heat shock protein 71 kda protein	72572.7	1	10	13	26	0.00516	0.638	KVSDAVITVPAYFNDSQR	K	Q	0.953	11.1	25	8.93	0.114	0	0	1	0	2	2010.03	685.899	186424	139	156	true
SSD1	EgrG_001085100.1	Heat shock protein 71 kda protein	72572.7	1	10	13	26	0.00516	0.638	LLQDFFNGR	K	E	0.997	52.1	25	43.4	1.32	0	7	0	0	2	1109.57	765.538	8708290	351	359	false	gi|576692679|gb|EUB56318.1| Heat shock cognate protein
SSD1	EgrG_001085100.1	Heat shock protein 71 kda protein	72572.7	1	10	13	26	0.00516	0.638	LVNHFVEEFK	R	R	0.997	28	25	18.6	1.29	0	0	1	0	2	1261.66	565.085	721855	238	247	true
SSD1	EgrG_001085100.1	Heat shock protein 71 kda protein	72572.7	1	10	13	26	0.00516	0.638	MKETAEAYLGK	K	K	0.997	44	25	36.8	0.444	0	0	1	0	2	1240.62	493.882	447743	128	138	false	gi|576692679|gb|EUB56318.1| Heat shock cognate protein
SSD1	EgrG_001085100.1	Heat shock protein 71 kda protein	72572.7	1	10	13	26	0.00516	0.638	MVNDAEK	R	F	0.979	21.9	25	15.8	0.77	0	1	0	0	2	806.371	129.014	175299	520	526	false	gi|576692679|gb|EUB56318.1| Heat shock cognate protein
SSD1	EgrG_001085100.1	Heat shock protein 71 kda protein	72572.7	1	10	13	26	0.00516	0.638	NGLESYAFSMK	K	S	0.997	53.5	25	51.4	1.51	0	2	0	0	2	1246.58	689.787	717965	542	552	true
SSD1	EgrG_001085100.1	Heat shock protein 71 kda protein	72572.7	1	10	13	26	0.00516	0.638	NQVAMNPTNTVFDAK	K	R	0.997	79.2	25	70	5.82	0	4	0	0	2	1649.8	609.56	1160080	58	72	true
SSD1	EgrG_001085100.1	Heat shock protein 71 kda protein	72572.7	1	10	13	26	0.00516	0.638	NVLIFDLGGGTFDVSILSIEDGIFEVK	R	S	0.997	87.6	25	82	4.82	0	0	17	0	2	2897.52	1581	396731	195	221	false	gi|576692679|gb|EUB56318.1| Heat shock cognate protein
SSD1	EgrG_001085100.1	Heat shock protein 71 kda protein	72572.7	1	10	13	26	0.00516	0.638	QTQTFTTYSDNQPGVLIQVYEGER	K	A	0.997	71.8	25	71.8	5.8	0	0	32	0	2	2774.33	1286.3	4544240	426	449	false	gi|576692679|gb|EUB56318.1| Heat shock cognate protein
SSD1	EgrG_001085100.1	Heat shock protein 71 kda protein	72572.7	1	10	13	26	0.00516	0.638	SEAVQDLLLLDVAPLSLGLETAGGVMTALIK	K	R	0.997	76.2	25	76.2	5.42	0	0	12	2	2	3137.74	1582.06	1862150	387	417	false	gi|576692679|gb|EUB56318.1| Heat shock cognate protein
SSD1	EgrG_001085100.1	Heat shock protein 71 kda protein	72572.7	1	10	13	26	0.00516	0.638	SINPDEAVAYGAAVQAAILTGDK	K	S	0.997	123	25	122	7.77	0	3	4	0	2	2274.16	1068.3	1044120	364	386	false	gi|576692679|gb|EUB56318.1| Heat shock cognate protein
SSD1	EgrG_001085100.1	Heat shock protein 71 kda protein	72572.7	1	10	13	26	0.00516	0.638	STAGDTHLGGEDFDSR	K	L	0.997	84.3	25	77.9	2.64	0	2	4	0	2	1664.71	504.011	1318420000000	222	237	false	gi|576692679|gb|EUB56318.1| Heat shock cognate protein
SSD1	EgrG_001085100.1	Heat shock protein 71 kda protein	72572.7	1	10	13	26	0.00516	0.638	STLDPVEK	R	A	0.997	18.3	25	14.7	0.252	0	2	0	0	2	888.467	468.068	196069	314	321	false	gi|576692679|gb|EUB56318.1| Heat shock cognate protein
SSD1	EgrG_001085100.1	Heat shock protein 71 kda protein	72572.7	1	10	13	26	0.00516	0.638	STVEDEKVK	K	E	0.997	36	25	23.8	0.745	0	1	0	0	2	1034.54	120.114	37996.7	553	561	false	gi|576692679|gb|EUB56318.1| Heat shock cognate protein
SSD1	EgrG_001085100.1	Heat shock protein 71 kda protein	72572.7	1	10	13	26	0.00516	0.638	TLSSSAQANIEIDSLLEGIDFYTSITR	R	A	0.997	101	25	95.1	2.59	0	0	25	0	2	2944.48	1519.07	483483	275	301	false	gi|576692679|gb|EUB56318.1| Heat shock cognate protein
SSD1	EgrG_001085100.1	Heat shock protein 71 kda protein	72572.7	1	10	13	26	0.00516	0.638	TTPSYVAFTDTER	R	L	0.997	68.6	25	64	3.74	0	6	0	0	2	1487.7	611.646	9931360	38	50	false	gi|576692679|gb|EUB56318.1| Heat shock cognate protein
SSD1	EgrG_001085100.1	Heat shock protein 71 kda protein	72572.7	1	10	13	26	0.00516	0.638	VEIIANDQGNR	K	T	0.997	48.3	25	38.4	1.12	0	4	0	0	2	1228.63	480.172	788656	27	37	false	EgrG_000249600.1..pep|Heat Shock protein family member hsp 3,gi|576692679|gb|EUB56318.1| Heat shock cognate protein
SSD1	EgrG_001085100.1	Heat shock protein 71 kda protein	72572.7	1	10	13	26	0.00516	0.638	VSDAVITVPAYFNDSQR	K	Q	0.997	60.8	25	49.3	1.16	0	4	2	0	2	1881.93	800.637	2266060	140	156	true
SSD1	EgrG_001085100.1	Heat shock protein 71 kda protein	72572.7	1	10	13	26	0.00516	0.638	WLDGNQQAEKEEYEHR	K	Q	0.997	32.6	25	32.6	3.14	0	0	1	1	2	2031.92	488.733	2411030	582	597	true
SSD1	EgrG_000249600.1	Heat shock protein family member hsp 3	71860.6	1	12	12	18	0.00358	0.303	ANLESVVQPIVSK	K	L	0.997	69.1	25	61.4	3.89	0	3	0	0	2	1383.78	694.849	854487	620	632	true
SSD1	EgrG_000249600.1	Heat shock protein family member hsp 3	71860.6	1	12	12	18	0.00358	0.303	ARFEELNNDLFR	R	S	0.997	28.5	25	20.5	-0.0792	0	0	2	0	2	1523.76	651.362	429165	324	335	true
SSD1	EgrG_000249600.1	Heat shock protein family member hsp 3	71860.6	1	12	12	18	0.00358	0.303	DAGAIAGLTVLR	K	I	0.997	73.3	25	64.3	4.66	0	2	0	0	2	1156.67	810.475	425754	185	196	true
SSD1	EgrG_000249600.1	Heat shock protein family member hsp 3	71860.6	1	12	12	18	0.00358	0.303	DYDDKDVQGDIK	R	R	0.997	26.9	25	23.4	1.8	0	0	1	0	2	1410.64	487.386	203454	102	113	true
SSD1	EgrG_000249600.1	Heat shock protein family member hsp 3	71860.6	1	12	12	18	0.00358	0.303	EDIDDIVLVGGSTR	K	I	0.997	50.5	25	46.6	1.54	0	1	0	0	2	1488.75	788.609	117504	353	366	true
SSD1	EgrG_000249600.1	Heat shock protein family member hsp 3	71860.6	1	12	12	18	0.00358	0.303	EIAEAYLGTEVTHAVVTVPAYFNDAQR	K	Q	0.997	37.8	25	32.8	-0.146	0	0	1	0	2	2964.47	981.472	58822.5	154	180	true
SSD1	EgrG_000249600.1	Heat shock protein family member hsp 3	71860.6	1	12	12	18	0.00358	0.303	FEELNNDLFR	R	S	0.997	42.7	25	35.2	1.42	0	2	0	0	2	1296.62	743.09	303826	326	335	true
SSD1	EgrG_000249600.1	Heat shock protein family member hsp 3	71860.6	1	12	12	18	0.00358	0.303	GFAPEEVSAMVLSK	K	M	0.997	56.8	25	43.8	1.55	0	1	0	0	2	1464.74	841.217	218249	138	151	true
SSD1	EgrG_000249600.1	Heat shock protein family member hsp 3	71860.6	1	12	12	18	0.00358	0.303	IINEPTAAAIAYGLDK	R	K	0.997	111	25	0	6.06	0	8	0	0	2	1659.9	773.57	5006980	197	212	false	EgrG_001085100.1..pep|heat shock protein 71 kDa protein,gi|576692679|gb|EUB56318.1| Heat shock cognate protein
SSD1	EgrG_000249600.1	Heat shock protein family member hsp 3	71860.6	1	12	12	18	0.00358	0.303	IINEPTAAAIAYGLDKK	R	D	0.997	44.7	25	0	2.82	0	2	5	0	2	1787.99	661.799	7561730	197	213	false	EgrG_001085100.1..pep|heat shock protein 71 kDa protein,gi|576692679|gb|EUB56318.1| Heat shock cognate protein
SSD1	EgrG_000249600.1	Heat shock protein family member hsp 3	71860.6	1	12	12	18	0.00358	0.303	LTPEEIER	R	M	0.949	10.1	25	6.04	0.119	0	1	0	0	2	986.515	509.603	617243	532	539	true
SSD1	EgrG_000249600.1	Heat shock protein family member hsp 3	71860.6	1	12	12	18	0.00358	0.303	NDLESLAYSIK	R	N	0.997	66.8	25	60.2	3.89	0	2	0	0	2	1252.64	747.057	393650	562	572	true
SSD1	EgrG_000249600.1	Heat shock protein family member hsp 3	71860.6	1	12	12	18	0.00358	0.303	SQIFSTAADNQPTVTIQVFEGERPMTK	K	D	0.997	78.5	25	77.4	2.26	0	0	1	0	2	2995.48	816.29	144752	447	473	true
SSD1	EgrG_000249600.1	Heat shock protein family member hsp 3	71860.6	1	12	12	18	0.00358	0.303	TLSTEHSTMIEIDNLFEGK	R	D	0.997	22.1	25	13.1	1.46	0	0	1	0	2	2165.04	890.833	115724	297	315	true
SSD1	EgrG_000249600.1	Heat shock protein family member hsp 3	71860.6	1	12	12	18	0.00358	0.303	VEIIANDQGNR	R	I	0.997	48.3	25	38.4	1.12	0	4	0	0	2	1228.63	480.172	788656	50	60	false	EgrG_001085100.1..pep|heat shock protein 71 kDa protein,gi|576692679|gb|EUB56318.1| Heat shock cognate protein
SSD1	gi|576690822	Heat shock protein hsp 90-alpha	84429.2	1	26	34	84	0.0167	0.451	ADLVNNLGTIAR	K	S	0.997	43.3	25	39.5	1.8	0	3	0	0	2	1256.7	660.444	1778530	99	110	true
SSD1	gi|576690822	Heat shock protein hsp 90-alpha	84429.2	1	26	34	84	0.0167	0.451	AESTLTIIDTGIGMTK	K	A	0.997	97.9	25	97.9	5.22	0	3	2	0	2	1650.86	852.27	795849	83	98	true
SSD1	gi|576690822	Heat shock protein hsp 90-alpha	84429.2	1	26	34	84	0.0167	0.451	ASFEPTCK	K	K	0.947	15.1	25	1.12	-0.146	0	1	0	0	2	939.424	140.252	248115	570	577	true
SSD1	gi|576690822	Heat shock protein hsp 90-alpha	84429.2	1	26	34	84	0.0167	0.451	DIYYITGESK	K	E	0.997	46	25	36.3	1.38	0	3	0	0	2	1188.58	621.848	1595220	494	503	true
SSD1	gi|576690822	Heat shock protein hsp 90-alpha	84429.2	1	26	34	84	0.0167	0.451	DLINMLFSTALLASGFTLEDPK	K	A	0.997	94.5	25	92.2	4.52	0	5	8	0	2	2396.24	1588.24	1154870	666	687	true
SSD1	gi|576690822	Heat shock protein hsp 90-alpha	84429.2	1	26	34	84	0.0167	0.451	DLINMLFSTALLASGFTLEDPKAHANK	K	I	0.997	80.1	25	73.9	3.3	0	0	0	1	2	2917.51	1384.27	23742.5	666	692	true
SSD1	gi|576690822	Heat shock protein hsp 90-alpha	84429.2	1	26	34	84	0.0167	0.451	DSSTMGYMSAK	R	K	0.997	24.3	25	24.3	1.62	0	1	0	0	2	1177.49	518.115	583327	625	635	true
SSD1	gi|576690822	Heat shock protein hsp 90-alpha	84429.2	1	26	34	84	0.0167	0.451	EDQSEYLEER	K	R	0.997	50	25	43.5	1.59	0	3	0	0	2	1297.55	509.714	696902	190	199	true
SSD1	gi|576690822	Heat shock protein hsp 90-alpha	84429.2	1	26	34	84	0.0167	0.451	EGLELPEDEEEK	K	K	0.997	20.7	25	8.89	1.82	0	2	0	0	2	1416.64	579.958	1218900	551	562	true
SSD1	gi|576690822	Heat shock protein hsp 90-alpha	84429.2	1	26	34	84	0.0167	0.451	ELISNGSDALDK	R	I	0.997	51.9	25	30.8	2.42	0	1	0	0	2	1261.63	539.174	919783	45	56	true
SSD1	gi|576690822	Heat shock protein hsp 90-alpha	84429.2	1	26	34	84	0.0167	0.451	ESLANSAFIEVLK	K	K	0.997	85.9	25	82.6	3.3	0	5	0	0	2	1420.77	874.903	2005460	504	516	true
SSD1	gi|576690822	Heat shock protein hsp 90-alpha	84429.2	1	26	34	84	0.0167	0.451	GLEVLYMVDPIDEYAVPQLR	R	E	0.997	66	25	61.5	3.96	0	4	3	0	2	2320.19	1200.16	321162	519	538	true
SSD1	gi|576690822	Heat shock protein hsp 90-alpha	84429.2	1	26	34	84	0.0167	0.451	GVVDSEDLPLNISR	K	E	0.997	89.1	25	0	2.15	0	2	0	0	2	1513.79	729.276	1836230	391	404	true
SSD1	gi|576690822	Heat shock protein hsp 90-alpha	84429.2	1	26	34	84	0.0167	0.451	HSQFISYPIK	K	L	0.99	27.7	25	18.5	0.301	0	1	0	0	2	1219.65	546.573	925558	208	217	true
SSD1	gi|576690822	Heat shock protein hsp 90-alpha	84429.2	1	26	34	84	0.0167	0.451	IIPNKAESTLTIIDTGIGMTK	K	A	0.997	40.3	25	40.3	2.49	0	0	2	0	2	2216.22	810.854	350204	78	98	true
SSD1	gi|576690822	Heat shock protein hsp 90-alpha	84429.2	1	26	34	84	0.0167	0.451	KHSQFISYPIK	K	L	0.997	35.7	25	25.2	0	0	0	1	0	2	1347.74	498.249	203842	207	217	true
SSD1	gi|576690822	Heat shock protein hsp 90-alpha	84429.2	1	26	34	84	0.0167	0.451	LKEMLSAEGEPNK	R	I	0.997	41	25	28	0.77	0	0	1	0	2	1445.73	488.602	439926	650	662	true
SSD1	gi|576690822	Heat shock protein hsp 90-alpha	84429.2	1	26	34	84	0.0167	0.451	LTTSPCCIVTSTFGWSANMER	R	I	0.997	97.4	25	97.4	5.18	0	4	2	0	2	2418.09	960.1	1172810	596	616	true
SSD1	gi|576690822	Heat shock protein hsp 90-alpha	84429.2	1	26	34	84	0.0167	0.451	NNDDEQYLWESSAGGSFTIRPCSEEPLGR	K	G	0.997	128	25	128	4.85	0	0	3	0	2	3314.47	845.46	270153	152	180	true
SSD1	gi|576690822	Heat shock protein hsp 90-alpha	84429.2	1	26	34	84	0.0167	0.451	NPEDISQEEYGEFYK	R	S	0.997	74.9	25	74.9	7.51	0	4	0	0	2	1847.8	650.773	1292170	304	318	true
SSD1	gi|576690822	Heat shock protein hsp 90-alpha	84429.2	1	26	34	84	0.0167	0.451	RAPFDLFENR	K	K	0.997	41.6	25	29.7	0.337	0	1	2	0	2	1264.64	677.551	527655	350	359	true
SSD1	gi|576690822	Heat shock protein hsp 90-alpha	84429.2	1	26	34	84	0.0167	0.451	SLTEPSVLDTEPELCIK	K	I	0.997	60.8	25	60.8	4.74	0	3	0	0	2	1930.97	835.799	1280200	61	77	true
SSD1	gi|576690822	Heat shock protein hsp 90-alpha	84429.2	1	26	34	84	0.0167	0.451	VFIMDNCEDLIPEYLNFIK	R	G	0.997	91.6	25	91.6	2.42	0	4	4	0	2	2373.15	1247.93	413701	372	390	true
SSD1	gi|576690822	Heat shock protein hsp 90-alpha	84429.2	1	26	34	84	0.0167	0.451	YIDEEELNK	K	T	0.997	37	25	15.2	3.7	0	1	0	0	2	1152.54	513.278	1129430	288	296	true
SSD1	gi|576690822	Heat shock protein hsp 90-alpha	84429.2	1	26	34	84	0.0167	0.451	YYSSQSGDEMTSLK	R	D	0.997	82.6	25	82.6	3.48	0	1	0	0	2	1595.69	531.599	874784	469	482	true
SSD1	gi|576690822	Heat shock protein hsp 90-alpha	84429.2	1	26	34	84	0.0167	0.451	YYSSQSGDEMTSLKDYVSR	R	M	0.997	60.1	25	55.2	3.02	0	0	3	0	2	2215.98	629.649	1110350	469	487	true
SSD1	EgrG_000936900.1	Hematopoietic lineage cell specific protein	49574.4	1	2	2	2	0.000397	0.071	AGDTIVNIDKFDESWWSGCIGTR	R	W	0.997	28.5	25	27.8	1.01	0	0	1	0	2	2627.22	963.888	54015.6	341	363	true
SSD1	EgrG_000936900.1	Hematopoietic lineage cell specific protein	49574.4	1	2	2	2	0.000397	0.071	FVSSMAQAFEK	K	K	0.992	25.5	25	24.9	-1.2	0	1	0	0	2	1244.6	631.054	189433	237	247	true
SSD1	EgrG_000083900.1	Heterogeneous nuclear ribonucleoprotein	62131.5	1	5	6	9	0.00179	0.166	GLPFQATTDEIAAFFTPVQPVNITLR	R	Y	0.997	58.6	25	58.6	5.4	0	0	2	0	2	2846.51	1328.16	101138	299	324	true
SSD1	EgrG_000083900.1	Heterogeneous nuclear ribonucleoprotein	62131.5	1	5	6	9	0.00179	0.166	GLPYSATADDVIDFFK	R	D	0.997	73.6	25	62.1	4.85	0	3	0	0	2	1758.86	1108.86	146887	9	24	true
SSD1	EgrG_000083900.1	Heterogeneous nuclear ribonucleoprotein	62131.5	1	5	6	9	0.00179	0.166	GYGGDGGYGYGGGGPR	R	G	0.997	71.1	25	71.1	3.3	0	1	0	0	2	1446.6	507.184	214407	228	243	true
SSD1	EgrG_000083900.1	Heterogeneous nuclear ribonucleoprotein	62131.5	1	5	6	9	0.00179	0.166	VEASDDGYDRYDAPR	K	E	0.997	39	25	37.2	1	0	0	1	0	2	1728.75	491.411	353178	501	515	true
SSD1	EgrG_000083900.1	Heterogeneous nuclear ribonucleoprotein	62131.5	1	5	6	9	0.00179	0.166	YNAQGRPTGEADAEFATHDEAK	R	E	0.997	41.5	25	41.5	1.2	0	0	1	1	2	2378.06	482.832	876133	325	346	true
SSD1	EgrG_000807100.1	Heterogeneous nuclear ribonucleoprotein a1	32049.5	1	5	5	12	0.00238	0.275	DASAVDAAQNARPHTLDGK	K	E	0.997	33.3	25	30.5	0.824	0	0	1	0	2	1936.95	491.265	599126	63	81	true
SSD1	EgrG_000807100.1	Heterogeneous nuclear ribonucleoprotein a1	32049.5	1	5	5	12	0.00238	0.275	DITSEDLNEYFSTFGTIVEASVVVAK	K	D	0.997	77.4	25	69.7	2.54	0	0	6	0	2	2834.4	1474.72	122291	113	138	true
SSD1	EgrG_000807100.1	Heterogeneous nuclear ribonucleoprotein a1	32049.5	1	5	5	12	0.00238	0.275	GFGFITFK	R	D	0.997	44.2	25	41	1.82	0	2	0	0	2	916.493	846.953	231330	55	62	true
SSD1	EgrG_000807100.1	Heterogeneous nuclear ribonucleoprotein a1	32049.5	1	5	5	12	0.00238	0.275	GFGFVTFDDTDAVDK	R	V	0.997	85.5	25	77.8	5.96	0	2	0	0	2	1633.74	898.431	339711	145	159	true
SSD1	EgrG_000807100.1	Heterogeneous nuclear ribonucleoprotein a1	32049.5	1	5	5	12	0.00238	0.275	YGEIVDVVVMK	K	D	0.997	55.7	25	51.3	4.28	0	1	0	0	2	1251.67	774.196	149995	36	46	true
SSD1	EgrG_000762600.1	Heterogeneous nuclear ribonucleoprotein a2	32893.8	1	3	3	5	0.000993	0.129	EPEMVDTAQANRPHEIDGK	K	I	0.997	15.9	25	15.9	0.337	0	0	1	0	2	2137	495.436	105188	67	85	true
SSD1	EgrG_000762600.1	Heterogeneous nuclear ribonucleoprotein a2	32893.8	1	3	3	5	0.000993	0.129	GFGFVTFDDYDPVDK	R	A	0.997	98.7	25	98.7	6.07	0	3	0	0	2	1721.77	984.666	318340	150	164	true
SSD1	EgrG_000762600.1	Heterogeneous nuclear ribonucleoprotein a2	32893.8	1	3	3	5	0.000993	0.129	GFGFVTYKEPEMVDTAQANRPHEIDGK	R	I	0.997	22.7	25	20.4	1.32	0	0	0	1	2	3036.45	599.69	389490	59	85	true
SSD1	gi|576701287	Heterogeneous nuclear ribonucleoprotein a2	32457.9	1	6	7	12	0.00238	0.381	DVTNEDLSQYFSQFGTVVDASVVMSK	K	D	0.997	78.3	25	70.2	4.05	0	0	3	0	2	2866.35	1292.74	104037	113	138	true
SSD1	gi|576701287	Heterogeneous nuclear ribonucleoprotein a2	32457.9	1	6	7	12	0.00238	0.381	EFYSQWGEITDVVVMK	R	D	0.997	107	25	103	5.54	0	2	0	0	2	1930.93	1033.55	96770.5	31	46	true
SSD1	gi|576701287	Heterogeneous nuclear ribonucleoprotein a2	32457.9	1	6	7	12	0.00238	0.381	GFAFVTFDDTDAVDK	R	V	0.997	59	25	46	2.6	0	1	0	0	2	1647.75	896.271	97165.3	145	159	true
SSD1	gi|576701287	Heterogeneous nuclear ribonucleoprotein a2	32457.9	1	6	7	12	0.00238	0.381	GFGFVTFAESSSVDAAQAARPHTIDGK	R	T	0.997	40.5	25	40.5	1.59	0	0	1	3	2	2766.35	783.27	1016000	55	81	true
SSD1	gi|576701287	Heterogeneous nuclear ribonucleoprotein a2	32457.9	1	6	7	12	0.00238	0.381	LFVGGLHHSTTEGQLR	K	E	0.997	24.8	25	21.7	0.602	0	0	1	0	2	1751.92	503.672	703539	15	30	true
SSD1	gi|576701287	Heterogeneous nuclear ribonucleoprotein a2	32457.9	1	6	7	12	0.00238	0.381	SAPYGQNSWQQR	R	-	0.997	58.2	25	53.5	1.26	0	1	0	0	2	1421.66	505.113	399596	282	293	true
SSD1	gi|576694356	Heterogeneous nuclear ribonucleoprotein k	87958.9	1	3	3	3	0.000596	0.0749	LDCLDATLTDGQGIYSEEALHK	R	L	0.997	50.1	25	50.1	1.1	0	0	1	0	2	2449.16	751.388	121827	791	812	true
SSD1	gi|576694356	Heterogeneous nuclear ribonucleoprotein k	87958.9	1	3	3	3	0.000596	0.0749	NAMLEAFIDTWR	R	K	0.997	59.8	25	45.7	4.26	0	1	0	0	2	1466.71	1122.99	36936.8	656	667	true
SSD1	gi|576694356	Heterogeneous nuclear ribonucleoprotein k	87958.9	1	3	3	3	0.000596	0.0749	VVQLIAEPENAVQCMEAIVEVAENTTIR	R	G	0.997	40.8	25	40.8	2.41	0	0	1	0	2	3126.58	1379.32	21530.7	185	212	true
SSD1	gi|576695996	Heterogeneous nuclear ribonucleoprotein l	94369.5	1	3	3	3	0.000596	0.0576	AALIEFPEISTPTR	R	L	0.997	54.1	25	36.4	3.02	0	1	0	0	2	1544.83	864.195	112299	84	97	true
SSD1	gi|576695996	Heterogeneous nuclear ribonucleoprotein l	94369.5	1	3	3	3	0.000596	0.0576	INPFFIGVCR	K	V	0.997	29.4	25	11.5	0.398	0	1	0	0	2	1222.64	853.634	95412.5	104	113	true
SSD1	gi|576695996	Heterogeneous nuclear ribonucleoprotein l	94369.5	1	3	3	3	0.000596	0.0576	TLHFFNAPLNFSPEDMCHVFSDCGVK	R	R	0.954	9.53	25	7.8	0.0506	0	0	0	1	2	3069.37	973.623	122678	552	577	true
SSD1	EgrG_000472600.1	Histone h2a	13772.5	1	2	3	6	0.00119	0.297	AGLQFPVGR	R	V	0.997	44.9	25	26.8	0.244	0	1	0	0	2	944.531	613.173	240743	21	29	true
SSD1	EgrG_000472600.1	Histone h2a	13772.5	1	2	3	6	0.00119	0.297	VGAGAPVYLAAVLEYLAAEVLELAGNAAR	R	D	0.997	106	25	106	6.21	0	0	4	1	2	2871.56	1590.69	531385	43	71	true
SSD1	EgrG_000472800.1	Histone h2b	13522.3	1	2	2	4	0.000795	0.197	AMSIMNSFVNDIFER	K	I	0.997	85.7	25	77.9	2.42	0	3	0	0	2	1773.83	1148.61	136800	55	69	true
SSD1	EgrG_000472800.1	Histone h2b	13522.3	1	2	2	4	0.000795	0.197	LLLPGELAK	R	H	0.957	13.8	25	10.1	-0.0792	0	1	0	0	2	953.603	676.65	382872	97	105	true
SSD1	gi|576696678	Hydatid disease diagnostic antigen p-29	27097.4	1	5	5	8	0.00159	0.269	EFDGLSVQLLDLIR	K	A	0.997	99.5	25	93.3	4.21	0	2	0	0	2	1617.88	1237.61	99361.2	206	219	true
SSD1	gi|576696678	Hydatid disease diagnostic antigen p-29	27097.4	1	5	5	8	0.00159	0.269	IITATEEFVDINIASK	K	V	0.997	30.8	25	23.9	0.328	0	1	0	0	2	1763.94	1804.7	5311.7	50	65	true
SSD1	gi|576696678	Hydatid disease diagnostic antigen p-29	27097.4	1	5	5	8	0.00159	0.269	KDESDFDR	R	V	0.992	27.9	25	27.9	-1.08	0	1	0	0	2	1011.44	429.084	11933	184	191	true
SSD1	gi|576696678	Hydatid disease diagnostic antigen p-29	27097.4	1	5	5	8	0.00159	0.269	LGTALEQVASQSEK	K	A	0.997	85.5	25	70.7	3.34	0	2	0	0	2	1460.76	568.259	1633480	83	96	true
SSD1	gi|576696678	Hydatid disease diagnostic antigen p-29	27097.4	1	5	5	8	0.00159	0.269	NFLNTTLSEAQK	K	A	0.997	62.6	25	33.9	3.37	0	2	0	0	2	1365.7	648.337	422582	136	147	true
SSD1	EgrG_000704000.1	Hydroxyacylglutathione hydrolase	31514.5	1	3	3	3	0.000596	0.205	FFEGNAQQMYHALLEVLGELPGSTK	R	V	0.997	17.3	25	11.6	-0.114	0	0	1	0	2	2779.38	1293.98	24077.8	176	200	true
SSD1	EgrG_000704000.1	Hydroxyacylglutathione hydrolase	31514.5	1	3	3	3	0.000596	0.205	QPTVPGTIAEELATNPFMR	R	V	0.997	19	25	17.8	2.85	0	0	1	0	2	2072.05	1072.7	46231.5	240	258	true
SSD1	EgrG_000704000.1	Hydroxyacylglutathione hydrolase	31514.5	1	3	3	3	0.000596	0.205	SLPTPIPVYGGGR	K	S	0.997	21.9	25	12.6	0.357	0	1	0	0	2	1313.72	672.549	156249	100	112	true
SSD1	EgrG_000658900.1	Hypothetical protein	117866	1	6	7	9	0.00179	0.11	AGEIVEMLFENVSTAIDKDSIR	K	V	0.997	35.9	25	33.1	0.553	0	0	1	0	2	2437.23	1239.83	33242.7	412	433	true
SSD1	EgrG_000658900.1	Hypothetical protein	117866	1	6	7	9	0.00179	0.11	ALAQAQHQHSLLNENGSHAPESPR	R	I	0.997	25	25	22.8	-0.613	0	0	0	1	2	2592.27	465.875	63299.2	745	768	true
SSD1	EgrG_000658900.1	Hypothetical protein	117866	1	6	7	9	0.00179	0.11	APPVYEDSLATGLAK	K	R	0.997	40	25	22	0.481	0	1	0	0	2	1531.8	648.736	170956	536	550	true
SSD1	EgrG_000658900.1	Hypothetical protein	117866	1	6	7	9	0.00179	0.11	EDGPVDMLITYVVSR	R	C	0.997	79.4	25	74.1	1.7	0	1	2	0	2	1693.85	1252.1	62207	633	647	true
SSD1	EgrG_000658900.1	Hypothetical protein	117866	1	6	7	9	0.00179	0.11	IIYYGLVQQSTGEDWEPR	K	R	0.974	32.3	25	27.2	0	0	0	1	0	2	2154.05	853.811	90174.2	667	684	true
SSD1	EgrG_000658900.1	Hypothetical protein	117866	1	6	7	9	0.00179	0.11	TVPHLEETWAQSIADLQTELR	R	Q	0.997	43.9	25	34.2	1.92	0	0	2	0	2	2437.24	1046.43	105355	451	471	true
SSD1	EgrG_000990300.1	Hypothetical protein	183666	1	7	9	13	0.00258	0.0654	DVAEQGEELQR	R	R	0.997	49.5	25	38.8	4.22	0	1	0	0	2	1273.6	492.707	230244	1570	1580	true
SSD1	EgrG_000990300.1	Hypothetical protein	183666	1	7	9	13	0.00258	0.0654	ESALMSVSELPVVEPSVVEAVR	R	A	0.997	68.6	25	65	4.7	0	2	2	0	2	2327.22	1014.84	302162	1432	1453	true
SSD1	EgrG_000990300.1	Hypothetical protein	183666	1	7	9	13	0.00258	0.0654	LLSQLGDLMSAVNCGEGR	R	V	0.997	60.1	25	60.1	4.31	0	1	0	0	2	1919.93	970.2	53184.9	1599	1616	true
SSD1	EgrG_000990300.1	Hypothetical protein	183666	1	7	9	13	0.00258	0.0654	LSNEVAVLMR	R	E	0.997	61.4	25	44.9	1.89	0	2	0	0	2	1131.62	666.366	578599	1414	1423	true
SSD1	EgrG_000990300.1	Hypothetical protein	183666	1	7	9	13	0.00258	0.0654	NSWLVVMEHAESGVASLLR	R	D	0.997	50.9	25	39.7	1.92	0	0	2	0	2	2098.07	1173.77	87066.6	1516	1534	true
SSD1	EgrG_000990300.1	Hypothetical protein	183666	1	7	9	13	0.00258	0.0654	TPVIVDVCHGHEEESSTR	K	R	0.997	44.3	25	44.3	4.24	0	0	1	1	2	2051.95	489.768	1213920	1469	1486	true
SSD1	EgrG_000990300.1	Hypothetical protein	183666	1	7	9	13	0.00258	0.0654	VDEGLLMAR	R	L	0.997	60.1	25	46	-0.279	0	1	0	0	2	1003.52	601.146	244964	1488	1496	true
SSD1	EgrG_002052200.1	Hypothetical protein	58130.5	1	7	8	13	0.00258	0.292	AAPPVEMTPVPVALSYVSAQTPYEVRPPTEVISSVVGPK	R	Q	0.997	41.7	25	40.9	0.796	0	0	0	2	2	4063.15	1092.12	251128	436	474	true
SSD1	EgrG_002052200.1	Hypothetical protein	58130.5	1	7	8	13	0.00258	0.292	AMQTTSTMTEAAPVGVHR	K	G	0.997	35.4	25	17.3	1.38	0	0	3	0	2	1903.9	496.198	1909050	95	112	true
SSD1	EgrG_002052200.1	Hypothetical protein	58130.5	1	7	8	13	0.00258	0.292	EVVSTVTSVSK	K	K	0.997	44.3	25	43.2	1.59	0	1	0	0	2	1135.62	501.185	1146680	83	93	true
SSD1	EgrG_002052200.1	Hypothetical protein	58130.5	1	7	8	13	0.00258	0.292	FEKPSVVDTAVLTTQDLVHAK	K	A	0.997	42.8	25	42.8	-0.431	0	0	0	2	2	2298.23	754.33	527087	170	190	true
SSD1	EgrG_002052200.1	Hypothetical protein	58130.5	1	7	8	13	0.00258	0.292	GTETAVVEEPMPIIR	R	K	0.997	87.7	25	81.1	3.21	0	3	0	0	2	1641.85	694.088	932629	113	127	true
SSD1	EgrG_002052200.1	Hypothetical protein	58130.5	1	7	8	13	0.00258	0.292	ISSSEVPRPSVSSTATMTEVMIEPAQPVVVHEVPPTR	R	E	0.997	52	25	48.8	0.824	0	0	0	1	2	3945.01	753.643	170732	281	317	true
SSD1	EgrG_002052200.1	Hypothetical protein	58130.5	1	7	8	13	0.00258	0.292	YASTQSPYQLHYEGTFTSK	R	F	0.997	41.2	25	38.9	0.921	0	0	1	0	2	2208.02	577.654	570293	151	169	true
SSD1	gi|576700828	Hypothetical protein	47583.1	1	3	3	4	0.000795	0.118	DLCKPNEIPSNTLPALR	K	D	0.997	32.5	25	26	1.16	0	0	2	0	2	1938.01	650.757	673629	308	324	true
SSD1	gi|576700828	Hypothetical protein	47583.1	1	3	3	4	0.000795	0.118	LVHFYDELTEAQASIPTR	K	S	0.997	33.5	25	32.7	0.131	0	0	1	0	2	2090.06	768.82	281600	257	274	true
SSD1	gi|576700828	Hypothetical protein	47583.1	1	3	3	4	0.000795	0.118	QAESIMLYVVDVIR	K	R	0.97	0	0	0	0.77	0	1	0	0	2	1618.85	1460.99	15456.2	337	350	true
SSD1	gi|576699197	Hypothetical protein	191700	1	2	2	2	0.000397	0.0432	IVPLMSINAEAPPSYCDNPSFLDSPLPTVK	K	S	0.997	43.2	25	40.2	1.24	0	0	1	0	2	3272.62	1069.54	23582.8	1061	1090	true
SSD1	gi|576699197	Hypothetical protein	191700	1	2	2	2	0.000397	0.0432	TAWDQPNCFNPVSPMQHSFNTSFCAPNEGIFAESAPIAGTRPDVLPSR	R	E	0.997	55.1	25	55.1	3.74	0	0	0	1	2	5318.45	958.503	72440.5	293	340	true
SSD1	gi|576698337	Hypothetical protein	68933	1	2	2	2	0.000397	0.0711	HVENPTAAPTSAPSTNLVPSLTSPSGVQIDDDPK	K	L	0.997	44.3	25	40.7	4.19	0	0	1	0	2	3442.7	720.361	42672.4	260	293	true
SSD1	gi|576698337	Hypothetical protein	68933	1	2	2	2	0.000397	0.0711	TPPFAILLYSK	R	M	0.997	26.1	25	26.1	1.66	0	1	0	0	2	1249.72	946.253	84028.1	452	462	true
SSD1	gi|576697635	Hypothetical protein	77559.9	1	2	2	2	0.000397	0.082	IVLVEGAVGPTVFESQPTNSAADAK	K	A	0.997	28.7	25	23.6	0.155	0	0	1	0	2	2500.29	822.143	140080	587	611	true
SSD1	gi|576697635	Hypothetical protein	77559.9	1	2	2	2	0.000397	0.082	NSIYESTPAARPEDVVTADSGVDDYLNLSGAK	R	S	0.997	90	25	90	3.8	0	0	1	0	2	3354.6	822.296	131605	474	505	true
SSD1	gi|576697388	Hypothetical protein	16858.3	1	6	6	8	0.00159	0.529	EHEVSFCEILCDTTVTCGGACYK	K	W	0.997	50	25	50	2.22	0	0	1	0	2	2736.14	825.643	117681	64	86	true
SSD1	gi|576697388	Hypothetical protein	16858.3	1	6	6	8	0.00159	0.529	GFQLGLSWVPMR	K	G	0.997	34.6	25	17.7	1.92	0	1	0	0	2	1390.73	1002.23	93073.6	7	18	true
SSD1	gi|576697388	Hypothetical protein	16858.3	1	6	6	8	0.00159	0.529	NAIIAGIASDGEPLYICK	K	A	0.997	113	25	106	10.4	0	2	0	0	2	1904.98	833.658	321489	98	115	true
SSD1	gi|576697388	Hypothetical protein	16858.3	1	6	6	8	0.00159	0.529	WVADSDGDVPK	K	N	0.997	29.2	25	24.8	1.15	0	1	0	0	2	1188.55	525.564	590225	87	97	true
SSD1	gi|576697388	Hypothetical protein	16858.3	1	6	6	8	0.00159	0.529	YEVLVLR	R	-	0.979	38.6	25	27.8	0.252	0	2	0	0	2	891.53	642.778	343288	148	154	true
SSD1	gi|576697388	Hypothetical protein	16858.3	1	6	6	8	0.00159	0.529	YQTCYLPYGGK	R	E	0.997	36.1	25	30	1.18	0	1	0	0	2	1349.62	577.524	377825	53	63	true
SSD1	gi|576697100	Hypothetical protein	69563.2	1	2	2	2	0.000397	0.0697	QAFRVASAGGGGGLRGGSG	R	V	0.997	0	0	0	1.46	0	0	1	0	1	1644.82	582.244	960002	369	387	true
SSD1	gi|576697100	Hypothetical protein	69563.2	1	2	2	2	0.000397	0.0697	RPNTSSSVDGPQTEDDENLVLPSVR	R	E	0.997	25.8	25	21.7	0.495	0	0	1	0	2	2712.31	602.503	180716	415	439	true
SSD1	gi|576696822	Hypothetical protein	97543	1	4	5	9	0.00179	0.1	AVSACSGAAYSQDTLAVVPVTDGDIGMIR	K	S	0.997	35.8	25	35.2	1.09	0	0	1	0	2	2924.41	913.103	24378.8	204	232	true
SSD1	gi|576696822	Hypothetical protein	97543	1	4	5	9	0.00179	0.1	NVHPESISCINSPVALLGFADDAAAK	R	K	0.997	60.9	25	60.6	5.3	0	0	2	0	2	2696.34	944.821	348728	177	202	true
SSD1	gi|576696822	Hypothetical protein	97543	1	4	5	9	0.00179	0.1	SAVDYPVFVSNIAFAVSADELK	K	A	0.997	70.3	25	70.3	5.59	0	2	2	0	2	2342.19	1211.68	75272.5	401	422	true
SSD1	gi|576696822	Hypothetical protein	97543	1	4	5	9	0.00179	0.1	VSASNILLFNIPR	R	L	0.997	57	25	52.3	1.47	0	2	0	0	2	1443.83	951.213	306482	151	163	true
SSD1	gi|576695609	Hypothetical protein	27020.7	1	2	2	2	0.000397	0.135	IFSLPDDYFLFPAHEYSGR	K	M	0.997	24	25	15.4	0.745	0	0	1	0	2	2274.09	1020.96	86656	175	193	true
SSD1	gi|576695609	Hypothetical protein	27020.7	1	2	2	2	0.000397	0.135	VLPLLAADGPFIFR	K	Q	0.997	54.3	25	54.3	7.05	0	1	0	0	2	1528.89	1149.95	27260.5	5	18	true
SSD1	gi|576692667	Hypothetical protein	26542.8	1	2	2	4	0.000795	0.162	GAELIYCEGEQLAAGTFSLYAASNPEK	R	Y	0.997	85.2	25	81.2	10.1	0	0	3	0	2	2889.36	1142.01	326107	166	192	true
SSD1	gi|576692667	Hypothetical protein	26542.8	1	2	2	4	0.000795	0.162	MAIAGLGLEYR	K	M	0.997	61.3	25	49.7	2.68	0	1	0	0	2	1193.63	756.389	168138	132	142	true
SSD1	gi|576692345	Hypothetical protein	279882	1	3	3	3	0.000596	0.0229	GMETIVFEDAMPLIK	R	K	0.997	53.2	25	38.8	1.6	0	1	0	0	2	1693.85	1066.18	31131	1195	1209	true
SSD1	gi|576692345	Hypothetical protein	279882	1	3	3	3	0.000596	0.0229	LVSNATMTEVR	K	I	0.997	73	25	60.8	3.3	0	1	0	0	2	1220.63	514.163	407231	1628	1638	true
SSD1	gi|576692345	Hypothetical protein	279882	1	3	3	3	0.000596	0.0229	TQVIGITTEPLASYVDAWTEAMVIDEPTHLIR	R	E	0.997	0	0	0	1.39	0	0	1	0	2	3569.82	1318.19	14889.1	1663	1694	true
SSD1	gi|576691814	Hypothetical protein	31519.5	1	4	4	7	0.00139	0.222	ELNLEGCSATEVEGLTDEYTCLEK	K	L	0.997	102	25	102	3.96	0	0	2	0	2	2760.22	942.173	169480	24	47	true
SSD1	gi|576691814	Hypothetical protein	31519.5	1	4	4	7	0.00139	0.222	FLDGLDQSGVEEVNEK	K	V	0.997	93.5	25	80.9	4.64	0	3	0	0	2	1778.84	700.127	522038	144	159	true
SSD1	gi|576691814	Hypothetical protein	31519.5	1	4	4	7	0.00139	0.222	LVSVNLSGNK	R	L	0.997	36.2	25	21.4	0.0655	0	1	0	0	2	1030.59	536.961	854784	90	99	true
SSD1	gi|576691814	Hypothetical protein	31519.5	1	4	4	7	0.00139	0.222	RPADDSDAVGVSEAK	K	V	0.997	40.8	25	36.3	3.8	0	0	1	0	2	1516.72	454.409	45973.4	272	286	true
SSD1	gi|576691602	Hypothetical protein	55387.8	1	2	2	2	0.000397	0.083	AQSASSVVYNPLSSYSWDSWAKPVFVR	K	G	0.997	30.4	25	30.4	1.8	0	0	1	0	2	3031.49	1030.85	27093	130	156	true
SSD1	gi|576691602	Hypothetical protein	55387.8	1	2	2	2	0.000397	0.083	DHYLEVVNGPSHPR	R	V	0.997	43	25	38.3	1.7	0	0	1	0	2	1619.79	502.188	315614	405	418	true
SSD1	gi|576690197	Hypothetical protein	224688	1	2	2	2	0.000397	0.0169	LQTVGVQAAEKPEPEK	K	V	0.997	29.5	25	28.8	0.481	0	0	1	0	2	1723.92	486.92	289156	392	407	true
SSD1	gi|576690197	Hypothetical protein	224688	1	2	2	2	0.000397	0.0169	TPPPEFAVSQWCNFLTAR	K	Q	0.997	37	25	36.9	1.31	0	0	1	0	2	2121.02	1060.76	48879.9	1284	1301	true
SSD1	EgrG_000063800.1	Importin 5	126751	1	3	3	3	0.000596	0.0563	EHFGDDNVCQWTEFQPFIFECFK	R	S	0.997	42.6	25	40.9	3.02	0	0	1	0	2	2980.27	1132.4	37167.2	114	136	true
SSD1	EgrG_000063800.1	Importin 5	126751	1	3	3	3	0.000596	0.0563	FMQDASSIMSLFMK	K	T	0.997	56.3	25	49.2	4.96	0	1	0	0	2	1635.76	1163.32	24442.3	569	582	true
SSD1	EgrG_000063800.1	Importin 5	126751	1	3	3	3	0.000596	0.0563	LVLLQTVTSIAAVADAAGENFAPYYDR	K	F	0.997	26.7	25	24.1	0.854	0	0	1	0	2	2868.48	1340.64	22347.1	503	529	true
SSD1	gi|576699736	Inositol-tetrakisphosphate 1-kinase	147639	1	2	2	2	0.000397	0.0318	ETGYDVLSTVIQNQGCEGSGEGNISDYIR	R	V	0.997	40.7	25	39	6.25	0	0	1	0	2	3161.43	1017.34	25318.2	872	900	true
SSD1	gi|576699736	Inositol-tetrakisphosphate 1-kinase	147639	1	2	2	2	0.000397	0.0318	VYPILLPPLCLSR	R	Y	0.997	30.9	25	30.9	-0.255	0	1	0	0	2	1540.89	1043.21	49555.3	941	953	true
SSD1	gi|576695723	Kh domain-containing, rna-binding, signal transduction-associated protein 3	42299.7	1	4	5	7	0.00139	0.134	EVQSLDENSFPTLK	R	S	0.997	40.1	25	36.9	0.62	0	2	0	0	2	1606.8	686.583	387048	20	33	true
SSD1	gi|576695723	Kh domain-containing, rna-binding, signal transduction-associated protein 3	42299.7	1	4	5	7	0.00139	0.134	GGISDTLDVVDNKR	R	V	0.997	27	25	10.5	-1.34	0	0	1	0	2	1488.77	570.719	625996	45	58	true
SSD1	gi|576695723	Kh domain-containing, rna-binding, signal transduction-associated protein 3	42299.7	1	4	5	7	0.00139	0.134	SIGENELFR	K	L	0.997	28.7	25	17.6	0.699	0	1	0	0	2	1064.54	598.743	218146	34	42	true
SSD1	gi|576695723	Kh domain-containing, rna-binding, signal transduction-associated protein 3	42299.7	1	4	5	7	0.00139	0.134	VTIPVEQYPSINFVGK	K	L	0.997	35.8	25	34.4	2.6	0	2	1	0	2	1790.97	854.528	423560	65	80	true
SSD1	EgrG_000534700.1	Kunitz protease inhibitor	8407.7	1	2	2	3	0.000596	0.28	LPLDPGFCR	K	A	0.997	37.8	25	17.5	1.46	0	2	0	0	2	1074.54	637.699	703115	25	33	true
SSD1	EgrG_000534700.1	Kunitz protease inhibitor	8407.7	1	2	2	3	0.000596	0.28	WGFHQESGECVR	R	F	0.997	35	25	35	2.07	0	0	1	0	2	1491.64	511.376	857254	39	50	true
SSD1	gi|576698904	Lamin dm0	80992.6	1	2	2	2	0.000397	0.058	SLILQPGASCQVWNSDSGAANDPPKDLVMK	R	N	0.997	68	25	65.2	3.16	0	0	1	0	2	3198.56	771.519	103462	624	653	true
SSD1	gi|576698904	Lamin dm0	80992.6	1	2	2	2	0.000397	0.058	VALDQEILMYR	K	K	0.997	65.6	25	59.4	2.34	0	1	0	0	2	1350.71	807.934	168951	488	498	true
SSD1	EgrG_000751400.1	Lim and sh3 domain protein 1	31544.6	1	4	4	4	0.000795	0.225	ESVEEEGDAIPIYRPDLVMIGGMK	R	V	0.997	41.5	25	41.5	1.26	0	0	1	0	2	2648.3	921.792	183305	188	211	true
SSD1	EgrG_000751400.1	Lim and sh3 domain protein 1	31544.6	1	4	4	4	0.000795	0.225	GHGGKPYCNVHYPLSK	K	S	0.991	17	25	8.15	-0.724	0	0	0	1	2	1813.88	458.8	46632	48	63	true
SSD1	EgrG_000751400.1	Lim and sh3 domain protein 1	31544.6	1	4	4	4	0.000795	0.225	RTGQFGMLPSNYVVPIQNPNYNP	R	-	0.997	26.6	25	24.5	-0.0414	0	0	1	0	2	2606.28	893.85	63311.3	258	280	true
SSD1	EgrG_000751400.1	Lim and sh3 domain protein 1	31544.6	1	4	4	4	0.000795	0.225	TGQFGMLPSNYVVPIQNPNYNP	R	-	0.997	27	25	25.5	2.54	0	0	1	0	2	2450.18	1048.88	45666.5	259	280	true
SSD1	EgrG_000236500.1	Major egg antigen	36522.4	1	5	5	10	0.00199	0.252	DFPICPFTDLNR	R	Q	0.997	54	25	42.9	3.19	0	3	0	0	2	1494.7	953.965	314156	32	43	true
SSD1	EgrG_000236500.1	Major egg antigen	36522.4	1	5	5	10	0.00199	0.252	DSGMQSNFDDFWR	R	F	0.997	57.5	25	57.5	4.32	0	1	0	0	2	1604.64	929.741	130163	92	104	true
SSD1	EgrG_000236500.1	Major egg antigen	36522.4	1	5	5	10	0.00199	0.252	FDLQAFNPEDIEVK	K	V	0.997	57.6	25	45.1	1.92	0	2	0	0	2	1664.82	956.185	157969	126	139	true
SSD1	EgrG_000236500.1	Major egg antigen	36522.4	1	5	5	10	0.00199	0.252	NGVLTVEAPAPGIEVER	K	L	0.997	41.2	25	41.2	2.92	0	1	0	0	2	1750.93	701.586	142215	186	202	true
SSD1	EgrG_000236500.1	Major egg antigen	36522.4	1	5	5	10	0.00199	0.252	QLADFKPFDVFPSFGGSAGPWFTR	R	I	0.997	66.2	25	66.2	6.52	0	0	3	0	2	2674.31	1165.1	261096	51	74	true
SSD1	EgrG_000212700.1	Major egg antigen p40	35847.7	1	9	11	26	0.00516	0.411	AFVTPEVVDASK	K	T	0.997	56.1	25	41.9	4	0	4	0	0	2	1262.66	602.094	2955090	285	296	true
SSD1	EgrG_000212700.1	Major egg antigen p40	35847.7	1	9	11	26	0.00516	0.411	EFHPELEYTQPGELDFLK	R	D	0.997	65.8	25	65.8	5.27	0	1	4	0	2	2192.05	883.979	1954730	84	101	true
SSD1	EgrG_000212700.1	Major egg antigen p40	35847.7	1	9	11	26	0.00516	0.411	EGLEIVTADDGSK	K	K	0.997	51.3	25	45.1	1.7	0	2	0	0	2	1333.65	589.459	1533670	221	233	true
SSD1	EgrG_000212700.1	Major egg antigen p40	35847.7	1	9	11	26	0.00516	0.411	GDASMSESVGR	R	S	0.997	52.2	25	31.1	0.886	0	1	0	0	2	1095.47	255.583	3702.44	148	158	true
SSD1	EgrG_000212700.1	Major egg antigen p40	35847.7	1	9	11	26	0.00516	0.411	GLAIQPTEAQER	K	Q	0.997	44.8	25	33.3	2.02	0	3	0	0	2	1312.69	521.143	1113110	202	213	true
SSD1	EgrG_000212700.1	Major egg antigen p40	35847.7	1	9	11	26	0.00516	0.411	NFKPEEITIK	K	T	0.997	33.4	25	20.2	-0.544	0	1	1	0	2	1218.67	536.416	1344360	122	131	true
SSD1	EgrG_000212700.1	Major egg antigen p40	35847.7	1	9	11	26	0.00516	0.411	NHIQATLTSDDVLMVEAPVDAPNYK	R	A	0.997	27.5	25	24	1.13	0	0	5	0	2	2741.35	1583.33	51233.6	169	193	true
SSD1	EgrG_000212700.1	Major egg antigen p40	35847.7	1	9	11	26	0.00516	0.411	SIPLPPSVDR	R	N	0.997	11.4	25	8.21	1.12	0	2	0	0	2	1080.6	584.298	1230310	159	168	true
SSD1	EgrG_000212700.1	Major egg antigen p40	35847.7	1	9	11	26	0.00516	0.411	TQAEMVNGHMVVEAPLFK	K	-	0.997	49.4	25	45	0.538	0	0	2	0	2	2000.99	676.549	735592	297	314	true
SSD1	EgrG_000236400.1	Major egg antigen p40	54356.2	1	9	12	25	0.00497	0.315	APDYASITFDSGHNLGIRPK	K	D	0.997	43.2	25	43.2	2.27	0	0	1	2	2	2159.09	607.878	2284720	362	381	true
SSD1	EgrG_000236400.1	Major egg antigen p40	54356.2	1	9	12	25	0.00497	0.315	DFAPEDIDVTTVGK	K	R	0.997	66.8	25	54	3.41	0	4	0	0	2	1506.73	755.107	971490	295	308	true
SSD1	EgrG_000236400.1	Major egg antigen p40	54356.2	1	9	12	25	0.00497	0.315	DNTLVIEAPLLCTV	K	-	0.997	31.3	25	23.7	0.143	0	2	0	0	2	1557.82	1267.5	110781	490	503	true
SSD1	EgrG_000236400.1	Major egg antigen p40	54356.2	1	9	12	25	0.00497	0.315	DSSALKPAETQVTSSSLK	K	I	0.997	77.2	25	74.5	5	0	1	1	0	2	1848.95	527.16	1732090	382	399	true
SSD1	EgrG_000236400.1	Major egg antigen p40	54356.2	1	9	12	25	0.00497	0.315	DTGGDTISSVSSQSVK	K	S	0.997	90.9	25	80.2	5.74	0	3	0	0	2	1567.74	523.406	711732	65	80	true
SSD1	EgrG_000236400.1	Major egg antigen p40	54356.2	1	9	12	25	0.00497	0.315	FQCSLTEDGVLVLDAPVK	K	A	0.997	135	25	135	6.19	0	2	0	0	2	1991.02	899.844	109561	344	361	true
SSD1	EgrG_000236400.1	Major egg antigen p40	54356.2	1	9	12	25	0.00497	0.315	ITGQSGPVILNDGTGGR	K	K	0.997	83.1	25	72.6	4.82	0	1	0	0	2	1641.86	555.864	972747	400	416	true
SSD1	EgrG_000236400.1	Major egg antigen p40	54356.2	1	9	12	25	0.00497	0.315	SSGGRPLTDGSSWEFQR	R	S	0.997	46.6	25	33	3.55	0	0	3	0	2	1866.87	570.845	2177430	85	101	true
SSD1	EgrG_000236400.1	Major egg antigen p40	54356.2	1	9	12	25	0.00497	0.315	TFEVPETIDPFTVSAILK	R	D	0.997	62.1	25	50.5	4.82	0	4	1	0	2	2007.07	1148.33	318281	472	489	true
SSD1	EgrG_000142500.1	Major vault protein	97061.8	1	7	7	9	0.00179	0.143	FAFGPELVMLDPDEEFTVLSLSGGKPK	R	R	0.997	49.3	25	47.7	1.8	0	0	2	0	2	2923.48	1187.46	59419.9	487	513	true
SSD1	EgrG_000142500.1	Major vault protein	97061.8	1	7	7	9	0.00179	0.143	LVTGPLTFIR	R	K	0.997	37.8	25	32.8	0.444	0	1	0	0	2	1116.68	812.03	90076.3	32	41	true
SSD1	EgrG_000142500.1	Major vault protein	97061.8	1	7	7	9	0.00179	0.143	SAEMILPNSALLIEALMNFTDR	R	S	0.997	30.8	25	24.1	2.33	0	0	1	0	2	2449.25	1430.9	13642.4	167	188	true
SSD1	EgrG_000142500.1	Major vault protein	97061.8	1	7	7	9	0.00179	0.143	SVVGSTYMLTQNEELWEK	R	T	0.997	24.8	25	24.8	1.68	0	1	0	0	2	2114.01	856.638	57190.8	399	416	true
SSD1	EgrG_000142500.1	Major vault protein	97061.8	1	7	7	9	0.00179	0.143	TFFLLPGER	K	L	0.997	34.8	25	17.8	0.0132	0	2	0	0	2	1079.59	847.311	140768	310	318	true
SSD1	EgrG_000142500.1	Major vault protein	97061.8	1	7	7	9	0.00179	0.143	TLPAAVEELLLSPK	K	D	0.997	38.5	25	33	0.367	0	1	0	0	2	1480.86	1053.18	30800.7	417	430	true
SSD1	EgrG_000142500.1	Major vault protein	97061.8	1	7	7	9	0.00179	0.143	YFFPQNNLVVTSVDIQSVEPVDQR	R	T	0.997	32	25	31.3	1.35	0	0	1	0	2	2794.4	1014.58	52308.5	623	646	true
SSD1	EgrG_001185000.1	Malate dehydrogenase	35541.7	1	8	8	13	0.00258	0.47	AGAGSATLSMAYAGAR	K	F	0.997	78.2	25	62	1.64	0	1	0	0	2	1454.71	569.188	266833	243	258	true
SSD1	EgrG_001185000.1	Malate dehydrogenase	35541.7	1	8	8	13	0.00258	0.47	GHADIVECAFVECDVAETEFFASPVLLGPNGVEK	K	V	0.997	38.2	25	37.5	1.72	0	0	1	0	2	3706.74	1148.94	25116.2	269	302	true
SSD1	EgrG_001185000.1	Malate dehydrogenase	35541.7	1	8	8	13	0.00258	0.47	IAILGASGGIGQPLALLMK	K	Q	0.997	80.3	25	73.4	5.57	0	1	0	0	2	1823.08	1116.08	46721.9	28	46	true
SSD1	EgrG_001185000.1	Malate dehydrogenase	35541.7	1	8	8	13	0.00258	0.47	LFGVTTLDITR	R	S	0.997	54.7	25	44.7	1.72	0	3	0	0	2	1235.7	867.206	355160	167	177	true
SSD1	EgrG_001185000.1	Malate dehydrogenase	35541.7	1	8	8	13	0.00258	0.47	LNEYEIELVK	K	K	0.997	52.5	25	49.1	1.28	0	1	0	0	2	1249.67	672.4	184619	309	318	true
SSD1	EgrG_001185000.1	Malate dehydrogenase	35541.7	1	8	8	13	0.00258	0.47	QSLFVSEIALYDIANAAGVAADLSHIETR	K	A	0.997	117	25	116	5.39	0	0	3	0	2	3074.58	1324.55	102457	47	75	true
SSD1	EgrG_001185000.1	Malate dehydrogenase	35541.7	1	8	8	13	0.00258	0.47	VSCPVIGGHSGNTIVPVLSQCTPSVNFAQK	K	A	0.997	70.9	25	57.9	4	0	0	1	0	2	3153.58	776.867	239377	193	222	true
SSD1	EgrG_001185000.1	Malate dehydrogenase	35541.7	1	8	8	13	0.00258	0.47	VVIIPAGVPR	K	K	0.997	39	25	36.7	4.18	0	2	0	0	2	1020.66	629.998	517501	96	105	true
SSD1	EgrG_000887500.1	Mitochondrial import receptor subunit tom34	40254.4	1	5	7	14	0.00278	0.269	AISLNPDSAAAYK	K	W	0.997	32.2	25	30.9	4.32	0	2	0	0	2	1320.68	577.468	1083070	170	182	true
SSD1	EgrG_000887500.1	Mitochondrial import receptor subunit tom34	40254.4	1	5	7	14	0.00278	0.269	ALGHWEEAYMDLQTSLK	K	L	0.997	42.7	25	42.7	1.42	0	0	2	0	2	1991.95	849.143	296742	190	206	true
SSD1	EgrG_000887500.1	Mitochondrial import receptor subunit tom34	40254.4	1	5	7	14	0.00278	0.269	FSDGDFEGAVALFTESISENPHVAVSFAK	K	R	0.997	110	25	110	6.52	0	0	4	0	2	3071.46	1211.04	260517	121	149	true
SSD1	EgrG_000887500.1	Mitochondrial import receptor subunit tom34	40254.4	1	5	7	14	0.00278	0.269	ILSDPELVAAMQDPELQAAFTQGMTNPAAFK	K	A	0.997	75	25	69.7	6.49	0	0	3	1	2	3304.62	1168.6	342927	286	316	true
SSD1	EgrG_000887500.1	Mitochondrial import receptor subunit tom34	40254.4	1	5	7	14	0.00278	0.269	MGVSEDAQAAAAPGGSR	K	M	0.997	87.2	25	80	2.1	0	1	1	0	2	1574.72	499.781	1113000	335	351	true
SSD1	EgrG_000091800.1	Mrna binding protein	49339.3	1	2	2	2	0.000397	0.0725	APTNTAPSMDSDADFPALK	R	-	0.997	73.5	25	62.5	7.74	0	1	0	0	2	1948.9	674.966	94686.6	437	455	true
SSD1	EgrG_000091800.1	Mrna binding protein	49339.3	1	2	2	2	0.000397	0.0725	DDYNGEDPDVLLTR	K	L	0.997	49.3	25	43.5	2.72	0	1	0	0	2	1621.73	709.219	166677	24	37	true
SSD1	EgrG_000228000.1	Multivalent antigen sj tpi	103852	1	4	4	4	0.000795	0.0709	AEEEAENANQAQQQLSK	R	T	0.997	105	25	105	8.46	0	1	0	0	2	1887.87	482.17	58052.3	267	283	true
SSD1	EgrG_000228000.1	Multivalent antigen sj tpi	103852	1	4	4	4	0.000795	0.0709	QVQEESTSNAHLQSR	R	Q	0.997	20.6	25	19.5	0.208	0	0	1	0	2	1713.82	134.23	18886.8	238	252	true
SSD1	EgrG_000228000.1	Multivalent antigen sj tpi	103852	1	4	4	4	0.000795	0.0709	SITTQLDETEK	K	I	0.959	0	0	0	0.347	0	1	0	0	2	1264.63	523.959	321413	368	378	true
SSD1	EgrG_000228000.1	Multivalent antigen sj tpi	103852	1	4	4	4	0.000795	0.0709	VELMNESLENKIEALDAQNTR	K	L	0.997	33.1	25	33.1	2.7	0	0	1	0	2	2417.2	783.321	111513	158	178	true
SSD1	EgrG_000595600.1	Myophilin	28122.1	1	2	2	3	0.000596	0.112	DGLVLGYLIGCLKPDEASQR	K	L	0.997	54.1	25	52.5	2.68	0	0	2	0	2	2204.14	1050.57	75109.9	74	93	true
SSD1	EgrG_000595600.1	Myophilin	28122.1	1	2	2	3	0.000596	0.112	YDAEEAAK	K	V	0.997	21.4	25	3.39	1.52	0	1	0	0	2	896.4	135.078	39012.8	24	31	true
SSD1	gi|576693412	Myophilin	89828.7	1	8	11	21	0.00417	0.116	DKDQENEALEWIEALTGLK	R	L	0.997	70.4	25	51.8	4.6	0	1	5	0	2	2202.09	1312.66	271240	655	673	true
SSD1	gi|576693412	Myophilin	89828.7	1	8	11	21	0.00417	0.116	GYGVPVADLFQTVDLFEK	K	K	0.997	85.2	25	79.6	8.96	0	6	1	0	2	1998.02	1233.15	355911	728	745	true
SSD1	gi|576693412	Myophilin	89828.7	1	8	11	21	0.00417	0.116	GYGVPVADLFQTVDLFEKK	K	D	0.959	7.21	25	2.21	0.119	0	0	1	0	2	2126.12	1094.26	62545.3	728	746	true
SSD1	gi|576693412	Myophilin	89828.7	1	8	11	21	0.00417	0.116	IMENISAFLEAMK	K	G	0.997	85.9	25	66.6	4.44	0	2	0	0	2	1496.75	1081.96	224897	715	727	true
SSD1	gi|576693412	Myophilin	89828.7	1	8	11	21	0.00417	0.116	INENATMPFK	K	I	0.997	71.7	25	62.2	1.17	0	1	0	0	2	1164.57	558.183	835754	705	714	true
SSD1	gi|576693412	Myophilin	89828.7	1	8	11	21	0.00417	0.116	LMNSIKPGCIK	K	K	0.997	26.2	25	15.7	-0.869	0	0	1	0	2	1260.68	501.43	724653	693	703	true
SSD1	gi|576693412	Myophilin	89828.7	1	8	11	21	0.00417	0.116	LYEDILK	K	D	0.979	31.7	25	10.6	-0.342	0	1	0	0	2	893.498	614.41	414383	679	685	true
SSD1	gi|576693412	Myophilin	89828.7	1	8	11	21	0.00417	0.116	TCQTHPEYSGPVLGPK	R	L	0.997	64	25	64	6.12	0	1	1	0	2	1770.85	510.904	1851190	761	776	true
SSD1	gi|576700259	Myosin essential light chain, striated adductor muscle	20229.9	1	9	10	29	0.00576	0.503	AEIEDIKEVFDLFDFWDGR	K	D	0.997	58.8	25	47.1	3.62	0	0	4	0	2	2344.11	1353.42	396633	30	48	true
SSD1	gi|576700259	Myosin essential light chain, striated adductor muscle	20229.9	1	9	10	29	0.00576	0.503	DGMIDAVK	R	V	0.997	41.3	25	14.8	0.959	0	1	0	0	2	848.418	539.798	392388	49	56	true
SSD1	gi|576700259	Myosin essential light chain, striated adductor muscle	20229.9	1	9	10	29	0.00576	0.503	EGGTFADYMEAFK	K	T	0.997	63.7	25	60.8	4.33	0	3	0	0	2	1465.63	927.072	456612	104	116	true
SSD1	gi|576700259	Myosin essential light chain, striated adductor muscle	20229.9	1	9	10	29	0.00576	0.503	EGQGVVSAAELGHVLSGYGER	R	L	0.997	23.2	25	22.3	1.55	0	0	4	0	2	2115.05	779.334	2812840	121	141	true
SSD1	gi|576700259	Myosin essential light chain, striated adductor muscle	20229.9	1	9	10	29	0.00576	0.503	EKEGGTFADYMEAFK	K	T	0.997	26	25	23.4	0.041	0	0	1	0	2	1722.77	785.9	197775	102	116	true
SSD1	gi|576700259	Myosin essential light chain, striated adductor muscle	20229.9	1	9	10	29	0.00576	0.503	EVFDLFDFWDGR	K	D	0.997	88.9	25	77.8	3.49	0	4	0	0	2	1545.7	1307.07	246973	37	48	true
SSD1	gi|576700259	Myosin essential light chain, striated adductor muscle	20229.9	1	9	10	29	0.00576	0.503	FDEFLPVYQAIIK	K	E	0.997	65.3	25	63.7	3.89	0	4	2	0	2	1582.85	1043.77	1302700	89	101	true
SSD1	gi|576700259	Myosin essential light chain, striated adductor muscle	20229.9	1	9	10	29	0.00576	0.503	LSDEEIDEIIK	R	L	0.997	74.3	25	59.7	2	0	5	0	0	2	1303.66	752.71	1321510	142	152	true
SSD1	gi|576700259	Myosin essential light chain, striated adductor muscle	20229.9	1	9	10	29	0.00576	0.503	QYKFDEFLPVYQAIIK	K	E	0.997	20.4	25	19.3	0.42	0	0	1	0	2	2002.07	981.625	131027	86	101	true
SSD1	gi|576698220	Myosin heavy chain, striated muscle	226743	1	55	58	79	0.0157	0.355	AALELSQVR	R	S	0.997	57.3	25	28.2	1.39	0	1	0	0	2	986.563	548.467	1067130	1546	1554	true
SSD1	gi|576698220	Myosin heavy chain, striated muscle	226743	1	55	58	79	0.0157	0.355	ADQAEQALQK	R	L	0.997	51.8	25	42.2	2.3	0	2	0	0	2	1101.55	349.5	44934	1895	1904	true
SSD1	gi|576698220	Myosin heavy chain, striated muscle	226743	1	55	58	79	0.0157	0.355	AECDDLQSQIANITK	K	Q	0.997	65.1	25	57.7	2.64	0	1	0	0	2	1705.81	719.771	131422	1213	1227	true
SSD1	gi|576698220	Myosin heavy chain, striated muscle	226743	1	55	58	79	0.0157	0.355	AIESMQASLEAEVK	R	G	0.996	22.1	25	17.1	-0.38	0	1	0	0	2	1505.75	1784.26	7175.4	1578	1591	true
SSD1	gi|576698220	Myosin heavy chain, striated muscle	226743	1	55	58	79	0.0157	0.355	AQLEEANDQIEAVR	K	R	0.997	91.1	25	86.4	4.68	0	1	0	0	2	1585.78	551.033	555503	1471	1484	true
SSD1	gi|576698220	Myosin heavy chain, striated muscle	226743	1	55	58	79	0.0157	0.355	AQLEEANDQIEAVRR	K	E	0.997	24.9	25	16.5	0.194	0	0	1	0	2	1741.88	516.052	623942	1471	1485	true
SSD1	gi|576698220	Myosin heavy chain, striated muscle	226743	1	55	58	79	0.0157	0.355	AQMLAGELDDLR	R	T	0.997	60.7	25	55.7	3.54	0	2	0	0	2	1331.66	713.421	717226	1663	1674	true
SSD1	gi|576698220	Myosin heavy chain, striated muscle	226743	1	55	58	79	0.0157	0.355	DSYQCGNTK	K	V	0.989	23	25	23	-0.839	0	1	0	0	2	1072.44	125.447	13358.7	741	749	true
SSD1	gi|576698220	Myosin heavy chain, striated muscle	226743	1	55	58	79	0.0157	0.355	DVEDLESTLQK	K	A	0.997	76.5	25	64	2.24	0	1	0	0	2	1276.63	643.804	137197	940	950	true
SSD1	gi|576698220	Myosin heavy chain, striated muscle	226743	1	55	58	79	0.0157	0.355	EELQAALEEAESALEQEEAK	K	V	0.997	0	0	0	2.44	0	1	0	0	2	2217.04	1097.91	34654.1	1523	1542	true
SSD1	gi|576698220	Myosin heavy chain, striated muscle	226743	1	55	58	79	0.0157	0.355	EEQAEADGTAEAEK	R	V	0.997	79.1	25	79.1	3.85	0	2	0	0	2	1477.63	287.598	22708.9	365	378	true
SSD1	gi|576698220	Myosin heavy chain, striated muscle	226743	1	55	58	79	0.0157	0.355	ELEEQNVTLLQQK	K	N	0.997	75	25	62.9	2.96	0	1	0	0	2	1571.83	595.396	239904	859	871	true
SSD1	gi|576698220	Myosin heavy chain, striated muscle	226743	1	55	58	79	0.0157	0.355	ELETELDAEQR	R	R	0.997	54.7	25	43.9	2.27	0	2	0	0	2	1332.63	543.948	781714	1806	1816	true
SSD1	gi|576698220	Myosin heavy chain, striated muscle	226743	1	55	58	79	0.0157	0.355	EMETQMEEDQHVRDELR	R	E	0.986	20	25	20	0.102	0	0	1	0	2	2174.94	522.181	216329	1637	1653	true
SSD1	gi|576698220	Myosin heavy chain, striated muscle	226743	1	55	58	79	0.0157	0.355	FIMAEDMADLTYLNDASVLENLR	K	A	0.997	69.9	25	69.9	3.48	0	0	2	0	2	2644.26	1218.67	49859.4	80	102	true
SSD1	gi|576698220	Myosin heavy chain, striated muscle	226743	1	55	58	79	0.0157	0.355	GPSATPAAGGR	R	T	0.997	31.6	25	26.2	3.74	0	3	0	0	2	941.48	155.428	55482.1	1918	1928	true
SSD1	gi|576698220	Myosin heavy chain, striated muscle	226743	1	55	58	79	0.0157	0.355	GQNLDQVNFAVNALAK	K	S	0.997	63.4	25	59.8	4.43	0	1	0	0	2	1701.89	782.293	139747	409	424	true
SSD1	gi|576698220	Myosin heavy chain, striated muscle	226743	1	55	58	79	0.0157	0.355	GSLEDQIVQANPLLEAYGNAK	K	T	0.997	50.3	25	37.2	2.74	0	0	2	0	2	2230.14	988.494	174202	209	229	true
SSD1	gi|576698220	Myosin heavy chain, striated muscle	226743	1	55	58	79	0.0157	0.355	GYSTDVFR	R	L	0.997	22.9	25	17.1	1.43	0	1	0	0	2	944.447	549.54	452741	1461	1468	true
SSD1	gi|576698220	Myosin heavy chain, striated muscle	226743	1	55	58	79	0.0157	0.355	IAELEEDLEAER	R	A	0.997	75.5	25	75.5	2.15	0	1	0	0	2	1416.69	635.404	245004	1102	1113	true
SSD1	gi|576698220	Myosin heavy chain, striated muscle	226743	1	55	58	79	0.0157	0.355	ILDACQLSK	K	D	0.997	36.5	25	17.7	1.12	0	1	0	0	2	1047.55	530.842	449099	732	740	true
SSD1	gi|576698220	Myosin heavy chain, striated muscle	226743	1	55	58	79	0.0157	0.355	IQHEVEDAEER	K	A	0.997	30	25	15.5	0.201	0	0	1	0	2	1354.62	132.423	93653.9	1884	1894	true
SSD1	gi|576698220	Myosin heavy chain, striated muscle	226743	1	55	58	79	0.0157	0.355	IQNEQQVQALR	R	K	0.997	66.7	25	58.5	4.74	0	1	0	0	2	1326.71	491.679	289980	1170	1180	true
SSD1	gi|576698220	Myosin heavy chain, striated muscle	226743	1	55	58	79	0.0157	0.355	KGSLEDQIVQANPLLEAYGNAK	K	T	0.997	51	25	46.4	4.51	0	0	2	0	2	2358.23	873.39	254659	208	229	true
SSD1	gi|576698220	Myosin heavy chain, striated muscle	226743	1	55	58	79	0.0157	0.355	KIQHEVEDAEER	R	A	0.997	52.4	25	46.1	0.347	0	0	2	0	2	1482.72	273.19	30207.7	1883	1894	true
SSD1	gi|576698220	Myosin heavy chain, striated muscle	226743	1	55	58	79	0.0157	0.355	KLEQDINELEVALDSANR	K	G	0.997	47.9	25	42.5	2.33	0	0	2	0	2	2057.05	853.262	328020	1602	1619	true
SSD1	gi|576698220	Myosin heavy chain, striated muscle	226743	1	55	58	79	0.0157	0.355	KMEADLAAMQADLEEAANEAK	R	Q	0.997	55	25	55	5.92	0	0	2	0	2	2249.04	899.966	592793	1714	1734	true
SSD1	gi|576698220	Myosin heavy chain, striated muscle	226743	1	55	58	79	0.0157	0.355	LEEAEANAMK	R	G	0.995	28.8	25	21.8	-0.826	0	1	0	0	2	1105.52	455.276	31117.9	1782	1791	true
SSD1	gi|576698220	Myosin heavy chain, striated muscle	226743	1	55	58	79	0.0157	0.355	LEMEKEELQAALEEAESALEQEEAK	R	V	0.997	20.9	25	20.9	3.72	0	0	1	0	2	2847.35	1095.97	63604.9	1518	1542	true
SSD1	gi|576698220	Myosin heavy chain, striated muscle	226743	1	55	58	79	0.0157	0.355	LESTLDEMEENLAR	K	E	0.997	87.6	25	74	3.41	0	1	0	0	2	1649.77	799.667	81706.5	1014	1027	true
SSD1	gi|576698220	Myosin heavy chain, striated muscle	226743	1	55	58	79	0.0157	0.355	LFTWLVAR	R	V	0.997	56.4	25	43.3	1.52	0	2	0	0	2	1005.59	881.867	176296	430	437	true
SSD1	gi|576698220	Myosin heavy chain, striated muscle	226743	1	55	58	79	0.0157	0.355	LLVSADPALYSFINQGELTIDGVDDAEEMK	K	L	0.997	47.8	25	36.3	2.74	0	0	1	0	2	3253.58	1242.66	23935.6	296	325	true
SSD1	gi|576698220	Myosin heavy chain, striated muscle	226743	1	55	58	79	0.0157	0.355	LQEAESDAESAK	K	Q	0.997	59.3	25	51.5	4.77	0	2	0	0	2	1277.59	295.798	21031.5	1382	1393	true
SSD1	gi|576698220	Myosin heavy chain, striated muscle	226743	1	55	58	79	0.0157	0.355	LQELVDQLQGK	R	I	0.997	71.1	25	50.1	1.77	0	3	0	0	2	1270.7	614.155	1034930	1849	1859	true
SSD1	gi|576698220	Myosin heavy chain, striated muscle	226743	1	55	58	79	0.0157	0.355	LQGEIEDLMVDVER	R	A	0.997	45.7	25	41.9	1.52	0	0	1	0	2	1645.81	916.81	67041.7	1406	1419	true
SSD1	gi|576698220	Myosin heavy chain, striated muscle	226743	1	55	58	79	0.0157	0.355	LQSELAAGVGK	K	G	0.997	68.5	25	58	1.92	0	1	0	0	2	1072.6	513.39	800246	1351	1361	true
SSD1	gi|576698220	Myosin heavy chain, striated muscle	226743	1	55	58	79	0.0157	0.355	LSQDITELQR	R	Q	0.997	50	25	25.7	1.55	0	1	0	0	2	1202.64	547.243	930700	1267	1276	true
SSD1	gi|576698220	Myosin heavy chain, striated muscle	226743	1	55	58	79	0.0157	0.355	LTDEAIDILGFSNDER	K	M	0.997	69.6	25	63.6	4.59	0	1	0	0	2	1807.87	946.062	66174.8	326	341	true
SSD1	gi|576698220	Myosin heavy chain, striated muscle	226743	1	55	58	79	0.0157	0.355	MEADLAAMQADLEEAANEAK	K	Q	0.997	75	25	75	4.96	0	1	1	0	2	2120.95	993.469	156512	1715	1734	true
SSD1	gi|576698220	Myosin heavy chain, striated muscle	226743	1	55	58	79	0.0157	0.355	NDIFLQLQTEQDNLADSEEK	K	V	0.997	41.5	25	23.5	0.886	0	0	1	0	2	2350.1	894.182	86835.5	872	891	true
SSD1	gi|576698220	Myosin heavy chain, striated muscle	226743	1	55	58	79	0.0157	0.355	NFHIFYQLLSDYGK	R	K	0.997	32.6	25	26.2	3.59	0	0	1	0	2	1744.87	961.964	61541.3	277	290	true
SSD1	gi|576698220	Myosin heavy chain, striated muscle	226743	1	55	58	79	0.0157	0.355	NKDPLNDTVVNLLQESK	K	E	0.997	37.8	25	37.8	0.721	0	0	2	0	2	1927.01	787.535	279955	593	609	true
SSD1	gi|576698220	Myosin heavy chain, striated muscle	226743	1	55	58	79	0.0157	0.355	NLSDEIHDLTEQLGEGGR	K	S	0.997	43.2	25	37.6	1.92	0	0	2	0	2	1982.94	979.429	205769	1489	1506	true
SSD1	gi|576698220	Myosin heavy chain, striated muscle	226743	1	55	58	79	0.0157	0.355	NLTSDLDALR	R	E	0.997	35.5	25	27.1	-0.0414	0	1	0	0	2	1117.58	694.976	396850	1322	1331	true
SSD1	gi|576698220	Myosin heavy chain, striated muscle	226743	1	55	58	79	0.0157	0.355	QQLASQLEEAR	K	R	0.997	59.6	25	49.7	1.21	0	1	0	0	2	1272.65	528.615	383624	1293	1303	true
SSD1	gi|576698220	Myosin heavy chain, striated muscle	226743	1	55	58	79	0.0157	0.355	QQLASQLEEARR	K	N	0.959	8.37	25	0	0.0177	0	0	1	0	2	1428.76	494.006	502513	1293	1304	true
SSD1	gi|576698220	Myosin heavy chain, striated muscle	226743	1	55	58	79	0.0157	0.355	QQLEAELDEVSDRLEEQGGATAAQMDLNK	R	K	0.997	42.2	25	28.2	1.12	0	0	1	0	2	3188.5	927.774	57792	1124	1152	true
SSD1	gi|576698220	Myosin heavy chain, striated muscle	226743	1	55	58	79	0.0157	0.355	QVEEAEEIAAVNLAK	R	Y	0.997	94.3	25	91.1	1.7	0	4	0	0	2	1613.84	671.978	656795	1866	1880	true
SSD1	gi|576698220	Myosin heavy chain, striated muscle	226743	1	55	58	79	0.0157	0.355	SEEDQGLINQLQR	K	K	0.997	76.9	25	74.6	3.64	0	1	0	0	2	1529.76	608.297	189784	1081	1093	true
SSD1	gi|576698220	Myosin heavy chain, striated muscle	226743	1	55	58	79	0.0157	0.355	TALALIQR	R	N	0.997	44.3	25	25	1.47	0	1	0	0	2	885.552	580.091	248474	796	803	true
SSD1	gi|576698220	Myosin heavy chain, striated muscle	226743	1	55	58	79	0.0157	0.355	TTEALQAEEDKVNHLNK	R	L	0.997	18.1	25	12.9	0.538	0	0	1	1	2	1939.97	507.258	1010240	993	1009	true
SSD1	gi|576698220	Myosin heavy chain, striated muscle	226743	1	55	58	79	0.0157	0.355	VISYFAFVTANPAK	K	K	0.997	88.9	25	86.4	3.02	0	2	0	0	2	1527.82	887.202	210011	187	200	true
SSD1	gi|576698220	Myosin heavy chain, striated muscle	226743	1	55	58	79	0.0157	0.355	YAESQAELENAQR	K	E	0.997	88.8	25	83.1	4.05	0	1	0	0	2	1508.7	488.725	526027	1445	1457	true
SSD1	gi|576698220	Myosin heavy chain, striated muscle	226743	1	55	58	79	0.0157	0.355	YPIYSYEVAMK	R	Y	0.997	47.9	25	40.3	0.921	0	1	0	0	2	1363.66	672.23	177152	127	137	true
SSD1	gi|576698220	Myosin heavy chain, striated muscle	226743	1	55	58	79	0.0157	0.355	YSILAPNVIPAGFVDGK	R	Q	0.997	33.7	25	25.7	3	0	1	0	0	2	1760.96	948.828	103834	710	726	true
SSD1	EgrG_000041600.1	Myosin regulatory light chain 2 smooth muscle	20408.5	1	6	7	10	0.00199	0.443	DGIIDQGDLEEVFR	K	S	0.997	93.9	25	77.9	3.89	0	1	0	0	2	1605.78	990.893	132546	45	58	true
SSD1	EgrG_000041600.1	Myosin regulatory light chain 2 smooth muscle	20408.5	1	6	7	10	0.00199	0.443	EAFSLIDGSK	K	D	0.997	27.7	25	26.2	0.0458	0	1	0	0	2	1066.54	644.395	156072	35	44	true
SSD1	EgrG_000041600.1	Myosin regulatory light chain 2 smooth muscle	20408.5	1	6	7	10	0.00199	0.443	MMGCDPEETILNAFAQFDPNNTGVISEER	K	L	0.997	70.9	25	70.9	6.96	0	0	4	0	2	3285.45	1274.92	265274	93	121	true
SSD1	EgrG_000041600.1	Myosin regulatory light chain 2 smooth muscle	20408.5	1	6	7	10	0.00199	0.443	QAPGCINFTMFLTLFGEK	K	M	0.997	50.6	25	50.2	2.01	0	1	0	0	2	2074.01	1307.09	19264.6	75	92	true
SSD1	EgrG_000041600.1	Myosin regulatory light chain 2 smooth muscle	20408.5	1	6	7	10	0.00199	0.443	YTSNVFSMFTEAQINEFK	R	E	0.997	36.2	25	30.8	-0.0414	0	0	1	0	2	2156	1066.63	57567.6	17	34	true
SSD1	EgrG_000041600.1	Myosin regulatory light chain 2 smooth muscle	20408.5	1	6	7	10	0.00199	0.443	YTSNVFSMFTEAQINEFKEAFSLIDGSK	R	D	0.997	59.2	25	56.5	2	0	0	2	0	2	3203.52	1335.71	56837.6	17	44	true
SSD1	gi|576695936	Myosin regulatory light chain a, smooth adductor muscle	21446.1	1	10	14	38	0.00755	0.717	ATSNVFGMFPQTQIQEFK	R	E	0.997	106	25	106	6.1	0	4	3	0	2	2073.01	947.568	1210550	36	53	true
SSD1	gi|576695936	Myosin regulatory light chain a, smooth adductor muscle	21446.1	1	10	14	38	0.00755	0.717	ATSNVFGMFPQTQIQEFKEAFTLIDQNR	R	D	0.997	48.5	25	48.5	2.08	0	0	1	0	2	3260.6	1237.69	16510	36	63	true
SSD1	gi|576695936	Myosin regulatory light chain a, smooth adductor muscle	21446.1	1	10	14	38	0.00755	0.717	DGFIDIEDLK	R	D	0.997	52.2	25	32.5	1.18	0	3	0	0	2	1164.58	903.657	526849	64	73	true
SSD1	gi|576695936	Myosin regulatory light chain a, smooth adductor muscle	21446.1	1	10	14	38	0.00755	0.717	DGFIDIEDLKDMYASLGR	R	T	0.997	62.6	25	58.6	4.4	0	0	3	0	2	2057.99	1139.37	207381	64	81	true
SSD1	gi|576695936	Myosin regulatory light chain a, smooth adductor muscle	21446.1	1	10	14	38	0.00755	0.717	DLLEHMGDNFTQEEIR	K	Q	0.997	51.3	25	44.5	1.48	0	0	3	0	2	1946.89	773.627	1541120	143	158	true
SSD1	gi|576695936	Myosin regulatory light chain a, smooth adductor muscle	21446.1	1	10	14	38	0.00755	0.717	EAFTLIDQNR	K	D	0.997	72.8	25	51	3.08	0	4	0	0	2	1206.61	627.032	2181360	54	63	true
SSD1	gi|576695936	Myosin regulatory light chain a, smooth adductor muscle	21446.1	1	10	14	38	0.00755	0.717	EAPIQGGQVDYEK	K	F	0.997	65.3	25	54.6	1.33	0	3	0	0	2	1433.69	507.321	1138210	163	175	true
SSD1	gi|576695936	Myosin regulatory light chain a, smooth adductor muscle	21446.1	1	10	14	38	0.00755	0.717	EGDAGEATEGGGEK	K	K	0.997	63	25	63	1.06	0	3	0	0	2	1306.54	192.711	17663	14	27	true
SSD1	gi|576695936	Myosin regulatory light chain a, smooth adductor muscle	21446.1	1	10	14	38	0.00755	0.717	EMLDESPGPLNFTMFINLFGEK	K	L	0.997	81	25	81	8	0	1	5	0	2	2529.2	1375.44	231423	90	111	true
SSD1	gi|576695936	Myosin regulatory light chain a, smooth adductor muscle	21446.1	1	10	14	38	0.00755	0.717	LNGTDPENALMNAFAMFDEDNKK	K	F	0.997	75	25	75	0.658	0	0	5	0	2	2585.16	1099.11	706010	112	134	true
SSD1	gi|576692337	Myosin-2 essential light chain	16620.7	1	3	4	6	0.00119	0.349	ALGLVPTEAQIAK	R	F	0.995	22.9	25	20.2	-0.556	0	1	0	0	2	1310.77	651.341	197270	38	50	true
SSD1	gi|576692337	Myosin-2 essential light chain	16620.7	1	3	4	6	0.00119	0.349	EVDVLLAGMEDGQGQVPYEAFVR	K	R	0.997	56.6	25	54.8	2.27	0	0	2	0	2	2522.22	1069.21	68430.1	120	142	true
SSD1	gi|576692337	Myosin-2 essential light chain	16620.7	1	3	4	6	0.00119	0.349	VSFETFLPMFQDLMK	R	D	0.997	62.7	25	57.6	2.57	0	2	1	0	2	1832.9	1321.71	77731.6	61	75	true
SSD1	EgrG_000342600.1	Na:k atpase alpha subunit	112115	1	3	3	3	0.000596	0.0439	ESFNNAYLELGGIGER	R	V	0.997	86.8	25	80.8	4.85	0	1	0	0	2	1768.85	833.737	94372.6	526	541	true
SSD1	EgrG_000342600.1	Na:k atpase alpha subunit	112115	1	3	3	3	0.000596	0.0439	FDVDEQNFPIEGMR	K	F	0.997	76	25	74	3.19	0	1	0	0	2	1696.76	817.796	84417.2	561	574	true
SSD1	EgrG_000342600.1	Na:k atpase alpha subunit	112115	1	3	3	3	0.000596	0.0439	LGTNPDTGLTSEQAK	R	T	0.997	76.3	25	75.1	6.64	0	1	0	0	2	1531.76	504.807	222168	46	60	true
SSD1	EgrG_001145700.1	Nadp dependent malic enzyme	70080.3	1	4	4	4	0.000795	0.0953	GLFIPITESGNIR	R	D	0.997	15.7	25	7.87	2.38	0	1	0	0	2	1416.78	820.037	124227	182	194	true
SSD1	EgrG_001145700.1	Nadp dependent malic enzyme	70080.3	1	4	4	4	0.000795	0.0953	IAADFDKYEYLMHLYDSNR	R	G	0.994	12.8	25	5.77	-0.851	0	0	0	1	2	2364.1	829.305	131075	125	143	true
SSD1	EgrG_001145700.1	Nadp dependent malic enzyme	70080.3	1	4	4	4	0.000795	0.0953	ILGLGDLGSFGMGIPVGK	R	L	0.997	62.2	25	10.6	5	0	1	0	0	2	1730.95	1134.27	22472.1	217	234	true
SSD1	EgrG_001145700.1	Nadp dependent malic enzyme	70080.3	1	4	4	4	0.000795	0.0953	LLSSPLYFGLR	K	Q	0.997	31.9	25	26.4	1.57	0	1	0	0	2	1265.73	907.912	68613.5	263	273	true
SSD1	EgrG_001065500.1	Ndr	40453.2	1	6	7	9	0.00179	0.266	ATDIPEISEVGDH	K	-	0.997	30.8	25	29.8	2.3	0	2	0	0	2	1382.64	630.497	344868	353	365	true
SSD1	EgrG_001065500.1	Ndr	40453.2	1	6	7	9	0.00179	0.266	EDICLGAILIHCTGTTAGFMESLR	R	D	0.997	55.8	25	55.4	3.03	0	0	1	0	2	2665.28	1090.12	27977	129	152	true
SSD1	EgrG_001065500.1	Ndr	40453.2	1	6	7	9	0.00179	0.266	FGVQDPSFIK	R	A	0.997	37.9	25	32.5	1.42	0	2	0	0	2	1137.59	666.501	452098	178	187	true
SSD1	EgrG_001065500.1	Ndr	40453.2	1	6	7	9	0.00179	0.266	ISEGISELCDSLELK	K	H	0.997	55.9	25	39.3	1.57	0	1	0	0	2	1692.84	851.127	83558.7	93	107	true
SSD1	EgrG_001065500.1	Ndr	40453.2	1	6	7	9	0.00179	0.266	SASMDEYDQPVGVK	R	N	0.997	36.4	25	22.1	0.959	0	1	0	0	2	1525.68	543.307	333305	327	340	true
SSD1	EgrG_001065500.1	Ndr	40453.2	1	6	7	9	0.00179	0.266	VAESVQNFMQGLGVASGAVNR	K	R	0.997	117	25	108	7.8	0	1	1	0	2	2134.07	931.342	189373	292	312	true
SSD1	EgrG_000343000.1	Neurogenic locus notch protein	338955	1	3	3	3	0.000596	0.0169	LELPTFPSWPR	R	E	0.997	17.1	25	4.67	1.14	0	1	0	0	2	1342.72	986.528	51650.6	1020	1030	true
SSD1	EgrG_000343000.1	Neurogenic locus notch protein	338955	1	3	3	3	0.000596	0.0169	LHAPTSLPSGYEGSPPALTGCLGGFSTR	R	T	0.997	50.1	25	50.1	2.2	0	0	1	0	2	2830.38	775.344	108340	1178	1205	true
SSD1	EgrG_000343000.1	Neurogenic locus notch protein	338955	1	3	3	3	0.000596	0.0169	NFYWNQYDFFGTR	R	Q	0.997	54.9	25	54.9	3.03	0	1	0	0	2	1757.77	1018.44	40129.5	993	1005	true
SSD1	EgrG_000459300.1	Nuclear transcription factor y gamma	62505.9	1	2	2	2	0.000397	0.159	AAELFIR	K	E	0.979	25.6	25	8.57	0.585	0	1	0	0	2	819.472	593.871	140399	89	95	true
SSD1	EgrG_000459300.1	Nuclear transcription factor y gamma	62505.9	1	2	2	2	0.000397	0.159	TMMISAEAPILFAK	K	A	0.997	47.7	25	47.4	2.57	0	1	0	0	2	1522.8	920.232	72001.6	75	88	true
SSD1	EgrG_000204400.1	Nuclear transcription factor y subunit beta	33821.9	1	2	2	4	0.000795	0.162	ECVQECVSEFISFITSEAAER	K	C	0.997	56.1	25	48.3	3.89	0	0	2	0	2	2491.11	1361.5	36916.7	116	136	true
SSD1	EgrG_000204400.1	Nuclear transcription factor y subunit beta	33821.9	1	2	2	4	0.000795	0.162	TINGEDLLWAMNALGFENYVEPLK	K	T	0.997	48.2	25	48.2	3.22	0	0	2	0	2	2737.35	1353.76	31966.7	144	167	true
SSD1	EgrG_000962000.1	Oncosphere protein tso22e	42182	1	4	4	8	0.00159	0.129	ELNDIILR	K	L	0.997	34.5	25	15.7	-0.398	0	2	0	0	2	985.568	655.653	477556	201	208	true
SSD1	EgrG_000962000.1	Oncosphere protein tso22e	42182	1	4	4	8	0.00159	0.129	IQPLQIDGLNGEQLR	R	A	0.997	72.3	25	72.3	5	0	2	0	0	2	1693.92	776.8	374107	182	196	true
SSD1	EgrG_000962000.1	Oncosphere protein tso22e	42182	1	4	4	8	0.00159	0.129	QGVFSGPLFVER	R	Y	0.997	98.3	25	96.5	0.886	0	3	0	0	2	1335.71	838.572	912027	284	295	true
SSD1	EgrG_000962000.1	Oncosphere protein tso22e	42182	1	4	4	8	0.00159	0.129	QSYDMQELAER	R	A	0.997	29.2	25	17	1.33	0	1	0	0	2	1369.61	571.231	411130	223	233	true
SSD1	EgrG_000763300.1	Paramyosin	101695	1	18	20	29	0.00576	0.292	DKSQLMLEIDNVLGQLDGALK	K	A	0.997	56.2	25	45.1	1.92	0	0	2	0	2	2300.22	1322.38	51641.5	161	181	true
SSD1	EgrG_000763300.1	Paramyosin	101695	1	18	20	29	0.00576	0.292	DLENANAAFETAEATLR	K	R	0.997	100	25	98.2	10.6	0	2	3	0	2	1835.88	912.644	621780	118	134	true
SSD1	EgrG_000763300.1	Paramyosin	101695	1	18	20	29	0.00576	0.292	DNLASALHDAEEALKELEVK	R	Y	0.997	53.1	25	47.7	1.8	0	0	1	0	2	2195.12	1136.99	37501.4	479	498	true
SSD1	EgrG_000763300.1	Paramyosin	101695	1	18	20	29	0.00576	0.292	ELEDLLDLER	R	D	0.997	33.8	25	30	-0.23	0	1	0	0	2	1244.64	904.638	128035	58	67	true
SSD1	EgrG_000763300.1	Paramyosin	101695	1	18	20	29	0.00576	0.292	ISELTMSVNTLTNDKR	R	R	0.997	25.1	25	25.1	0.959	0	0	1	0	2	1821.94	609.949	471093	655	670	true
SSD1	EgrG_000763300.1	Paramyosin	101695	1	18	20	29	0.00576	0.292	ITELEDIAEHER	R	T	0.997	22.7	25	20.8	0.125	0	0	1	0	2	1454.71	567.74	634242	338	349	true
SSD1	EgrG_000763300.1	Paramyosin	101695	1	18	20	29	0.00576	0.292	LAAENFELVR	R	V	0.997	52.5	25	43.9	3.38	0	2	0	0	2	1161.63	660.726	740184	221	230	true
SSD1	EgrG_000763300.1	Paramyosin	101695	1	18	20	29	0.00576	0.292	LDELSGTSSQTQDAIR	R	R	0.997	102	25	102	4.92	0	1	0	0	2	1720.84	542.264	530311	91	106	true
SSD1	EgrG_000763300.1	Paramyosin	101695	1	18	20	29	0.00576	0.292	LEEAEAFATR	K	E	0.997	60.3	25	43.4	2.34	0	1	0	0	2	1136.56	539.542	577050	739	748	true
SSD1	EgrG_000763300.1	Paramyosin	101695	1	18	20	29	0.00576	0.292	LNAEVLR	R	L	0.979	44.7	25	25.8	0.658	0	1	0	0	2	814.478	512.187	223620	700	706	true
SSD1	EgrG_000763300.1	Paramyosin	101695	1	18	20	29	0.00576	0.292	LNLQTQLSSLQMDYDNLQAR	R	Y	0.997	60.9	25	57.2	2.72	0	0	3	0	2	2351.17	979.53	229070	268	287	true
SSD1	EgrG_000763300.1	Paramyosin	101695	1	18	20	29	0.00576	0.292	QLEEQEEVSQLTMSK	R	Y	0.997	83.4	25	78.6	2.25	0	1	0	0	2	1778.85	608.437	128918	823	837	true
SSD1	EgrG_000763300.1	Paramyosin	101695	1	18	20	29	0.00576	0.292	RVDEMTVEINTLNSANNALEGDNMR	R	L	0.997	89.8	25	86.5	3.74	0	0	2	0	2	2806.31	793.488	261124	400	424	true
SSD1	EgrG_000763300.1	Paramyosin	101695	1	18	20	29	0.00576	0.292	SQLMLEIDNVLGQLDGALK	K	A	0.997	99.3	25	99.3	3.96	0	1	0	0	2	2057.1	1354.99	17855.4	163	181	true
SSD1	EgrG_000763300.1	Paramyosin	101695	1	18	20	29	0.00576	0.292	TIEELTTTISEMEVR	R	F	0.997	108	25	96.3	6.64	0	1	1	0	2	1751.87	928.035	152795	534	548	true
SSD1	EgrG_000763300.1	Paramyosin	101695	1	18	20	29	0.00576	0.292	VNQEYEAQVVNFSK	R	T	0.997	81.4	25	81.4	5.72	0	2	0	0	2	1654.81	603.128	378418	231	244	true
SSD1	EgrG_000763300.1	Paramyosin	101695	1	18	20	29	0.00576	0.292	YEEEAEAAGNLR	R	N	0.997	45	25	43.3	3.04	0	1	0	0	2	1351.61	510.112	262405	288	299	true
SSD1	EgrG_000763300.1	Paramyosin	101695	1	18	20	29	0.00576	0.292	YVASQNALNHLK	K	S	0.997	46.8	25	38.6	0.824	0	0	1	0	2	1357.72	494.995	684344	499	510	true
SSD1	gi|576695629	Pdz and lim domain protein	20948.5	1	4	4	8	0.00159	0.263	AGLEPGDVIVK	R	I	0.997	31.1	25	31.1	1.72	0	1	0	0	2	1097.62	592.093	589822	47	57	true
SSD1	gi|576695629	Pdz and lim domain protein	20948.5	1	4	4	8	0.00159	0.263	AGSDLDFTVLK	R	R	0.997	85.8	25	73	2.4	0	2	0	0	2	1165.61	725.927	506554	78	88	true
SSD1	gi|576695629	Pdz and lim domain protein	20948.5	1	4	4	8	0.00159	0.263	ATEQTIQK	K	A	0.997	37.6	25	25.1	-0.176	0	1	0	0	2	918.489	126.2	42027.7	178	185	true
SSD1	gi|576695629	Pdz and lim domain protein	20948.5	1	4	4	8	0.00159	0.263	SWGFVLQGGADQGLPVFVHK	K	I	0.997	50.3	25	48.2	3.49	0	0	4	0	2	2142.11	960.01	1122830	18	37	true
SSD1	EgrG_000634100.1	Pdz and lim domain protein zasp	30523.9	1	4	4	5	0.000993	0.234	LICDACGGPIAGVMVK	R	V	0.997	70.8	25	64.7	3.43	0	1	0	0	2	1660.82	703.389	149569	212	227	true
SSD1	EgrG_000634100.1	Pdz and lim domain protein zasp	30523.9	1	4	4	5	0.000993	0.234	SAFAAPYSPPIGASHNVNPVPFGQAPLPGHSVITR	K	N	0.997	37.4	25	32.8	-0.23	0	0	0	1	2	3553.83	755.557	504502	129	163	true
SSD1	EgrG_000634100.1	Pdz and lim domain protein zasp	30523.9	1	4	4	5	0.000993	0.234	SSNDFVILVQR	R	G	0.997	76.2	25	64.3	1.92	0	2	0	0	2	1277.68	729.622	261363	78	88	true
SSD1	EgrG_000634100.1	Pdz and lim domain protein zasp	30523.9	1	4	4	5	0.000993	0.234	TTTTSTTIQPMSAR	K	V	0.997	48.6	25	42.6	0.469	0	1	0	0	2	1495.74	504.52	202550	97	110	true
SSD1	EgrG_000118800.1	Peptidyl prolyl cis trans isomerase	14197.2	1	2	2	2	0.000397	0.209	FNAVAEQYSEDK	K	A	0.997	60.4	25	54.3	4	0	1	0	0	2	1400.63	524.094	199891	72	83	true
SSD1	EgrG_000118800.1	Peptidyl prolyl cis trans isomerase	14197.2	1	2	2	2	0.000397	0.209	GGGGSGAKAGASGSESK	G	K	0.954	0	0	0	0.155	0	0	1	0	1	1364.64	128.39	33211.1	11	27	true
SSD1	gi|576696367	Peptidyl-prolyl cis-trans isomerase fkbp1a	11620.2	1	2	2	3	0.000596	0.287	GWDEGVAQMSLGER	K	S	0.997	82.5	25	74.8	5.06	0	2	0	0	2	1534.7	719.214	503984	59	72	true
SSD1	gi|576696367	Peptidyl-prolyl cis-trans isomerase fkbp1a	11620.2	1	2	2	3	0.000596	0.287	KGQTVTVHYTGTLTSGK	K	K	0.997	48.8	25	46.7	1.38	0	0	1	0	2	1777.94	475.496	349077	19	35	true
SSD1	EgrG_000465500.1	Phosphatase 2a inhibitor i2pp2a	30334.3	1	4	4	10	0.00199	0.23	DYPHQSSFFCWFAFDR	R	N	0.997	52.9	25	52.9	2.8	0	0	6	0	2	2109.89	1088.37	731469	174	189	true
SSD1	EgrG_000465500.1	Phosphatase 2a inhibitor i2pp2a	30334.3	1	4	4	10	0.00199	0.23	INFYFDENDWFK	K	N	0.997	69.6	25	66.1	3.48	0	1	0	0	2	1637.73	1071.6	50021.3	118	129	true
SSD1	EgrG_000465500.1	Phosphatase 2a inhibitor i2pp2a	30334.3	1	4	4	10	0.00199	0.23	INFYFDENDWFKNDCITK	K	E	0.997	27.8	25	27.8	0.0362	0	0	2	0	2	2369.05	945.346	252042	118	135	true
SSD1	EgrG_000465500.1	Phosphatase 2a inhibitor i2pp2a	30334.3	1	4	4	10	0.00199	0.23	NPRPDNEAADVPPEVDHDILESVDSVQEAIDSLNK	K	K	0.969	9	25	4.91	0.328	0	0	0	1	2	3827.82	1142.9	69592.4	7	41	true
SSD1	gi|576694081	Phosphoenolpyruvate carboxykinase [gtp]	70476.6	1	28	31	64	0.0127	0.589	AEADKITDELLK	K	S	0.997	32.3	25	23.5	-0.301	0	0	1	0	2	1345.72	597.457	516874	54	65	true
SSD1	gi|576694081	Phosphoenolpyruvate carboxykinase [gtp]	70476.6	1	28	31	64	0.0127	0.589	AINPEAGFFGVAPGTNHK	R	T	0.997	20.1	25	18.9	1.19	0	0	1	0	2	1826.92	652.804	1288290	331	348	true
SSD1	gi|576694081	Phosphoenolpyruvate carboxykinase [gtp]	70476.6	1	28	31	64	0.0127	0.589	AVKEELEEQR	K	K	0.997	32.1	25	22.5	-0.756	0	1	1	0	2	1230.63	450.293	46603.3	613	622	true
SSD1	gi|576694081	Phosphoenolpyruvate carboxykinase [gtp]	70476.6	1	28	31	64	0.0127	0.589	CLHSIGLPLPHEGVK	R	V	0.997	34.3	25	23.8	0.699	0	0	0	1	2	1656.89	556.374	890531	197	211	true
SSD1	gi|576694081	Phosphoenolpyruvate carboxykinase [gtp]	70476.6	1	28	31	64	0.0127	0.589	DLDESLR	K	D	0.979	23.8	25	12	0.0706	0	1	0	0	2	847.416	522.063	318024	125	131	true
SSD1	gi|576694081	Phosphoenolpyruvate carboxykinase [gtp]	70476.6	1	28	31	64	0.0127	0.589	FAWPGFGNNIR	R	V	0.997	45	25	26.7	2.85	0	4	0	0	2	1278.64	852.482	887123	532	542	true
SSD1	gi|576694081	Phosphoenolpyruvate carboxykinase [gtp]	70476.6	1	28	31	64	0.0127	0.589	FCCPASQCPIIHPK	R	W	0.997	42.2	25	28.3	3.15	0	0	1	0	2	1714.79	525.204	2200450	414	427	true
SSD1	gi|576694081	Phosphoenolpyruvate carboxykinase [gtp]	70476.6	1	28	31	64	0.0127	0.589	FLDDQVGVDLPK	K	A	0.997	77.1	25	64	2.92	0	4	0	0	2	1345.7	728.666	1451800	601	612	true
SSD1	gi|576694081	Phosphoenolpyruvate carboxykinase [gtp]	70476.6	1	28	31	64	0.0127	0.589	FSDLPQVAQPFVGHWANVCTPK	K	D	0.997	59.3	25	57.5	2.03	0	0	3	0	2	2498.23	877.917	1900550	23	44	true
SSD1	gi|576694081	Phosphoenolpyruvate carboxykinase [gtp]	70476.6	1	28	31	64	0.0127	0.589	FVCAAFPSACGK	K	T	0.997	42.6	25	42.6	2.77	0	2	0	0	2	1314.6	587.573	1584060	285	296	true
SSD1	gi|576694081	Phosphoenolpyruvate carboxykinase [gtp]	70476.6	1	28	31	64	0.0127	0.589	GILGQWISPK	K	D	0.997	54.2	25	41.6	2.64	0	4	0	0	2	1098.63	787.598	856332	115	124	true
SSD1	gi|576694081	Phosphoenolpyruvate carboxykinase [gtp]	70476.6	1	28	31	64	0.0127	0.589	GSINMEGLDCDWDAIFGLEK	K	Q	0.997	105	25	105	3.66	0	2	0	0	2	2270.01	1197.78	25117.9	569	588	true
SSD1	gi|576694081	Phosphoenolpyruvate carboxykinase [gtp]	70476.6	1	28	31	64	0.0127	0.589	IAYDEGWMAEHMLIMSVTNPK	R	G	0.997	64.3	25	64.3	2.92	0	0	4	0	2	2436.14	1003.69	480447	260	280	true
SSD1	gi|576694081	Phosphoenolpyruvate carboxykinase [gtp]	70476.6	1	28	31	64	0.0127	0.589	KGSINMEGLDCDWDAIFGLEK	K	Q	0.997	56	25	53	4.49	0	0	3	0	2	2398.11	1049.04	204013	568	588	true
SSD1	gi|576694081	Phosphoenolpyruvate carboxykinase [gtp]	70476.6	1	28	31	64	0.0127	0.589	LAAYENNFICCTDPK	R	D	0.997	74.3	25	74.3	4.66	0	3	0	0	2	1815.8	637.27	627965	72	86	true
SSD1	gi|576694081	Phosphoenolpyruvate carboxykinase [gtp]	70476.6	1	28	31	64	0.0127	0.589	LIMSFGSGYGGNSLLGK	R	K	0.997	85.2	25	78	3.82	0	2	0	0	2	1700.87	867.108	365063	233	249	true
SSD1	gi|576694081	Phosphoenolpyruvate carboxykinase [gtp]	70476.6	1	28	31	64	0.0127	0.589	LTTWLGEK	K	T	0.997	23.7	25	11	0.0862	0	1	0	0	2	947.52	585.315	529905	389	396	true
SSD1	gi|576694081	Phosphoenolpyruvate carboxykinase [gtp]	70476.6	1	28	31	64	0.0127	0.589	NSVLTNVAETDDGR	K	F	0.997	91.6	25	86.4	4.06	0	1	0	0	2	1490.71	546.709	625909	360	373	true
SSD1	gi|576694081	Phosphoenolpyruvate carboxykinase [gtp]	70476.6	1	28	31	64	0.0127	0.589	QYLLEDIEETTK	K	F	0.997	58.5	25	50.5	2.15	0	3	0	0	2	1481.74	790.772	536687	589	600	true
SSD1	gi|576694081	Phosphoenolpyruvate carboxykinase [gtp]	70476.6	1	28	31	64	0.0127	0.589	RPEGIPLVYEAR	R	T	0.997	36.5	25	33.7	1.66	0	1	1	0	2	1399.77	572.211	1071380	445	456	true
SSD1	gi|576694081	Phosphoenolpyruvate carboxykinase [gtp]	70476.6	1	28	31	64	0.0127	0.589	TLYVIPFSMGPIGSPLAK	R	Y	0.997	78.3	25	78.3	4.23	0	3	1	0	2	1891.04	1099.37	401966	142	159	true
SSD1	gi|576694081	Phosphoenolpyruvate carboxykinase [gtp]	70476.6	1	28	31	64	0.0127	0.589	TNMAMLTPSLPGWK	K	V	0.997	51.3	25	43.1	3.51	0	3	0	0	2	1546.78	892.405	750531	297	310	true
SSD1	gi|576694081	Phosphoenolpyruvate carboxykinase [gtp]	70476.6	1	28	31	64	0.0127	0.589	TNPNALECCMK	K	N	0.997	42	25	42	1.8	0	1	0	0	2	1337.56	508.824	904432	349	359	true
SSD1	gi|576694081	Phosphoenolpyruvate carboxykinase [gtp]	70476.6	1	28	31	64	0.0127	0.589	VIEWALR	R	R	0.979	42.8	25	30.8	0.367	0	3	0	0	2	886.514	676.536	517116	543	549	true
SSD1	gi|576694081	Phosphoenolpyruvate carboxykinase [gtp]	70476.6	1	28	31	64	0.0127	0.589	VINNWPCNPEK	K	T	0.997	34.7	25	32.4	1.12	0	1	0	0	2	1370.65	542.022	732009	212	222	true
SSD1	gi|576694081	Phosphoenolpyruvate carboxykinase [gtp]	70476.6	1	28	31	64	0.0127	0.589	VMCVGDDIAWMR	K	F	0.997	60.9	25	53.7	4.01	0	3	0	0	2	1452.64	818.787	782528	311	322	true
SSD1	gi|576694081	Phosphoenolpyruvate carboxykinase [gtp]	70476.6	1	28	31	64	0.0127	0.589	VSGEDIAVDSPIGLLPK	R	K	0.997	99	25	97.6	5.21	0	3	0	0	2	1709.93	903.525	742947	551	567	true
SSD1	gi|576694081	Phosphoenolpyruvate carboxykinase [gtp]	70476.6	1	28	31	64	0.0127	0.589	WEDPAGVPVSVFMFGGR	K	R	0.997	57.5	25	51.2	3.64	0	1	0	0	2	1850.89	1098.69	453628	428	444	true
SSD1	gi|576695835	Phosphoglycerate kinase	44228.1	1	8	9	14	0.00278	0.328	ALESPTRPFLAILGGAK	K	V	0.997	48.7	25	42	1.51	0	0	2	0	2	1741	841.917	380600	198	214	true
SSD1	gi|576695835	Phosphoglycerate kinase	44228.1	1	8	9	14	0.00278	0.328	DCVGPEVEAACKDPTPGTVFLLENLR	K	F	0.997	49.6	25	46.1	3.85	0	0	1	0	2	2887.4	941.802	199297	96	121	true
SSD1	gi|576695835	Phosphoglycerate kinase	44228.1	1	8	9	14	0.00278	0.328	DPTPGTVFLLENLR	K	F	0.997	57.5	25	51.1	3.35	0	2	0	0	2	1571.84	1030.37	123817	108	121	true
SSD1	gi|576695835	Phosphoglycerate kinase	44228.1	1	8	9	14	0.00278	0.328	GAITIIGGGDTATCCAK	K	W	0.997	85.7	25	81.7	5.07	0	1	0	0	2	1665.79	576.208	216078	364	380	true
SSD1	gi|576695835	Phosphoglycerate kinase	44228.1	1	8	9	14	0.00278	0.328	SLTALGDIYVNDAFGTAHR	K	A	0.997	32	25	19.6	0.796	0	0	2	0	2	2021.01	841.247	463515	151	169	true
SSD1	gi|576695835	Phosphoglycerate kinase	44228.1	1	8	9	14	0.00278	0.328	TIIWNGPAGVFEWSNFANGTK	K	A	0.997	91.7	25	89.2	4.55	0	2	1	0	2	2309.14	1105.1	93261.2	331	351	true
SSD1	gi|576695835	Phosphoglycerate kinase	44228.1	1	8	9	14	0.00278	0.328	VGTATIESGIEDNLMGLDCGPTSSK	K	E	0.997	33	25	33	0.854	0	0	2	0	2	2552.19	919.019	151448	296	320	true
SSD1	gi|576695835	Phosphoglycerate kinase	44228.1	1	8	9	14	0.00278	0.328	VLPGVSALSDA	K	-	0.976	16.7	25	16.7	0.721	0	1	0	0	2	1028.56	800.201	79958.8	405	415	true
SSD1	EgrG_000689000.1	Polyadenylate binding protein	80217.8	1	6	6	10	0.00199	0.123	GFGFVCFTSPEEAK	K	E	0.997	61.6	25	61.6	3.09	0	2	0	0	2	1575.71	833.339	324961	338	351	true
SSD1	EgrG_000689000.1	Polyadenylate binding protein	80217.8	1	6	6	10	0.00199	0.123	IVFVGPFIPR	R	S	0.997	38.4	25	33.8	1.39	0	2	0	0	2	1144.69	909.915	312039	171	180	true
SSD1	EgrG_000689000.1	Polyadenylate binding protein	80217.8	1	6	6	10	0.00199	0.123	LNGTLLGSKPLYVALAQR	K	R	0.997	43.6	25	43.6	1.59	0	0	1	0	2	1914.12	767.213	138130	356	373	true
SSD1	EgrG_000689000.1	Polyadenylate binding protein	80217.8	1	6	6	10	0.00199	0.123	LQYRPNVANIPAAHGLPSFFGQPPFNPTQR	R	F	0.997	32.8	25	24.1	1.23	0	0	0	2	2	3334.72	849.83	521702	389	418	true
SSD1	EgrG_000689000.1	Polyadenylate binding protein	80217.8	1	6	6	10	0.00199	0.123	LTGMLLNLGPTYWER	K	M	0.997	45.8	25	38.3	2.29	0	2	0	0	2	1763.92	1013.1	256648	678	692	true
SSD1	EgrG_000689000.1	Polyadenylate binding protein	80217.8	1	6	6	10	0.00199	0.123	QIVGEQLFLK	R	I	0.997	43.3	25	32.8	1.68	0	1	0	0	2	1174.68	747.706	167622	657	666	true
SSD1	EgrG_000238100.1	Pre-b-cell leukemia	43804.7	1	2	2	3	0.000596	0.0734	ELQELLSVSHQSIDEAQER	R	K	0.997	65.4	25	51.1	2.72	0	0	2	0	2	2211.09	681.659	277592	54	72	true
SSD1	EgrG_000238100.1	Pre-b-cell leukemia	43804.7	1	2	2	3	0.000596	0.0734	LKPALYNVFCEIK	R	E	0.997	21.2	25	15.7	1.82	0	0	1	0	2	1594.87	761.717	116013	81	93	true
SSD1	EgrG_000122100.1	Profilin allergen	13361.5	1	4	5	6	0.00119	0.659	CGDNELSATGNDYAVDVR	K	V	0.997	103	25	103	8.2	0	1	0	0	2	1955.84	589.376	130381	69	86	true
SSD1	EgrG_000122100.1	Profilin allergen	13361.5	1	4	5	6	0.00119	0.659	LLATAGNAMAEHLSHSGY	R	-	0.994	22.4	25	22.4	-0.732	0	0	1	0	2	1842.88	599.959	398636	109	126	true
SSD1	EgrG_000122100.1	Profilin allergen	13361.5	1	4	5	6	0.00119	0.659	VASGTEAESFTVNGK	K	K	0.997	72	25	71.4	4.11	0	1	0	0	2	1496.72	522.756	548152	48	62	true
SSD1	EgrG_000122100.1	Profilin allergen	13361.5	1	4	5	6	0.00119	0.659	YNGASCACLAGIDGNIWASSPDFKPTQAEILK	K	M	0.997	107	25	104	10.9	0	0	2	1	2	3454.64	899.754	383518	13	44	true
SSD1	EgrG_000997550.1	Programmed cell death 6 interacting protein	89828.6	1	2	2	3	0.000596	0.0763	ELFTTLVPIPVYNATQVADGVCR	K	Q	0.997	45.6	25	42.7	1.21	0	0	2	0	2	2563.32	1121.85	61719.8	349	371	true
SSD1	EgrG_000997550.1	Programmed cell death 6 interacting protein	89828.6	1	2	2	3	0.000596	0.0763	EVASALTTLLMAAEAYDQLCQDVGQGITFYADLTGILIK	K	F	0.997	58.4	25	58.4	-0.176	0	0	0	1	2	4203.12	1578.06	16850.2	647	685	true
SSD1	EgrG_000802600.1	Programmed cell death protein 4	56737.5	1	2	2	2	0.000397	0.0943	VISMSGMQQGFQLLLDDMPDIVIDVPK	K	A	0.997	20.7	25	18.3	0.796	0	0	1	0	2	2989.51	1401.84	9231.48	206	232	true
SSD1	EgrG_000802600.1	Programmed cell death protein 4	56737.5	1	2	2	2	0.000397	0.0943	VYAELPELHQDLPIVYVLLER	R	F	0.997	50.8	25	47	2.92	0	0	1	0	2	2509.37	1170.49	31287.8	446	466	true
SSD1	EgrG_000733100.1	Prosaposin a preproprotein	104281	1	3	3	3	0.000596	0.0603	EFIWQLPNPSDPNSRPPVVR	K	K	0.95	13	25	4.04	0.125	0	0	1	0	2	2348.21	834.411	149655	622	641	true
SSD1	EgrG_000733100.1	Prosaposin a preproprotein	104281	1	3	3	3	0.000596	0.0603	IIGDDPCLWGPSVACR	K	D	0.997	72.6	25	72.6	1.96	0	1	0	0	2	1815.85	817.26	72931.9	761	776	true
SSD1	EgrG_000733100.1	Prosaposin a preproprotein	104281	1	3	3	3	0.000596	0.0603	LFAPPSQELNVPIPFVCPVCEMFFAK	R	V	0.997	50.7	25	40.8	3.54	0	0	1	0	2	3037.5	1306.78	30485.2	270	295	true
SSD1	gi|576697072	Proteasome maturation protein	49923.5	1	2	2	3	0.000596	0.0848	GLIPDADAVTAPHPAAVAEAQR	R	G	0.997	34.8	25	27.7	3.8	0	0	2	0	2	2170.13	637.892	546746	351	372	true
SSD1	gi|576697072	Proteasome maturation protein	49923.5	1	2	2	3	0.000596	0.0848	NEFGLVPAMYTGLAGNR	R	G	0.997	13.5	25	13.5	1.74	0	1	0	0	2	1809.9	932.787	115009	334	350	true
SSD1	EgrG_000760400.1	Protein ahnak2	173154	1	9	11	35	0.00695	0.0821	AKVEGGEVETPQMEVHGEMPR	K	V	0.997	64.3	25	64.3	6.54	0	0	1	1	2	2310.09	520.931	2401380	745	765	true
SSD1	EgrG_000760400.1	Protein ahnak2	173154	1	9	11	35	0.00695	0.0821	GDISPMEMEVSVPR	K	P	0.997	0	0	0	4.49	0	1	0	0	1	1546.72	714.423	211610	694	707	true
SSD1	EgrG_000760400.1	Protein ahnak2	173154	1	9	11	35	0.00695	0.0821	KPHVEMETPEVEAHVDVPSVEVGMPEGQVDVGMPK	K	A	0.997	24.7	25	24.7	1.57	0	0	0	11	2	3782.81	1301.9	883290	827	861	true
SSD1	EgrG_000760400.1	Protein ahnak2	173154	1	9	11	35	0.00695	0.0821	KPHVEMETPEVGAHVDVPS	K	V	0.989	0	0	0	0.921	0	1	0	0	1	2058	949.774	23893.2	940	958	true
SSD1	EgrG_000760400.1	Protein ahnak2	173154	1	9	11	35	0.00695	0.0821	LDAAAVDIDVPK	K	A	0.997	97.9	25	91.2	2.33	0	4	0	0	2	1226.66	650.21	2871910	671	682	true
SSD1	EgrG_000760400.1	Protein ahnak2	173154	1	9	11	35	0.00695	0.0821	LDDDISEWFSHAYR	R	S	0.997	32.9	25	32.9	1.89	0	0	1	0	2	1753.78	908.326	64645.2	1404	1417	true
SSD1	EgrG_000760400.1	Protein ahnak2	173154	1	9	11	35	0.00695	0.0821	NMLDWFR	K	L	0.979	36.2	25	20.7	0.456	0	1	0	0	2	981.461	970.588	32885.1	1203	1209	true
SSD1	EgrG_000760400.1	Protein ahnak2	173154	1	9	11	35	0.00695	0.0821	SPDFHFK	K	M	0.979	27.2	25	17.9	2.07	0	1	0	0	2	877.42	501.669	735784	809	815	true
SSD1	EgrG_000760400.1	Protein ahnak2	173154	1	9	11	35	0.00695	0.0821	VEGGEVETPQMEVHGEMPR	K	V	0.997	56.7	25	50.6	1.42	0	0	3	0	2	2110.95	555.992	4355670	747	765	true
SSD1	EgrG_000094600.1	Protein disulfide isomerase	58893.9	1	4	4	4	0.000795	0.11	AHVVHIDIDDENHER	R	I	0.997	42.4	25	35.8	0.854	0	0	0	1	2	1798.85	471.803	134759	282	296	true
SSD1	EgrG_000094600.1	Protein disulfide isomerase	58893.9	1	4	4	4	0.000795	0.11	FKPEVVEFTFESIK	K	A	0.997	43.7	25	34.7	3.85	0	0	1	0	2	1699.89	818.168	118245	323	336	true
SSD1	EgrG_000094600.1	Protein disulfide isomerase	58893.9	1	4	4	4	0.000795	0.11	IKPYLQSDDVPDNWDAEPVK	K	V	0.997	31.2	25	26.8	1.64	0	0	1	0	2	2329.14	663.411	197121	347	366	true
SSD1	EgrG_000094600.1	Protein disulfide isomerase	58893.9	1	4	4	4	0.000795	0.11	ILSFFGIK	R	K	0.997	24.5	25	13.5	0.252	0	1	0	0	2	924.555	902.553	44551.5	297	304	true
SSD1	EgrG_001022300.1	Protein disulfide isomerase a3	81288	1	4	4	6	0.00119	0.088	FVSDFAAGSLEPYIK	K	S	0.997	93.9	25	75.9	4.85	0	2	0	0	2	1643.83	884.316	200150	564	578	true
SSD1	EgrG_001022300.1	Protein disulfide isomerase a3	81288	1	4	4	6	0.00119	0.088	IKEPSVPLFEVNCDEETDMCNEAGIK	K	G	0.997	63.3	25	63.3	5.62	0	0	2	0	2	3024.36	794.24	163708	316	341	true
SSD1	EgrG_001022300.1	Protein disulfide isomerase a3	81288	1	4	4	6	0.00119	0.088	SADIEQWIR	K	K	0.997	44.7	25	23.4	0.699	0	1	0	0	2	1117.56	717.875	168421	448	456	true
SSD1	EgrG_001022300.1	Protein disulfide isomerase a3	81288	1	4	4	6	0.00119	0.088	SGPPATEILDESR	R	Y	0.997	54.1	25	48.4	2.6	0	1	0	0	2	1371.68	583.156	393068	375	387	true
SSD1	EgrG_000135900.1	Protein dj 1	19317.3	1	5	5	7	0.00139	0.5	GPGTATAFGLR	R	L	0.997	42.2	25	29.6	1.96	0	1	0	0	2	1047.56	564.146	501821	153	163	true
SSD1	EgrG_000135900.1	Protein dj 1	19317.3	1	5	5	7	0.00139	0.5	IQPDVALADVVGTTFDLVYLPGGMEGMR	R	A	0.997	42.7	25	42.7	2.7	0	0	2	0	2	2964.49	1416.52	26293.4	51	78	true
SSD1	EgrG_000135900.1	Protein dj 1	19317.3	1	5	5	7	0.00139	0.5	TALVLLACGAEELETIAVVDILVR	K	A	0.997	50.3	25	50.3	2.49	0	0	2	0	2	2568.43	1558.08	31523.8	4	27	true
SSD1	EgrG_000135900.1	Protein dj 1	19317.3	1	5	5	7	0.00139	0.5	VVVAGVGGPSVVTCSR	K	G	0.997	70.1	25	64.7	4.24	0	1	0	0	2	1543.83	575.536	460127	32	47	true
SSD1	EgrG_000135900.1	Protein dj 1	19317.3	1	5	5	7	0.00139	0.5	YIAAICAAPCALK	R	A	0.997	40.6	25	33.9	2.01	0	1	0	0	2	1421.73	640.301	298735	99	111	true
SSD1	EgrG_000453200.1	Protein phosphatase inhibitor 2	19001.9	1	3	3	3	0.000596	0.363	KHDADATLAPEEAEHR	R	R	0.997	30.2	25	18.2	1.1	0	0	0	1	2	1789.85	441.349	19891.4	93	108	true
SSD1	EgrG_000453200.1	Protein phosphatase inhibitor 2	19001.9	1	3	3	3	0.000596	0.363	LAGISDKPPGMLVDR	K	K	0.985	21.2	25	21.2	-0.146	0	0	1	0	2	1568.85	589.23	311013	78	92	true
SSD1	EgrG_000453200.1	Protein phosphatase inhibitor 2	19001.9	1	3	3	3	0.000596	0.363	VDEPPTPYNFEYNASQTPSQGVSAEALASK	K	L	0.997	58	25	57.4	3.28	0	0	1	0	2	3197.49	788.961	63902.1	48	77	true
SSD1	gi|576693419	Protein ssxt	97424.3	1	3	4	4	0.000795	0.0824	AGPLPPYGYPPGPPPPPPQHQPFPVAPGSDFGAPR	R	Y	0.997	74.9	25	74.9	5.49	0	0	1	1	2	3556.78	822.19	160679	772	806	true
SSD1	gi|576693419	Protein ssxt	97424.3	1	3	4	4	0.000795	0.0824	LSSVTDQQGVGEQQPTR	K	S	0.997	79.2	25	61.3	4.36	0	1	0	0	2	1829.9	492.861	102497	861	877	true
SSD1	gi|576693419	Protein ssxt	97424.3	1	3	4	4	0.000795	0.0824	NLIYLATIADQATNNGAALQR	K	G	0.997	37	25	32.2	0.886	0	0	1	0	2	2231.18	957.99	104049	667	687	true
SSD1	EgrG_000849600.1	Proteinase inhibitor i25 cystatin	30819.7	1	3	3	3	0.000596	0.215	ASAFASPFHGGTPEILSIEYQDPTAL	R	-	0.997	27	25	27	1.7	0	0	1	0	2	2719.33	1043.03	47348.9	249	274	true
SSD1	EgrG_000849600.1	Proteinase inhibitor i25 cystatin	30819.7	1	3	3	3	0.000596	0.215	EDMNEMMFQDALTEVMK	K	N	0.997	51.1	25	51.1	3.54	0	1	0	0	2	2061.86	1156.64	16902.7	44	60	true
SSD1	EgrG_000849600.1	Proteinase inhibitor i25 cystatin	30819.7	1	3	3	3	0.000596	0.215	LITSCELPEGTILSPK	K	E	0.997	54.2	25	49.3	3.57	0	1	0	0	2	1757.94	756.531	140482	155	170	true
SSD1	EgrG_000956200.1	Pyruvate dehydrogenase	39055.8	1	5	5	6	0.00119	0.259	AGIRDDDPVVSLENELMYGVAMDTSDEAMHPDFLIPFGK	K	A	0.997	0	0	0	3.52	0	0	0	1	2	4295	1304.51	19421.4	188	226	true
SSD1	EgrG_000956200.1	Pyruvate dehydrogenase	39055.8	1	5	5	6	0.00119	0.259	DKNVFILGEEVAQYDGAYK	R	V	0.997	34.2	25	31	1.11	0	0	1	0	2	2159.07	884.383	211005	49	67	true
SSD1	EgrG_000956200.1	Pyruvate dehydrogenase	39055.8	1	5	5	6	0.00119	0.259	EGINCEVINLR	K	S	0.997	36.5	25	18.9	1.38	0	1	0	0	2	1316.66	633.148	219382	258	268	true
SSD1	EgrG_000956200.1	Pyruvate dehydrogenase	39055.8	1	5	5	6	0.00119	0.259	IMESETFFHLDAPVYR	R	V	0.997	30.3	25	22	0.921	0	0	2	0	2	1954.94	825.055	378479	308	323	true
SSD1	EgrG_000956200.1	Pyruvate dehydrogenase	39055.8	1	5	5	6	0.00119	0.259	VNVPVLFR	R	G	0.997	28.4	25	21.5	2.44	0	1	0	0	2	943.572	735.321	111653	137	144	true
SSD1	EgrG_000590700.1	Pyruvate dehydrogenase e1 component subunit	42362.7	1	2	2	2	0.000397	0.0729	GESVASVIGELMGK	R	S	0.997	52.2	25	52.2	2.11	0	1	0	0	2	1376.71	1064.1	37577.4	121	134	true
SSD1	EgrG_000590700.1	Pyruvate dehydrogenase e1 component subunit	42362.7	1	2	2	2	0.000397	0.0729	LWNLPCIFICENNK	K	Y	0.997	44.5	25	37.7	3.28	0	1	0	0	2	1820.88	1062.56	31766.5	206	219	true
SSD1	EgrG_000767200.1	Rab gdp dissociation inhibitor	50211.6	1	3	3	3	0.000596	0.13	EALSSDLMGMFEK	R	R	0.997	47.6	25	47.6	2.04	0	1	0	0	2	1457.67	990.071	35301.3	129	141	true
SSD1	EgrG_000767200.1	Rab gdp dissociation inhibitor	50211.6	1	3	3	3	0.000596	0.13	LLIFTDGVDENKPDTWGELPLNK	K	C	0.997	40.6	25	40.6	2.28	0	0	1	0	2	2614.34	945.424	119184	147	169	true
SSD1	EgrG_000767200.1	Rab gdp dissociation inhibitor	50211.6	1	3	3	3	0.000596	0.13	YGSSPYLYPLYGLGELPQGFAR	R	L	0.997	34.6	25	28.4	3.09	0	0	1	0	2	2448.22	1117.1	20124.5	224	245	true
SSD1	EgrG_000226800.1	Resistance to inhibitors of cholinesterase	22662.3	1	3	3	3	0.000596	0.251	IIVDQNGMGPTGGYITR	R	I	0.997	83.8	25	79.8	5.21	0	1	0	0	2	1791.91	636.672	91947.3	119	135	true
SSD1	EgrG_000226800.1	Resistance to inhibitors of cholinesterase	22662.3	1	3	3	3	0.000596	0.251	MDEPPAQMTELDQIK	-	Y	0.997	0	0	0	1.3	0	1	0	0	2	1787.82	913.277	97856.4	1	15	true
SSD1	EgrG_000226800.1	Resistance to inhibitors of cholinesterase	22662.3	1	3	3	3	0.000596	0.251	NMAIDMGSEITQQNTQVER	R	I	0.997	46.2	25	46.2	0.31	0	0	1	0	2	2165	675.683	137042	161	179	true
SSD1	EgrG_001195100.1	Ribosomal protein lp1	12605.3	1	2	3	6	0.00119	0.38	FVESYVTSLFANALSGR	K	N	0.997	94.4	25	94.4	7.51	0	2	2	0	2	1860.95	1174.47	148525	39	55	true
SSD1	EgrG_001195100.1	Ribosomal protein lp1	12605.3	1	2	3	6	0.00119	0.38	SEIACTYASLILADDDIEVTADKLNTLLK	K	A	0.997	68	25	68	1.92	0	0	2	0	2	3195.63	1260.22	46892.9	5	33	true
SSD1	EgrG_001020700.1	Rna binding protein ews	51362.4	1	6	6	11	0.00219	0.198	GDALVTFEDPQCVQK	K	A	0.997	76.2	25	73	6.01	0	2	0	0	2	1706.81	663.299	269437	249	263	true
SSD1	EgrG_001020700.1	Rna binding protein ews	51362.4	1	6	6	11	0.00219	0.198	LPQNIDHEVMK	K	S	0.997	24.9	25	18.2	0.26	0	0	1	0	2	1323.67	506.129	708168	208	218	true
SSD1	EgrG_001020700.1	Rna binding protein ews	51362.4	1	6	6	11	0.00219	0.198	NIYEAIAQEQGLAGFNAAAFMQDTTSAIGR	R	L	0.997	68.9	25	68.9	6.77	0	0	2	0	2	3158.52	1225.51	41025.4	131	160	true
SSD1	EgrG_001020700.1	Rna binding protein ews	51362.4	1	6	6	11	0.00219	0.198	SSNLPSVTNPDGLREDTVFVSK	R	L	0.997	20.2	25	16.8	1.2	0	0	2	0	2	2362.19	679.16	732657	186	207	true
SSD1	EgrG_001020700.1	Rna binding protein ews	51362.4	1	6	6	11	0.00219	0.198	TGMPMIWIFK	K	E	0.997	38.3	25	27.9	4.07	0	3	0	0	2	1223.63	1058.24	182322	233	242	true
SSD1	EgrG_001020700.1	Rna binding protein ews	51362.4	1	6	6	11	0.00219	0.198	WFSENEFLGK	K	K	0.997	21.6	25	11.5	0.284	0	1	0	0	2	1256.59	780.251	157018	267	276	true
SSD1	EgrG_000264300.1	Rna recognition motif rrm domain containing protein	58647.8	1	2	2	3	0.000596	0.0665	FEHPYEALLAWSMFNGQNINDRPIR	R	V	0.997	56.1	25	46.2	-0.69	0	0	0	2	2	3018.47	969.535	233836	227	251	true
SSD1	EgrG_000264300.1	Rna recognition motif rrm domain containing protein	58647.8	1	2	2	3	0.000596	0.0665	QQMGGGGGDVSR	R	Q	0.997	29.2	25	0	2.2	0	1	0	0	2	1148.51	129.957	19601.5	523	534	true
SSD1	EgrG_000184100.1	Sarcoplasmic calcium binding protein	45216.4	1	2	3	4	0.000795	0.114	GAVGIDEFLDIATNVLSEFPK	R	S	0.997	104	25	104	3.96	0	1	1	0	2	2235.15	1484.6	31692.1	36	56	true
SSD1	EgrG_000184100.1	Sarcoplasmic calcium binding protein	45216.4	1	2	3	4	0.000795	0.114	ISSDEYLSAWCEYFLGEDPASPYK	K	T	0.997	34.2	25	34.2	2.77	0	0	2	0	2	2827.24	1229.84	32377.8	356	379	true
SSD1	gi|576697128	Septin-10	273247	1	3	3	3	0.000596	0.0187	ALMDPSELQPTPTQFVK	R	S	0.997	44.4	25	41.1	1.4	0	1	0	0	2	1901.97	808.574	107694	1092	1108	true
SSD1	gi|576697128	Septin-10	273247	1	3	3	3	0.000596	0.0187	QLTEEEDALTR	R	L	0.997	31.9	25	20.1	1.57	0	1	0	0	2	1304.63	538.611	220887	1068	1078	true
SSD1	gi|576697128	Septin-10	273247	1	3	3	3	0.000596	0.0187	TPAYSDENEESSKPSVLR	K	Q	0.997	36.5	25	36.5	1.39	0	0	1	0	2	2008.95	499.696	435584	2428	2445	true
SSD1	EgrG_001193100.1	Serine protease inhibitor	40023.2	1	2	2	2	0.000397	0.212	REELVSVLGLAPGKDIDTIVKSLGEDLQAVADGDAKKTLVEANGVFIQAGSR	T	I	0.953	0	0	0	-0.176	0	0	0	1	1	5392.9	1592.28	4407.65	31	82	true
SSD1	EgrG_001193100.1	Serine protease inhibitor	40023.2	1	2	2	2	0.000397	0.212	SNFFMSPLSVYSALSLALAGSESETR	R	E	0.997	29.9	25	29.9	1.39	0	0	1	0	2	2764.35	1388.91	14679.5	6	31	true
SSD1	EgrG_001106500.1	Serine:threonine protein phosphatase 2a	34738.2	1	3	3	3	0.000596	0.188	GAGYTFGQDISEQFNHSNSLSLISR	R	A	0.997	44.1	25	44.1	1.46	0	0	1	0	2	2728.3	859.974	108523	209	233	true
SSD1	EgrG_001106500.1	Serine:threonine protein phosphatase 2a	34738.2	1	3	3	3	0.000596	0.188	IQEVPHEGPMCDLLWSDPDDR	R	G	0.997	20.5	25	18.1	3.29	0	0	1	0	2	2509.11	805.419	165660	180	200	true
SSD1	EgrG_001106500.1	Serine:threonine protein phosphatase 2a	34738.2	1	3	3	3	0.000596	0.188	YTFLQFDPAPR	K	R	0.997	57.4	25	51.4	1.74	0	1	0	0	2	1354.68	834.583	87182.5	278	288	true
SSD1	gi|576694739	Serrate rna effector molecule	188096	1	2	2	2	0.000397	0.0382	DLTDEEIEALGARDPEAAAEAFIEANIQK	R	R	0.997	0	0	0	1.96	0	0	1	0	2	3129.52	1196.94	16710.3	728	756	true
SSD1	gi|576694739	Serrate rna effector molecule	188096	1	2	2	2	0.000397	0.0382	HSLWSLPGDEEGDAVTNACPVPGLPGVFSANPLMR	K	N	0.997	61.1	25	51.7	6.96	0	0	1	0	2	3690.77	1118.33	32530.9	567	601	true
SSD1	EgrG_000393000.1	Sj ts4 protein	38323.2	1	4	4	5	0.000993	0.182	AFVAGAISQLHNFTQELR	K	Q	0.997	40.3	25	31.8	1.51	0	0	1	0	2	2002.05	900.985	165299	219	236	true
SSD1	EgrG_000393000.1	Sj ts4 protein	38323.2	1	4	4	5	0.000993	0.182	ALDAAESYLEYFLPDTK	R	T	0.997	79	25	76.4	2.26	0	2	0	0	2	1945.94	1147.79	46678.6	118	134	true
SSD1	EgrG_000393000.1	Sj ts4 protein	38323.2	1	4	4	5	0.000993	0.182	GIQDQLASLSAVTSK	K	D	0.997	97	25	91.7	3.62	0	1	0	0	2	1517.82	794.779	117801	175	189	true
SSD1	EgrG_000393000.1	Sj ts4 protein	38323.2	1	4	4	5	0.000993	0.182	VQAAQNTISNAYK	K	G	0.997	89.4	25	89.4	5.02	0	1	0	0	2	1407.72	493.75	302713	162	174	true
SSD1	EgrG_000428500.1	Small glutamine rich tetratricopeptide	35623.2	1	2	2	2	0.000397	0.0772	AISLDPNNAIYYCNR	K	A	0.997	43.9	25	42.7	0.886	0	1	0	0	2	1783.84	695.86	106670	109	123	true
SSD1	EgrG_000428500.1	Small glutamine rich tetratricopeptide	35623.2	1	2	2	2	0.000397	0.0772	LYQCIAAFLR	K	N	0.997	37.5	25	28.1	4.55	0	1	0	0	2	1254.67	879.693	86691.2	9	18	true
SSD1	EgrG_000866000.1	Small nuclear ribonucleoprotein g	8670.9	1	2	2	2	0.000397	0.342	GNSVNIVEVLERF	R	-	0.997	57.4	25	49.1	3.15	0	1	0	0	2	1475.79	1134.06	25776.6	64	76	true
SSD1	EgrG_000866000.1	Small nuclear ribonucleoprotein g	8670.9	1	2	2	2	0.000397	0.342	SGQQINIDTVVVR	K	G	0.997	58.3	25	40.6	2.28	0	1	0	0	2	1428.78	630.898	208710	51	63	true
SSD1	gi|576692125	Snw domain-containing protein	60328.1	1	2	2	2	0.000397	0.0883	GMDSGFAGGEDDLYNIYDKPWR	R	Q	0.997	24	25	24	2.16	0	0	1	0	2	2506.1	865.249	105301	413	434	true
SSD1	gi|576692125	Snw domain-containing protein	60328.1	1	2	2	2	0.000397	0.0883	TGPAEYISYTPAQQGPAFNSGAQQR	R	L	0.997	48.9	25	48.9	1.07	0	0	1	0	2	2639.25	666.619	134612	164	188	true
SSD1	gi|576696380	Spectrin alpha chain	281931	1	26	26	31	0.00616	0.161	AADLAQTHPQEAEGICQHQEQINQAWNDLTAK	K	A	0.997	46.2	25	46.2	1.64	0	0	0	2	2	3615.69	705.878	359474	1258	1289	true
SSD1	gi|576696380	Spectrin alpha chain	281931	1	26	26	31	0.00616	0.161	DADELENWIQEK	R	L	0.997	53.5	25	53.5	1.51	0	1	0	0	2	1489.68	851.478	116719	68	79	true
SSD1	gi|576696380	Spectrin alpha chain	281931	1	26	26	31	0.00616	0.161	DLIGVQNLIK	R	K	0.997	38.9	25	24.3	1.27	0	1	0	0	2	1112.67	858.804	138433	831	840	true
SSD1	gi|576696380	Spectrin alpha chain	281931	1	26	26	31	0.00616	0.161	DLNNVINIQK	R	K	0.997	24.8	25	14.1	1.19	0	1	0	0	2	1170.65	638.862	228391	725	734	true
SSD1	gi|576696380	Spectrin alpha chain	281931	1	26	26	31	0.00616	0.161	DLQSWMNTMNALVSSNDLATDVTGAEALIER	R	H	0.997	19.9	25	19.2	0.602	0	0	1	0	2	3365.6	1439.65	7629.01	1312	1342	true
SSD1	gi|576696380	Spectrin alpha chain	281931	1	26	26	31	0.00616	0.161	DSLLELWEAR	R	R	0.997	62.3	25	41.7	1.17	0	3	0	0	2	1231.63	1035.62	164729	466	475	true
SSD1	gi|576696380	Spectrin alpha chain	281931	1	26	26	31	0.00616	0.161	DVAGAEAQVER	K	H	0.997	72.3	25	65.6	4.46	0	1	0	0	2	1144.56	492.557	163934	408	418	true
SSD1	gi|576696380	Spectrin alpha chain	281931	1	26	26	31	0.00616	0.161	GYGVEENPYTWFNMVALEDTWR	K	N	0.997	65.9	25	65.9	3.27	0	0	2	0	2	2677.2	1268.15	36221.5	2122	2143	true
SSD1	gi|576696380	Spectrin alpha chain	281931	1	26	26	31	0.00616	0.161	HHNFESEINANR	K	S	0.997	22.9	25	15.9	0.319	0	0	1	0	2	1467.67	457.611	79067.8	630	641	true
SSD1	gi|576696380	Spectrin alpha chain	281931	1	26	26	31	0.00616	0.161	HQAVLAEIAGHEPR	K	I	0.997	57.8	25	35.5	2.62	0	0	1	0	2	1527.8	514.293	488083	842	855	true
SSD1	gi|576696380	Spectrin alpha chain	281931	1	26	26	31	0.00616	0.161	IAGLNSVWEDLR	R	Q	0.997	84.2	25	75	1.92	0	1	0	0	2	1372.72	899.611	157249	881	892	true
SSD1	gi|576696380	Spectrin alpha chain	281931	1	26	26	31	0.00616	0.161	IEGIIMQLQK	K	K	0.997	29.7	25	26.5	0.237	0	1	0	0	2	1172.67	704.48	113428	1166	1175	true
SSD1	gi|576696380	Spectrin alpha chain	281931	1	26	26	31	0.00616	0.161	IQDVYQTGENMAQQGHFASEEIR	R	K	0.997	73.2	25	66.8	3.14	0	0	2	0	2	2651.22	645.19	332955	856	878	true
SSD1	gi|576696380	Spectrin alpha chain	281931	1	26	26	31	0.00616	0.161	KGEILSLLNSSSK	R	D	0.997	15.9	25	10.2	0.0458	0	0	1	0	2	1375.78	618.068	137628	1006	1018	true
SSD1	gi|576696380	Spectrin alpha chain	281931	1	26	26	31	0.00616	0.161	KHQAVLAEIAGHEPR	K	I	0.997	38.6	25	33.1	0	0	0	0	1	2	1655.9	482.946	362777	841	855	true
SSD1	gi|576696380	Spectrin alpha chain	281931	1	26	26	31	0.00616	0.161	LIAGNHYASPEVAER	K	R	0.997	32.4	25	28.6	2.35	0	0	1	0	2	1626.82	501.297	1113990	549	563	true
SSD1	gi|576696380	Spectrin alpha chain	281931	1	26	26	31	0.00616	0.161	LLDDSLQAQQYFADASEAESWMHEK	K	E	0.997	65.8	25	64.3	3.74	0	0	1	0	2	2912.3	970.967	102964	901	925	true
SSD1	gi|576696380	Spectrin alpha chain	281931	1	26	26	31	0.00616	0.161	LLDDSLQAQQYFADASEAESWMHEKEPLVDSK	K	E	0.997	47.6	25	46.5	0.347	0	0	0	1	2	3680.71	968.423	60573.2	901	932	true
SSD1	gi|576696380	Spectrin alpha chain	281931	1	26	26	31	0.00616	0.161	NLEQANNQQ	K	Q	0.997	0	0	0	1.52	0	1	0	0	1	1058.49	440.538	11577	689	697	true
SSD1	gi|576696380	Spectrin alpha chain	281931	1	26	26	31	0.00616	0.161	NLEQANNQQQFVR	K	N	0.997	68.7	25	64.8	2.33	0	1	0	0	2	1588.78	514.74	211922	689	701	true
SSD1	gi|576696380	Spectrin alpha chain	281931	1	26	26	31	0.00616	0.161	NTLTTAWQDLK	R	A	0.997	44	25	34.6	1.72	0	1	0	0	2	1290.67	727.762	121558	353	363	true
SSD1	gi|576696380	Spectrin alpha chain	281931	1	26	26	31	0.00616	0.161	QASECGMQEVPVGDLMGK	K	E	0.997	53.9	25	53.9	1.08	0	1	0	0	2	1935.86	706.804	123876	968	985	true
SSD1	gi|576696380	Spectrin alpha chain	281931	1	26	26	31	0.00616	0.161	QEFAAAANSFHAWLQSVR	R	N	0.997	23.4	25	23.4	-0.322	0	0	1	0	2	2033	913.69	76553.5	2171	2188	true
SSD1	gi|576696380	Spectrin alpha chain	281931	1	26	26	31	0.00616	0.161	RLDESSDYQDFLDAVEEETAWILEK	R	Q	0.997	12.7	25	7.96	1.89	0	0	1	0	2	3001.4	1369.11	19879.6	1828	1852	true
SSD1	gi|576696380	Spectrin alpha chain	281931	1	26	26	31	0.00616	0.161	SGQPVQDAYDYMGFTQQLFQK	K	-	0.997	37.3	25	37.3	3.13	0	0	1	0	2	2451.13	1034.76	39457.2	2410	2430	true
SSD1	gi|576696380	Spectrin alpha chain	281931	1	26	26	31	0.00616	0.161	TATDESYKDPTNLQTK	K	V	0.997	32.1	25	27.4	0.523	0	0	1	0	2	1811.87	482.807	602195	611	626	true
SSD1	gi|576699919	Spectrin beta chain	341371	1	29	31	38	0.00755	0.173	AMVESDHPESEVVAAK	R	Q	0.997	21	25	10.7	0.658	0	0	1	0	2	1698.8	492.101	537005	1683	1698	true
SSD1	gi|576699919	Spectrin beta chain	341371	1	29	31	38	0.00755	0.173	DAAIAEAWLVAQESFVK	R	S	0.997	80.5	25	70.6	4.03	0	2	1	0	2	1847.95	1168.86	111803	2045	2061	true
SSD1	gi|576699919	Spectrin beta chain	341371	1	29	31	38	0.00755	0.173	DVAPTPESVEEALR	K	N	0.997	48.2	25	43.4	2.59	0	1	0	0	2	1512.75	773.906	172498	1216	1229	true
SSD1	gi|576699919	Spectrin beta chain	341371	1	29	31	38	0.00755	0.173	DVEAQSFFR	R	D	0.997	27.6	25	22.5	2.27	0	1	0	0	2	1098.52	685.288	172443	1189	1197	true
SSD1	gi|576699919	Spectrin beta chain	341371	1	29	31	38	0.00755	0.173	EGPVSLAGAVAAPATNYEK	K	R	0.997	69.4	25	65.6	6.68	0	1	0	0	2	1844.94	680.633	87351.6	2235	2253	true
SSD1	gi|576699919	Spectrin beta chain	341371	1	29	31	38	0.00755	0.173	FFQLIADCDDANAWLLDQQR	K	I	0.997	29.2	25	29.2	1.33	0	0	1	0	2	2439.14	1091.46	36240.8	766	785	true
SSD1	gi|576699919	Spectrin beta chain	341371	1	29	31	38	0.00755	0.173	FLCDCQDVLDR	K	I	0.997	25.3	25	22.8	0.886	0	1	0	0	2	1440.62	628.936	163020	1830	1840	true
SSD1	gi|576699919	Spectrin beta chain	341371	1	29	31	38	0.00755	0.173	GQLETAYQYNQFLIECQETANWIK	K	E	0.997	55.5	25	55.5	4.24	0	0	2	0	2	2947.39	1015.84	62250.1	970	993	true
SSD1	gi|576699919	Spectrin beta chain	341371	1	29	31	38	0.00755	0.173	IDHLDEQADVLDAAKPEASEVIR	K	A	0.997	31.6	25	22.2	-0.23	0	0	0	2	2	2534.27	646.216	512377	1033	1055	true
SSD1	gi|576699919	Spectrin beta chain	341371	1	29	31	38	0.00755	0.173	KDEFEQVHQEVR	R	I	0.997	27.5	25	26.8	-1.23	0	0	1	0	2	1543.75	473.531	77310.6	1479	1490	true
SSD1	gi|576699919	Spectrin beta chain	341371	1	29	31	38	0.00755	0.173	LGQQVEEVIDFANNLLPSYASEK	R	E	0.997	32.8	25	29.3	0.377	0	0	2	0	2	2564.29	1217.77	44250.3	1876	1898	true
SSD1	gi|576699919	Spectrin beta chain	341371	1	29	31	38	0.00755	0.173	LLQDHEQFKPEIDGYEDDFMR	K	L	0.997	32.5	25	32.5	0.481	0	0	0	1	2	2625.19	716.649	238703	1121	1141	true
SSD1	gi|576699919	Spectrin beta chain	341371	1	29	31	38	0.00755	0.173	LLTTLCPSDEIEELGVIR	K	H	0.997	66.7	25	66.7	2.77	0	1	0	0	2	2058.08	996.672	33101.1	892	909	true
SSD1	gi|576699919	Spectrin beta chain	341371	1	29	31	38	0.00755	0.173	LQGFVQDVDDVEEWISEK	R	A	0.997	98.6	25	97.2	5.96	0	1	0	0	2	2136.01	1208.99	12820.9	1297	1314	true
SSD1	gi|576699919	Spectrin beta chain	341371	1	29	31	38	0.00755	0.173	LSENLIGTDHPDAQQIIIR	K	Q	0.997	31.6	25	26.5	-0.633	0	0	1	0	2	2133.13	668.519	449269	932	950	true
SSD1	gi|576699919	Spectrin beta chain	341371	1	29	31	38	0.00755	0.173	LWDQLADSTVDR	K	K	0.997	41.6	25	36.6	1.37	0	2	0	0	2	1418.69	701.034	394249	745	756	true
SSD1	gi|576699919	Spectrin beta chain	341371	1	29	31	38	0.00755	0.173	MWQFFWDMDDEKEWIK	K	E	0.997	25.6	25	25.6	1.66	0	0	1	0	2	2233.97	1100.42	59437.5	660	675	true
SSD1	gi|576699919	Spectrin beta chain	341371	1	29	31	38	0.00755	0.173	QNVFYNAINVGNQLIEEDNR	R	G	0.997	33.9	25	31.7	0.854	0	0	1	0	2	2350.14	1011.91	74096.5	711	730	true
SSD1	gi|576699919	Spectrin beta chain	341371	1	29	31	38	0.00755	0.173	SMLTWITEVSSQIVTTTEEVTEEVGLVELNEQIK	K	D	0.997	45.8	25	45.8	3	0	0	1	0	2	3835.94	1574.33	13954.8	1412	1445	true
SSD1	gi|576699919	Spectrin beta chain	341371	1	29	31	38	0.00755	0.173	SMLTWITEVSSQIVTTTEEVTEEVGLVELNEQIKDQEK	K	K	0.997	32.4	25	29.5	0	0	0	0	1	2	4336.16	1556.01	86892	1412	1449	true
SSD1	gi|576699919	Spectrin beta chain	341371	1	29	31	38	0.00755	0.173	TIENYASEIR	K	S	0.997	37	25	16.3	1.02	0	1	0	0	2	1195.6	561.116	482255	1666	1675	true
SSD1	gi|576699919	Spectrin beta chain	341371	1	29	31	38	0.00755	0.173	VAAANELCDALIAQGHGEAAEIASWK	R	D	0.997	48.1	25	47.2	0.509	0	0	1	0	2	2695.31	907.109	199573	1775	1800	true
SSD1	gi|576699919	Spectrin beta chain	341371	1	29	31	38	0.00755	0.173	VDAVCQQGEK	R	M	0.997	41.7	25	27.6	2.42	0	1	0	0	2	1133.53	133.39	20539.2	1568	1577	true
SSD1	gi|576699919	Spectrin beta chain	341371	1	29	31	38	0.00755	0.173	VFANSLTDVQHQLAGFNTYR	R	T	0.997	39.1	25	33.9	0.31	0	0	1	0	2	2281.14	830.593	235817	344	363	true
SSD1	gi|576699919	Spectrin beta chain	341371	1	29	31	38	0.00755	0.173	VFIDCNFPEIVEGYRPAEPEVVQK	K	R	0.997	54.2	25	54.2	1.01	0	0	2	0	2	2835.4	890.331	346989	608	631	true
SSD1	gi|576699919	Spectrin beta chain	341371	1	29	31	38	0.00755	0.173	VFQEMSYLQDWIDEIGSR	R	L	0.997	49.1	25	49.1	2.28	0	1	1	0	2	2216.03	1277.7	31024.5	548	565	true
SSD1	gi|576699919	Spectrin beta chain	341371	1	29	31	38	0.00755	0.173	VIADGEQLMAEQPQLQAEIEPR	K	M	0.997	42.5	25	33.9	2.92	0	0	2	0	2	2465.23	822.696	154787	1354	1375	true
SSD1	gi|576699919	Spectrin beta chain	341371	1	29	31	38	0.00755	0.173	VNEAWADLLELIETSIQLLK	R	A	0.967	10.6	25	10.6	0.432	0	1	0	0	2	2298.26	1575.48	4462.9	1803	1822	true
SSD1	gi|576699919	Spectrin beta chain	341371	1	29	31	38	0.00755	0.173	VVENQTDPQYLFLSER	K	L	0.997	57.7	25	57.7	3.62	0	1	0	0	2	1937.96	772.891	119692	1149	1164	true
SSD1	EgrG_000546900.1	Spliceosome rna helicase bat1	52142.4	1	3	3	4	0.000795	0.122	AIVDCGFEHPSEVQHECIPQAILSMDVLCQAK	R	S	0.997	33.1	25	33.1	0.745	0	0	0	1	2	3681.72	910.199	97279.6	71	102	true
SSD1	EgrG_000546900.1	Spliceosome rna helicase bat1	52142.4	1	3	3	4	0.000795	0.122	DFILKPEVLR	R	A	0.991	17.9	25	1.33	-0.959	0	0	1	0	2	1229.73	709.396	72870.6	61	70	true
SSD1	EgrG_000546900.1	Spliceosome rna helicase bat1	52142.4	1	3	3	4	0.000795	0.122	LLVATNLFGR	R	G	0.997	57.6	25	52.2	2.32	0	2	0	0	2	1103.66	823.022	163201	366	375	true
SSD1	EgrG_000446700.1	Spry domain containing protein	136955	1	2	2	3	0.000596	0.0335	VHEMGFPASVSDVIGCFLQLQK	K	N	0.997	29.2	25	29.2	1.07	0	0	2	0	2	2462.22	1222.05	34332.8	687	708	true
SSD1	EgrG_000446700.1	Spry domain containing protein	136955	1	2	2	3	0.000596	0.0335	YQPSEEWYPLFAAADEFVK	K	D	0.997	75.3	25	75.3	6.39	0	1	0	0	2	2290.07	1236.79	17089.7	970	988	true
SSD1	EgrG_000264900.1	Stress induced phosphoprotein 1	68047	1	14	16	29	0.00576	0.317	AACLMAMK	K	D	0.997	40.5	25	31.7	2.74	0	1	0	0	2	895.42	524.669	235380	505	512	true
SSD1	EgrG_000264900.1	Stress induced phosphoprotein 1	68047	1	14	16	29	0.00576	0.317	AANDPEIQAILSDPAMR	R	L	0.997	60	25	49.6	6.59	0	2	2	0	2	1811.9	847.638	413485	555	571	true
SSD1	EgrG_000264900.1	Stress induced phosphoprotein 1	68047	1	14	16	29	0.00576	0.317	ALELDPNCEEAR	K	S	0.997	19.5	25	8.98	3.04	0	1	0	0	2	1416.64	559.567	409658	524	535	true
SSD1	EgrG_000264900.1	Stress induced phosphoprotein 1	68047	1	14	16	29	0.00576	0.317	DLLNDSVYVR	K	N	0.997	42.4	25	36.1	3.08	0	1	0	0	2	1193.62	708.13	245803	219	228	true
SSD1	EgrG_000264900.1	Stress induced phosphoprotein 1	68047	1	14	16	29	0.00576	0.317	LDPSNVSILESLTSVR	K	A	0.997	96.7	25	92.8	3.15	0	3	2	0	2	1729.93	1019.59	366178	184	199	true
SSD1	EgrG_000264900.1	Stress induced phosphoprotein 1	68047	1	14	16	29	0.00576	0.317	LILNQMSEDPSALR	R	E	0.997	54.1	25	52.9	1.14	0	3	0	0	2	1586.82	697.835	552134	572	585	true
SSD1	EgrG_000264900.1	Stress induced phosphoprotein 1	68047	1	14	16	29	0.00576	0.317	LILNQMSEDPSALREHLQNPEIAEK	R	L	0.997	18	25	18	1.57	0	0	0	2	2	2875.46	698.816	483524	572	596	true
SSD1	EgrG_000264900.1	Stress induced phosphoprotein 1	68047	1	14	16	29	0.00576	0.317	LMEFSCALK	K	D	0.997	21.7	25	18.2	1	0	2	0	0	2	1098.53	652.783	332270	477	485	true
SSD1	EgrG_000264900.1	Stress induced phosphoprotein 1	68047	1	14	16	29	0.00576	0.317	LVDAGIIALR	K	-	0.997	77.6	25	72.8	2.28	0	3	0	0	2	1040.65	726.32	665771	600	609	true
SSD1	EgrG_000264900.1	Stress induced phosphoprotein 1	68047	1	14	16	29	0.00576	0.317	NPEMLGLLMK	K	D	0.997	29.6	25	20.9	1.39	0	1	0	0	2	1145.61	839.3	177200	236	245	true
SSD1	EgrG_000264900.1	Stress induced phosphoprotein 1	68047	1	14	16	29	0.00576	0.317	QAYIDPDLAEHEK	K	Q	0.997	28.5	25	24.3	-0.431	0	0	1	0	2	1528.73	532.759	822736	422	434	true
SSD1	EgrG_000264900.1	Stress induced phosphoprotein 1	68047	1	14	16	29	0.00576	0.317	QLGNTAFSNGDFPAAMK	K	H	0.997	77.7	25	77.6	3.74	0	1	0	0	2	1768.83	703.842	105281	435	451	true
SSD1	EgrG_000264900.1	Stress induced phosphoprotein 1	68047	1	14	16	29	0.00576	0.317	VGQYEDALKDAEECVK	K	L	0.997	39.4	25	35.9	0.367	0	0	2	0	2	1853.86	617.466	700568	134	149	true
SSD1	EgrG_000264900.1	Stress induced phosphoprotein 1	68047	1	14	16	29	0.00576	0.317	YDNAIDCYTSAIELDPK	K	N	0.997	73.4	25	73.4	8.7	0	2	0	0	2	1987.9	831.083	205587	103	119	true
SSD1	gi|576696491	Stress-70 protein	78086.3	1	15	16	30	0.00596	0.264	ASDVGDVILVGGMSR	K	M	0.997	77.9	25	77.9	2.89	0	3	0	0	2	1475.75	747.284	888467	354	368	true
SSD1	gi|576696491	Stress-70 protein	78086.3	1	15	16	30	0.00596	0.264	ASNGDAWVEAQGK	K	A	0.997	68.7	25	63	2.66	0	1	0	0	2	1332.62	511.63	338236	124	136	true
SSD1	gi|576696491	Stress-70 protein	78086.3	1	15	16	30	0.00596	0.264	AYSPSQVGAFVLMK	K	M	0.997	70.5	25	58	5.18	0	2	0	0	2	1497.78	818.23	439275	137	150	true
SSD1	gi|576696491	Stress-70 protein	78086.3	1	15	16	30	0.00596	0.264	DAGQIAGLNVLR	K	V	0.997	50.5	25	44.9	1.82	0	3	0	0	2	1226.69	752.833	843801	184	195	true
SSD1	gi|576696491	Stress-70 protein	78086.3	1	15	16	30	0.00596	0.264	DLVEAINHAEGIAHDTESK	R	M	0.997	54.8	25	45.2	4.77	0	0	2	0	2	2048.99	700.137	1102540	554	572	true
SSD1	gi|576696491	Stress-70 protein	78086.3	1	15	16	30	0.00596	0.264	FSLVGIPPAPR	R	G	0.997	28.4	25	26.9	1.54	0	4	0	0	2	1153.67	772.294	596292	480	490	true
SSD1	gi|576696491	Stress-70 protein	78086.3	1	15	16	30	0.00596	0.264	GIPQIEVTFDIDANGIVNVSAR	R	D	0.997	14.4	25	7.28	-0.255	0	0	1	0	2	2328.22	1535.94	11740.7	491	512	true
SSD1	gi|576696491	Stress-70 protein	78086.3	1	15	16	30	0.00596	0.264	IAGLNVLR	Q	V	0.997	31.4	25	0	1.24	0	1	0	0	1	855.541	617.781	125096	188	195	true
SSD1	gi|576696491	Stress-70 protein	78086.3	1	15	16	30	0.00596	0.264	LFEIAYK	K	K	0.979	40.5	25	2.27	0.215	0	2	0	0	2	883.492	650.433	347350	624	630	true
SSD1	gi|576696491	Stress-70 protein	78086.3	1	15	16	30	0.00596	0.264	NASFSIIK	K	A	0.997	20.9	25	5.25	-0.114	0	1	0	0	2	879.493	575.673	424731	116	123	true
SSD1	gi|576696491	Stress-70 protein	78086.3	1	15	16	30	0.00596	0.264	RYDDPEVQK	R	E	0.997	38.6	25	37.5	0.745	0	1	0	0	2	1149.55	440.329	16381.8	104	112	true
SSD1	gi|576696491	Stress-70 protein	78086.3	1	15	16	30	0.00596	0.264	STNGDTFLGGEDFDQVLLNYLVGEFK	K	K	0.997	85.3	25	85.3	2.7	0	0	1	0	2	2878.38	1411.41	16181.8	243	268	true
SSD1	gi|576696491	Stress-70 protein	78086.3	1	15	16	30	0.00596	0.264	STNGDTFLGGEDFDQVLLNYLVGEFKK	K	E	0.997	71.6	25	70.3	2.18	0	0	3	0	2	3006.47	1317.62	141976	243	269	true
SSD1	gi|576696491	Stress-70 protein	78086.3	1	15	16	30	0.00596	0.264	VINEPTAAALAYGLDR	R	V	0.997	82.8	25	82.8	6.59	0	2	0	0	2	1673.89	771.58	443063	196	211	true
SSD1	gi|576696491	Stress-70 protein	78086.3	1	15	16	30	0.00596	0.264	VSNAVITVPAYFNDSQR	K	Q	0.997	53.9	25	44	1.77	0	2	1	0	2	1880.95	763.568	888239	163	179	true
SSD1	EgrG_000602100.1	Structural maintenance of chromosomes protein 2	149090	1	5	6	14	0.00278	0.0445	LDVDECQDVAEK	K	Y	0.997	66.5	25	61	5.11	0	2	0	0	2	1420.63	329.707	1284780	1299	1310	true
SSD1	EgrG_000602100.1	Structural maintenance of chromosomes protein 2	149090	1	5	6	14	0.00278	0.0445	LLVCDFFATWCGPCK	K	S	0.997	77.3	25	77.3	5.51	0	4	3	0	2	1873.84	1118.19	881407	1264	1278	true
SSD1	EgrG_000602100.1	Structural maintenance of chromosomes protein 2	149090	1	5	6	14	0.00278	0.0445	QVDGDALEAAIK	K	G	0.997	43.5	25	31.9	0.824	0	1	0	0	2	1229.64	615.024	305609	1249	1260	true
SSD1	EgrG_000602100.1	Structural maintenance of chromosomes protein 2	149090	1	5	6	14	0.00278	0.0445	VTAMPTLIVFK	R	N	0.997	49.8	25	49.1	1.11	0	3	0	0	2	1219.71	881.063	574770	1313	1323	true
SSD1	EgrG_000602100.1	Structural maintenance of chromosomes protein 2	149090	1	5	6	14	0.00278	0.0445	VVGANEAGIR	R	E	0.997	42.8	25	28.1	1.54	0	1	0	0	2	985.543	467.159	45873.7	1331	1340	true
SSD1	EgrG_000416100.1	Succinate dehydrogenase (ubiquinone) iron sulfur	32754	1	8	8	17	0.00338	0.465	DDYTFDRLEQMQNK	R	W	0.997	24.1	25	24.1	0.796	0	0	1	0	2	1802.8	632.333	576683	214	227	true
SSD1	EgrG_000416100.1	Succinate dehydrogenase (ubiquinone) iron sulfur	32754	1	8	8	17	0.00338	0.465	DLVPDMANFYAQYR	K	W	0.997	57.6	25	51.3	3.52	0	4	0	0	2	1702.79	981.609	660191	126	139	true
SSD1	EgrG_000416100.1	Succinate dehydrogenase (ubiquinone) iron sulfur	32754	1	8	8	17	0.00338	0.465	EGICGSCSMNINGR	R	N	0.997	86.1	25	86.1	5.68	0	1	0	0	2	1554.65	534.86	451960	84	97	true
SSD1	EgrG_000416100.1	Succinate dehydrogenase (ubiquinone) iron sulfur	32754	1	8	8	17	0.00338	0.465	IDGLYECILCLCCSASCPSYWWNSDK	K	Y	0.997	49.5	25	49.5	1.82	0	0	2	0	2	3257.35	1215.06	41646.2	170	195	true
SSD1	EgrG_000416100.1	Succinate dehydrogenase (ubiquinone) iron sulfur	32754	1	8	8	17	0.00338	0.465	LACLCAIPK	R	D	0.997	30.1	25	7.8	0.678	0	1	0	0	2	1045.55	574.9	687469	100	108	true
SSD1	EgrG_000416100.1	Succinate dehydrogenase (ubiquinone) iron sulfur	32754	1	8	8	17	0.00338	0.465	SDQDPTLTFR	K	R	0.997	41.4	25	30.4	1.89	0	2	0	0	2	1179.56	582.239	1374310	70	79	true
SSD1	EgrG_000416100.1	Succinate dehydrogenase (ubiquinone) iron sulfur	32754	1	8	8	17	0.00338	0.465	YLGPAVLQQAYR	K	W	0.997	79.4	25	74	5.33	0	3	0	0	2	1378.75	692.417	1081280	196	207	true
SSD1	EgrG_000416100.1	Succinate dehydrogenase (ubiquinone) iron sulfur	32754	1	8	8	17	0.00338	0.465	YNPDKPDQKPYMQTFEVDTSDCGPMMLDALIK	R	I	0.997	45.4	25	45.4	2.74	0	0	0	3	2	3747.71	956.774	494847	36	67	true
SSD1	EgrG_000422600.1	Succinate dehydrogenase ubiquinone	70971.7	1	5	5	7	0.00139	0.145	AAFGLANEGFK	R	T	0.997	30.8	25	17	1.41	0	1	0	0	2	1124.57	636.037	220248	57	67	true
SSD1	EgrG_000422600.1	Succinate dehydrogenase ubiquinone	70971.7	1	5	5	7	0.00139	0.145	AGLPNEDMEFVQFHPTGIYGAGCLITEGCR	R	G	0.997	65.2	25	63.2	3.15	0	0	2	0	2	3339.52	951.427	246925	264	293	true
SSD1	EgrG_000422600.1	Succinate dehydrogenase ubiquinone	70971.7	1	5	5	7	0.00139	0.145	DYTIIDHTYDAVVVGAGGAGLR	K	A	0.997	45.4	25	36.1	1.41	0	0	1	0	2	2263.14	922.112	89574.6	35	56	true
SSD1	EgrG_000422600.1	Succinate dehydrogenase ubiquinone	70971.7	1	5	5	7	0.00139	0.145	GSDWLGDQDAIHYMCEEAPK	K	A	0.997	22.4	25	22.4	1.24	0	0	1	0	2	2321.98	777.697	156136	110	129	true
SSD1	EgrG_000422600.1	Succinate dehydrogenase ubiquinone	70971.7	1	5	5	7	0.00139	0.145	LGANSLLDLVVFGR	R	A	0.997	91.1	25	91.1	3.17	0	2	0	0	2	1473.84	1194.97	61848.8	435	448	true
SSD1	gi|576693072	Succinyl-coa ligase [gdp-forming] subunit alpha	35054.8	1	3	3	5	0.000993	0.192	AIDEAMEAEMPLIVCITEGIPQHDMIR	R	V	0.997	38.9	25	35.5	0.538	0	0	1	0	2	3082.47	1171.81	45515	114	140	true
SSD1	gi|576693072	Succinyl-coa ligase [gdp-forming] subunit alpha	35054.8	1	3	3	5	0.000993	0.192	EATGADATVIYVPPQFAAR	K	A	0.997	48.6	25	28.6	1.7	0	2	0	0	2	1977.01	802.403	186121	95	113	true
SSD1	gi|576693072	Succinyl-coa ligase [gdp-forming] subunit alpha	35054.8	1	3	3	5	0.000993	0.192	GGQTHLGLPVFNTVGEAK	K	E	0.997	43.8	25	37.6	3.15	0	0	2	0	2	1824.96	668.235	1151020	77	94	true
SSD1	EgrG_000935200.1	Synaptic vesicle membrane protein vat 1	53497.1	1	2	2	2	0.000397	0.0868	IEPIVDSEWSFEEVK	K	E	0.997	71.8	25	70.2	3.68	0	1	0	0	2	1806.88	890.646	92685.9	425	439	true
SSD1	EgrG_000935200.1	Synaptic vesicle membrane protein vat 1	53497.1	1	2	2	2	0.000397	0.0868	SGDIVLVHSAGGGVGTAIGQLAK	R	L	0.997	41	25	38.2	0.174	0	0	1	0	2	2107.15	706.34	164243	258	280	true
SSD1	EgrG_000872100.1	T complex protein 1 subunit gamma	58896.6	1	10	10	11	0.00219	0.302	GTPVLILNQNTR	R	R	0.997	24.5	25	20.4	0.481	0	1	0	0	2	1325.75	605.909	251936	3	14	true
SSD1	EgrG_000872100.1	T complex protein 1 subunit gamma	58896.6	1	10	10	11	0.00219	0.302	ILLLDCSLEYK	R	K	0.997	36.6	25	27.8	2.54	0	1	0	0	2	1366.73	846.128	91744.7	238	248	true
SSD1	EgrG_000872100.1	T complex protein 1 subunit gamma	58896.6	1	10	10	11	0.00219	0.302	IPGGSIEDSCVLDGVMFNK	K	D	0.997	56.4	25	56.4	4.66	0	1	0	0	2	2037.96	899.917	58771.3	204	222	true
SSD1	EgrG_000872100.1	T complex protein 1 subunit gamma	58896.6	1	10	10	11	0.00219	0.302	LIGDEYFTFITGCK	K	D	0.997	40.6	25	33.6	2.07	0	1	0	0	2	1663.8	1030.43	40222	354	367	true
SSD1	EgrG_000872100.1	T complex protein 1 subunit gamma	58896.6	1	10	10	11	0.00219	0.302	LVPGGGALEMALAQELSQK	R	A	0.997	25.5	25	20.3	-0.531	0	0	1	0	2	1912.02	1012.33	34176.5	407	425	true
SSD1	EgrG_000872100.1	T complex protein 1 subunit gamma	58896.6	1	10	10	11	0.00219	0.302	MLLDPMGSIVMTNDGNAILR	K	E	0.997	82.4	25	76.9	5.85	0	1	0	0	2	2161.08	1070.58	32630.4	48	67	true
SSD1	EgrG_000872100.1	T complex protein 1 subunit gamma	58896.6	1	10	10	11	0.00219	0.302	TAIETAILLLR	K	I	0.997	44	25	42.5	1.77	0	1	0	0	2	1213.75	1002.43	56162.9	511	521	true
SSD1	EgrG_000872100.1	T complex protein 1 subunit gamma	58896.6	1	10	10	11	0.00219	0.302	TLAQNCGANVLK	R	Q	0.997	40.5	25	30.5	2.43	0	1	0	0	2	1288.67	515.006	151466	451	462	true
SSD1	EgrG_000872100.1	T complex protein 1 subunit gamma	58896.6	1	10	10	11	0.00219	0.302	TQDEEVGDGTTSVIVLAGEVLSVAAPCLEK	R	Q	0.997	29.4	25	29.4	1.33	0	0	2	0	2	3087.54	1390.95	36907.3	85	114	true
SSD1	EgrG_000872100.1	T complex protein 1 subunit gamma	58896.6	1	10	10	11	0.00219	0.302	VAYLAVAQALEVIPR	K	T	0.997	16	25	16	2.74	0	1	0	0	2	1612.94	1043.62	41810.9	436	450	true
SSD1	EgrG_000472500.1	Tar dna binding protein	45961.3	1	2	2	2	0.000397	0.108	DHFSQFGHITDVFVPRPFR	R	S	0.997	30.8	25	29.8	-0.996	0	0	0	1	2	2302.15	822.604	150233	211	229	true
SSD1	EgrG_000472500.1	Tar dna binding protein	45961.3	1	2	2	2	0.000397	0.108	YNGPSMVPGMSPSAVSTAAALASQYTR	R	A	0.997	33.2	25	30.1	2.47	0	0	1	0	2	2714.29	1004.92	59652.8	336	362	true
SSD1	EgrG_001128000.1	Target snare coiled coil region	26485.3	1	2	2	2	0.000397	0.0992	IELDILGIK	K	Q	0.997	45.8	25	33.8	0.0862	0	1	0	0	2	1013.62	928.359	37475.3	14	22	true
SSD1	EgrG_001128000.1	Target snare coiled coil region	26485.3	1	2	2	2	0.000397	0.0992	SAESGYTSVSSLNEK	K	Y	0.997	74.7	25	56.9	4.68	0	1	0	0	2	1558.72	521.792	285632	34	48	true
SSD1	gi|576693013	T-complex protein 1 subunit zeta	60008.4	1	3	3	3	0.000596	0.0969	GIDPISLDALAR	K	E	0.997	33.2	25	33.2	3.07	0	1	0	0	2	1240.69	841.644	139501	305	316	true
SSD1	gi|576693013	T-complex protein 1 subunit zeta	60008.4	1	3	3	3	0.000596	0.0969	VATSQDDSTGDGTTSVVILIAELLK	R	Q	0.997	38.9	25	33.5	0.553	0	0	1	0	2	2533.32	1425.14	12753.3	80	104	true
SSD1	gi|576693013	T-complex protein 1 subunit zeta	60008.4	1	3	3	3	0.000596	0.0969	VLATNSGHDPQETIVK	K	L	0.997	38.3	25	27.2	0.854	0	0	1	0	2	1708.89	491.132	558059	459	474	true
SSD1	EgrG_001201100.1	Tegumental antigen	30727.2	1	7	7	12	0.00238	0.39	GIITIEDVCATLGIPIPVEYR	K	R	0.997	20.2	25	16.4	1.85	0	0	1	0	2	2329.25	1238.37	17648.6	85	105	true
SSD1	EgrG_001201100.1	Tegumental antigen	30727.2	1	7	7	12	0.00238	0.39	SIMDGVEVLPGNAATDDILEGCVR	K	L	0.997	47	25	34.2	0.0605	0	0	1	0	2	2531.21	1001.64	33192.7	145	168	true
SSD1	EgrG_001201100.1	Tegumental antigen	30727.2	1	7	7	12	0.00238	0.39	SNSDIPDVIYER	R	R	0.997	34.2	25	33.2	1.38	0	2	0	0	2	1407.68	645.74	380736	9	20	true
SSD1	EgrG_001201100.1	Tegumental antigen	30727.2	1	7	7	12	0.00238	0.39	SQLTDYFR	R	R	0.996	25.3	25	14.9	-0.505	0	1	0	0	2	1029.5	664.474	168080	56	63	true
SSD1	EgrG_001201100.1	Tegumental antigen	30727.2	1	7	7	12	0.00238	0.39	WFQWFEGR	R	N	0.997	35.9	25	17.2	-0.0792	0	3	0	0	2	1155.54	929.62	482165	75	82	true
SSD1	EgrG_001201100.1	Tegumental antigen	30727.2	1	7	7	12	0.00238	0.39	YLPPEITEYDWDNIDDMFVAVDTDLK	K	G	0.997	66.3	25	59	3.08	0	0	3	0	2	3117.43	1342.4	54419.4	25	50	true
SSD1	EgrG_001201100.1	Tegumental antigen	30727.2	1	7	7	12	0.00238	0.39	YLPPEITEYDWDNIDDMFVAVDTDLKGYVTR	K	S	0.997	39.1	25	33.8	5.47	0	0	1	0	2	3693.73	1338.02	8853.02	25	55	true
SSD1	gi|576692983	Tegumental protein	11563.3	1	2	2	3	0.000596	0.222	LESLVTQLGR	K	T	0.997	49.8	25	45.9	1.82	0	2	0	0	2	1115.64	640.762	422072	42	51	true
SSD1	gi|576692983	Tegumental protein	11563.3	1	2	2	3	0.000596	0.222	NFIIDQVDDTLR	K	E	0.997	33.3	25	14.9	1.66	0	1	0	0	2	1448.74	897.063	84531.9	19	30	true
SSD1	EgrG_000360300.1	Thioredoxin mitochondrial	25953.8	1	2	2	3	0.000596	0.214	DCGIVNIQDPADFTEK	K	V	0.997	90.7	25	84.1	6.49	0	1	0	0	2	1821.83	783.489	67799.8	32	47	true
SSD1	EgrG_000360300.1	Thioredoxin mitochondrial	25953.8	1	2	2	3	0.000596	0.214	VDIDSLEDLATQFK	K	V	0.997	86.1	25	82.9	6.59	0	2	0	0	2	1593.8	1058.38	159486	90	103	true
SSD1	EgrG_000791700.1	Thioredoxin peroxidase	21406.1	1	6	6	16	0.00318	0.285	DVSLSDYR	K	G	0.997	31.9	25	31.9	2.89	0	1	0	0	2	954.453	554.742	512905	24	31	true
SSD1	EgrG_000791700.1	Thioredoxin peroxidase	21406.1	1	6	6	16	0.00318	0.285	DYGVLIEDQGIALR	R	G	0.997	74.4	25	58.2	6.1	0	3	0	0	2	1561.82	886.62	521845	111	124	true
SSD1	EgrG_000791700.1	Thioredoxin peroxidase	21406.1	1	6	6	16	0.00318	0.285	GLFIIDDK	R	G	0.997	44.3	25	30.4	-0.204	0	4	0	0	2	920.509	750.296	639286	125	132	true
SSD1	EgrG_000791700.1	Thioredoxin peroxidase	21406.1	1	6	6	16	0.00318	0.285	GLFIIDDKGVLR	R	Q	0.997	29.4	25	12.7	1.11	0	0	1	0	2	1345.78	766.734	78800	125	136	true
SSD1	EgrG_000791700.1	Thioredoxin peroxidase	21406.1	1	6	6	16	0.00318	0.285	LLDAFQFTDK	R	H	0.997	60.2	25	47.4	3.09	0	5	0	0	2	1197.62	810.049	1334070	155	164	true
SSD1	EgrG_000791700.1	Thioredoxin peroxidase	21406.1	1	6	6	16	0.00318	0.285	QITINDLPVGR	R	S	0.997	53.8	25	41.4	1.96	0	2	0	0	2	1225.69	671.024	1110920	137	147	true
SSD1	EgrG_000597700.1	Titin	116043	1	8	8	11	0.00219	0.164	CGPPGEYTVTAVAK	R	N	0.997	42.2	25	35.8	1.82	0	1	0	0	2	1449.7	549.401	239570	724	737	true
SSD1	EgrG_000597700.1	Titin	116043	1	8	8	11	0.00219	0.164	FTSPPQFLRPLLPQIGLK	K	E	0.997	9.63	25	9.63	1.72	0	0	2	0	2	2052.2	976.692	199228	516	533	true
SSD1	EgrG_000597700.1	Titin	116043	1	8	8	11	0.00219	0.164	GGIGIVTDSVLSAESVHYLQSLDALEISTSQDQR	K	Y	0.997	0	0	0	3.64	0	0	1	0	2	3588.8	1134.49	8097.08	615	648	true
SSD1	EgrG_000597700.1	Titin	116043	1	8	8	11	0.00219	0.164	IYNDGGISCLEFNR	R	C	0.997	65.3	25	63.7	4.59	0	2	0	0	2	1657.76	706.257	227200	710	723	true
SSD1	EgrG_000597700.1	Titin	116043	1	8	8	11	0.00219	0.164	NNAGSTPSNVVELNCK	K	G	0.997	100	25	100	3.4	0	1	0	0	2	1703.8	526.717	210252	599	614	true
SSD1	EgrG_000597700.1	Titin	116043	1	8	8	11	0.00219	0.164	NNLGEAASECSLVIDPQPDYRPDLK	K	H	0.997	53.1	25	49.9	2.1	0	0	1	0	2	2801.34	713.838	243937	738	762	true
SSD1	EgrG_000597700.1	Titin	116043	1	8	8	11	0.00219	0.164	SLLQSVAAQQIRPVPQSSTQRPPTSPSGATPK	R	L	0.994	11.5	25	11.5	-0.279	0	0	0	1	2	3314.78	575.926	381930	331	362	true
SSD1	EgrG_000597700.1	Titin	116043	1	8	8	11	0.00219	0.164	VQWLINGDVLPTSGGGGAWR	R	I	0.997	78.3	25	74.3	4.03	0	2	0	0	2	2083.07	970.296	101719	690	709	true
SSD1	EgrG_000610500.1	Titin	1.22409e+06	1	4	4	5	0.000993	0.00674	LEEVFVEEQGLAK	R	L	0.997	65.5	25	56.4	2.35	0	1	0	0	2	1490.77	672.718	125563	3872	3884	true
SSD1	EgrG_000610500.1	Titin	1.22409e+06	1	4	4	5	0.000993	0.00674	LQYGPPLSPVNVK	K	A	0.997	28.6	25	28.6	2.23	0	1	0	0	2	1411.79	654.459	175700	4670	4682	true
SSD1	EgrG_000610500.1	Titin	1.22409e+06	1	4	4	5	0.000993	0.00674	LSSENEYGFSEPIYLRPSVIPDLSR	R	L	0.997	55	25	55	2.43	0	0	1	0	2	2868.44	923.422	100217	7910	7934	true
SSD1	EgrG_000610500.1	Titin	1.22409e+06	1	4	4	5	0.000993	0.00674	TISTSTVVEVAETMPEVEEEKPR	R	E	0.997	58.5	25	57	2.34	0	0	2	0	2	2561.27	817.24	185316	3919	3941	true
SSD1	EgrG_000952600.1	Titin	702752	1	2	2	2	0.000397	0.0064	GPPSAPVGPLEVTDIR	R	A	0.997	27.2	25	27.2	-0.204	0	1	0	0	2	1604.86	722.771	168239	2352	2367	true
SSD1	EgrG_000952600.1	Titin	702752	1	2	2	2	0.000397	0.0064	IITPADGVQGGPGSGVGGLQDITIK	R	A	0.997	54.7	25	49.4	2	0	0	1	0	2	2350.26	813.958	91577.5	2958	2982	true
SSD1	gi|576699764	Titin	86495.6	1	13	13	19	0.00377	0.284	DSTLQVEWFR	K	N	0.997	26.5	25	17.5	1.28	0	2	0	0	2	1280.63	890.489	195627	212	221	true
SSD1	gi|576699764	Titin	86495.6	1	13	13	19	0.00377	0.284	FTGPIVPPTLTTVETLDAYFEVPVDTGNGTK	K	V	0.997	32.3	25	32.2	1.27	0	0	1	0	2	3279.67	1267.69	76364.8	330	360	true
SSD1	gi|576699764	Titin	86495.6	1	13	13	19	0.00377	0.284	GAEHDAVQMEPPSFR	R	Q	0.966	13	25	12.5	0.367	0	0	1	0	2	1670.76	557.147	408990	171	185	true
SSD1	gi|576699764	Titin	86495.6	1	13	13	19	0.00377	0.284	GIASLLIR	R	H	0.997	46	25	13.5	1.13	0	1	0	0	2	842.546	733.109	67833.3	523	530	true
SSD1	gi|576699764	Titin	86495.6	1	13	13	19	0.00377	0.284	IVTNSNLTESSINHLK	R	Q	0.997	27.6	25	19.6	-0.23	0	0	1	0	2	1769.94	537.198	681748	282	297	true
SSD1	gi|576699764	Titin	86495.6	1	13	13	19	0.00377	0.284	LQYEPSNDPNLVVHWCK	R	D	0.997	21.8	25	17.9	1.89	0	0	2	0	2	2099	653.47	598146	489	505	true
SSD1	gi|576699764	Titin	86495.6	1	13	13	19	0.00377	0.284	MSGYPTPEIEWFIDGQSVHQDSLIK	R	V	0.997	44	25	39.9	1.24	0	0	2	0	2	2877.38	994.546	242223	631	655	true
SSD1	gi|576699764	Titin	86495.6	1	13	13	19	0.00377	0.284	SPEVVAAEELLSK	R	V	0.997	64.4	25	57.7	2.8	0	1	0	0	2	1371.74	782.005	217223	762	774	true
SSD1	gi|576699764	Titin	86495.6	1	13	13	19	0.00377	0.284	VASDSDVQITWLK	R	D	0.997	82.3	25	71.1	3.41	0	1	0	0	2	1461.76	745.508	170460	77	89	true
SSD1	gi|576699764	Titin	86495.6	1	13	13	19	0.00377	0.284	VDFVWLQNGEPVHFGSR	K	I	0.997	51.2	25	49.8	3.49	0	0	2	0	2	1986.98	864.463	369782	361	377	true
SSD1	gi|576699764	Titin	86495.6	1	13	13	19	0.00377	0.284	VESSPISLTCEAGAR	R	I	0.997	85.7	25	79.8	5.96	0	1	0	0	2	1576.76	578.079	279812	267	281	true
SSD1	gi|576699764	Titin	86495.6	1	13	13	19	0.00377	0.284	VLSDGGISVLEINK	K	T	0.997	77.1	25	71	3.28	0	1	0	0	2	1443.81	753.208	217878	656	669	true
SSD1	gi|576699764	Titin	86495.6	1	13	13	19	0.00377	0.284	YADEEQTPASPTIDVEPKPAEVILGSPVR	R	F	0.997	58.1	25	56.6	6.08	0	0	3	0	2	3108.57	793.312	567666	598	626	true
SSD1	EgrG_001158400.1	Tonb box domain containing protein	26154.3	1	2	2	4	0.000795	0.158	GPCGNMVINPGSPWDGPALVEALK	R	N	0.997	28.8	25	25.1	-0.204	0	0	1	0	2	2479.21	1026.98	48702.5	35	58	true
SSD1	EgrG_001158400.1	Tonb box domain containing protein	26154.3	1	2	2	4	0.000795	0.158	SEWIFPAFGCAFK	K	V	0.997	28.4	25	8.76	3.85	0	3	0	0	2	1559.74	1095.44	207132	212	224	true
SSD1	EgrG_000862700.1	Transcription elongation regulator 1	131722	1	3	3	5	0.000993	0.0424	DTSRPISSTAVTGTPWCVVWTGDGR	K	V	0.997	47.7	25	45.8	1.55	0	0	2	0	2	2706.29	869.136	204025	585	609	true
SSD1	EgrG_000862700.1	Transcription elongation regulator 1	131722	1	3	3	5	0.000993	0.0424	ESLFDSYTAGLSK	R	K	0.997	25.9	25	25.9	0.569	0	1	0	0	2	1417.68	806.427	105209	1018	1030	true
SSD1	EgrG_000862700.1	Transcription elongation regulator 1	131722	1	3	3	5	0.000993	0.0424	ESLFQAFLSDLR	R	R	0.997	59.3	25	47.3	1.38	0	2	0	0	2	1425.74	1279.54	57920.8	838	849	true
SSD1	EgrG_000176200.1	Transcription factor btf3	17104.7	1	4	8	16	0.00318	0.468	DTAEDDDDDVPELVGDFEEK	K	S	0.997	80.3	25	80.3	5.49	0	3	1	0	2	2252.92	942.471	610841	131	150	true
SSD1	EgrG_000176200.1	Transcription factor btf3	17104.7	1	4	8	16	0.00318	0.468	LGINVIPSIEEVNMYR	K	A	0.997	51.1	25	44.4	2.85	0	3	1	0	2	1846.97	985.115	494181	52	67	true
SSD1	EgrG_000176200.1	Transcription factor btf3	17104.7	1	4	8	16	0.00318	0.468	TLNDLFPNMMSQLETAK	K	Q	0.997	69.7	25	69.7	3.09	0	2	2	0	2	1952.95	1059.82	331821	99	115	true
SSD1	EgrG_000176200.1	Transcription factor btf3	17104.7	1	4	8	16	0.00318	0.468	VQASPQANMFAVSGLAENK	R	T	0.997	131	25	131	6.89	0	3	1	0	2	1961.97	725.492	645446	80	98	true
SSD1	gi|576696179	Transforming growth factor-beta-induced protein ig-h3	99322.5	1	3	3	3	0.000596	0.067	CCSGFQHSNEPLGGPSSNPCGK	R	L	0.997	39.5	25	39.5	3.85	0	0	1	0	2	2376.98	494.834	192581	74	95	true
SSD1	gi|576696179	Transforming growth factor-beta-induced protein ig-h3	99322.5	1	3	3	3	0.000596	0.067	HNGNLANIQDFSGHTDGHR	K	S	0.968	26.9	25	26.9	0	0	0	0	1	2	2089.95	488.857	421265	454	472	true
SSD1	gi|576696179	Transforming growth factor-beta-induced protein ig-h3	99322.5	1	3	3	3	0.000596	0.067	LNHVPLYLWGGDIGYFEK	K	N	0.997	24.6	25	24.6	3.59	0	0	1	0	2	2121.08	945.895	131329	606	623	true
SSD1	EgrG_000471600.1	Transitional endoplasmic reticulum atpase	88048.8	1	17	20	31	0.00616	0.338	AIANECQANFISIK	K	G	0.997	71.6	25	64.8	3.36	0	1	0	0	2	1578.79	631.351	184203	523	536	true
SSD1	EgrG_000471600.1	Transitional endoplasmic reticulum atpase	88048.8	1	17	20	31	0.00616	0.338	ATNGFSGADLTEICQR	K	A	0.997	111	25	98.8	5.24	0	1	0	0	2	1739.8	654.747	112071	671	686	true
SSD1	EgrG_000471600.1	Transitional endoplasmic reticulum atpase	88048.8	1	17	20	31	0.00616	0.338	AVANESGSFFFLINGPEIMSK	R	L	0.986	14.5	25	14.5	-1.11	0	0	1	0	2	2258.12	1120.71	25964.6	250	270	true
SSD1	EgrG_000471600.1	Transitional endoplasmic reticulum atpase	88048.8	1	17	20	31	0.00616	0.338	DVDIEYLAK	K	A	0.997	32.8	25	12.5	3.17	0	1	0	0	2	1065.55	683.189	133032	662	670	true
SSD1	EgrG_000471600.1	Transitional endoplasmic reticulum atpase	88048.8	1	17	20	31	0.00616	0.338	EIEIGIPDATGR	R	L	0.997	42.2	25	39.6	1.08	0	1	0	0	2	1270.66	690.237	190863	359	370	true
SSD1	EgrG_000471600.1	Transitional endoplasmic reticulum atpase	88048.8	1	17	20	31	0.00616	0.338	ELQEMVQYPVEHPDLFLK	R	F	0.997	26.7	25	19.8	0.174	0	0	2	0	2	2215.11	860.641	360677	481	498	true
SSD1	EgrG_000471600.1	Transitional endoplasmic reticulum atpase	88048.8	1	17	20	31	0.00616	0.338	FPAEQGNAASHANPASNNPYNQGAADEDLYS	R	-	0.997	59.9	25	59	4.01	0	0	1	0	2	3220.38	615.407	105949	766	796	true
SSD1	EgrG_000471600.1	Transitional endoplasmic reticulum atpase	88048.8	1	17	20	31	0.00616	0.338	GGSVGDAGGAADR	R	V	0.997	46.4	25	33.9	2.72	0	1	0	0	2	1089.49	129.135	27851.9	580	592	true
SSD1	EgrG_000471600.1	Transitional endoplasmic reticulum atpase	88048.8	1	17	20	31	0.00616	0.338	GPELLTMWFGESEANVR	K	D	0.997	68.3	25	62.9	4.64	0	3	1	0	2	1935.93	1106.29	184018	537	553	true
SSD1	EgrG_000471600.1	Transitional endoplasmic reticulum atpase	88048.8	1	17	20	31	0.00616	0.338	LDQLIYIPLPDEK	R	S	0.997	45.6	25	37.3	1.46	0	2	0	0	2	1556.86	960.679	352041	632	644	true
SSD1	EgrG_000471600.1	Transitional endoplasmic reticulum atpase	88048.8	1	17	20	31	0.00616	0.338	LGDIVSIK	R	A	0.983	21.2	25	11.8	-0.869	0	1	0	0	2	844.514	578.361	249750	91	98	true
SSD1	EgrG_000471600.1	Transitional endoplasmic reticulum atpase	88048.8	1	17	20	31	0.00616	0.338	NSPAIIFIDELDAIAPK	K	R	0.997	91.8	25	91.8	5.04	0	3	3	0	2	1826.99	1248.16	236281	289	305	true
SSD1	EgrG_000471600.1	Transitional endoplasmic reticulum atpase	88048.8	1	17	20	31	0.00616	0.338	QAAPCVLFFDELDSIAK	R	A	0.997	64.7	25	59	1.43	0	3	2	0	2	1923.95	1193.3	242970	561	577	true
SSD1	EgrG_000471600.1	Transitional endoplasmic reticulum atpase	88048.8	1	17	20	31	0.00616	0.338	SHVIVMAATNRPNSVDPALRR	R	F	0.997	25.4	25	21.9	0.796	0	0	0	1	2	2304.24	502.457	681063	332	352	true
SSD1	EgrG_000471600.1	Transitional endoplasmic reticulum atpase	88048.8	1	17	20	31	0.00616	0.338	VIETDPSPSCIVAPDTVIHTEGSPVK	K	R	0.997	25.7	25	24	1.68	0	0	1	0	2	2748.38	677.386	158936	160	185	true
SSD1	EgrG_000471600.1	Transitional endoplasmic reticulum atpase	88048.8	1	17	20	31	0.00616	0.338	VIETDPSPSCIVAPDTVIHTEGSPVKR	K	E	0.997	27.5	25	23.5	0.222	0	0	0	1	2	2904.48	600.707	361273	160	186	true
SSD1	EgrG_000471600.1	Transitional endoplasmic reticulum atpase	88048.8	1	17	20	31	0.00616	0.338	VINQLLTEMDGMSSK	R	K	0.997	92.1	25	92.1	4.74	0	1	0	0	2	1665.82	833.086	73894.6	593	607	true
SSD1	EgrG_000058000.1	Translationally controlled tumor protein	20120.1	1	2	2	3	0.000596	0.114	DDGVTPYFVFIR	R	D	0.997	34.9	25	25.9	1.74	0	2	0	0	2	1428.72	1049.19	140271	153	164	true
SSD1	EgrG_000058000.1	Translationally controlled tumor protein	20120.1	1	2	2	3	0.000596	0.114	INDHIWEVEGK	K	T	0.997	22.3	25	16.9	0.481	0	0	1	0	2	1339.66	556.9	503984	23	33	true
SSD1	EgrG_000416400.1	Triosephosphate isomerase	27122.9	1	4	4	5	0.000993	0.312	DLGAQPDVDGFLVGGASLKPDFVTIINAR	K	-	0.997	52.7	25	49.2	3.08	0	0	2	0	2	2985.57	1120.9	134383	221	249	true
SSD1	EgrG_000416400.1	Triosephosphate isomerase	27122.9	1	4	4	5	0.000993	0.312	HALDSGLNVIPCIGELLSER	K	E	0.975	13.6	25	9.36	0.553	0	0	1	0	2	2193.13	1069.73	28499.4	114	133	true
SSD1	EgrG_000416400.1	Triosephosphate isomerase	27122.9	1	4	4	5	0.000993	0.312	TNDVCFAQMEAIAK	K	N	0.997	55.9	25	49.1	2.6	0	1	0	0	2	1597.73	707.146	121476	138	151	true
SSD1	EgrG_000416400.1	Triosephosphate isomerase	27122.9	1	4	4	5	0.000993	0.312	VVIAYEPVWAIGTGK	K	T	0.997	52.6	25	39.8	3.96	0	1	0	0	2	1602.89	903.917	185736	162	176	true
SSD1	EgrG_000937700.1	Tropomodulin	40085.9	1	2	2	2	0.000397	0.0554	GQVGGGFLGVAK	R	A	0.997	22.1	25	15.8	2.38	0	1	0	0	2	1089.61	589.721	220257	164	175	true
SSD1	EgrG_000937700.1	Tropomodulin	40085.9	1	2	2	2	0.000397	0.0554	LSNLSLYFDTPYAR	R	V	0.997	49	25	42.7	2.05	0	1	0	0	2	1659.84	881.481	78931.5	323	336	true
SSD1	gi|576699480	Tropomyosin	42195.5	1	9	9	12	0.00238	0.315	AINLENQLK	K	E	0.997	26.6	25	15.1	2.22	0	1	0	0	2	1042.59	560.878	434406	22	30	true
SSD1	gi|576699480	Tropomyosin	42195.5	1	9	9	12	0.00238	0.315	AISGELDTTFAELTSF	R	-	0.997	9.32	25	4.5	1.57	0	2	0	0	2	1701.82	1304.38	32467.6	356	371	true
SSD1	gi|576699480	Tropomyosin	42195.5	1	9	9	12	0.00238	0.315	ATNAEAEVAAMTR	R	R	0.997	48.8	25	43.4	5.32	0	1	0	0	2	1334.64	572.96	475608	78	90	true
SSD1	gi|576699480	Tropomyosin	42195.5	1	9	9	12	0.00238	0.315	IVELEEELR	K	I	0.997	34.9	25	28.4	1.52	0	2	0	0	2	1129.61	636.046	679650	277	285	true
SSD1	gi|576699480	Tropomyosin	42195.5	1	9	9	12	0.00238	0.315	KEEEMNDWLSK	K	V	0.997	28.3	25	25.7	0.102	0	0	1	0	2	1408.64	554.98	404264	39	49	true
SSD1	gi|576699480	Tropomyosin	42195.5	1	9	9	12	0.00238	0.315	LLEEDFEQSSGR	R	L	0.997	50.8	25	50.8	1.46	0	1	0	0	2	1409.65	589.871	246570	94	105	true
SSD1	gi|576699480	Tropomyosin	42195.5	1	9	9	12	0.00238	0.315	LQNEVDRLEDELLSEK	K	E	0.997	30.7	25	20.4	1.29	0	0	1	0	2	1929.98	842.677	86171.2	336	351	true
SSD1	gi|576699480	Tropomyosin	42195.5	1	9	9	12	0.00238	0.315	NIQTEVDTVQESLQEAISK	K	L	0.997	57	25	54.4	1.52	0	0	2	0	2	2132.07	1044.99	102128	52	70	true
SSD1	gi|576699480	Tropomyosin	42195.5	1	9	9	12	0.00238	0.315	SLEVSEQESLQR	K	E	0.997	67.4	25	56	3.28	0	1	0	0	2	1404.7	528.48	451738	293	304	true
SSD1	gi|576693326	Tropomyosin-2	75888.9	1	4	4	4	0.000795	0.0765	LDKENAIDLADQLEEQLK	K	E	0.997	56.5	25	51.1	1.54	0	0	1	0	2	2085.07	917.519	96023.4	68	85	true
SSD1	gi|576693326	Tropomyosin-2	75888.9	1	4	4	4	0.000795	0.0765	LLEDDLESTDTR	R	L	0.997	82	25	67.9	3.68	0	1	0	0	2	1406.66	579.597	607128	366	377	true
SSD1	gi|576693326	Tropomyosin-2	75888.9	1	4	4	4	0.000795	0.0765	SLEISEQEAAQR	K	E	0.997	65.4	25	50.9	2.77	0	1	0	0	2	1360.67	516.445	431534	541	552	true
SSD1	gi|576693326	Tropomyosin-2	75888.9	1	4	4	4	0.000795	0.0765	SLEISEQEAAQREEAYEENIR	K	D	0.997	54.1	25	53.4	4.33	0	0	1	0	2	2494.17	606.048	146009	541	561	true
SSD1	gi|576692751	Tubulin alpha-1c chain	161907	1	8	9	11	0.00219	0.0929	AIFVDLEPTVVDEVR	R	T	0.997	44.7	25	43.2	4.07	0	1	0	0	2	1701.91	936.673	107193	1068	1082	true
SSD1	gi|576692751	Tubulin alpha-1c chain	161907	1	8	9	11	0.00219	0.0929	AVCMLSNTTAIAEAWAR	R	L	0.997	81.3	25	74.7	3.7	0	1	1	0	2	1864.9	916.121	256464	1377	1393	true	gi|576701165|gb|EUB64685.1| Tubulin alpha-1C chain
SSD1	gi|576692751	Tubulin alpha-1c chain	161907	1	8	9	11	0.00219	0.0929	AYHEQLTVAEITNSCFEPNNQMVK	K	C	0.997	55.7	25	54.8	3.82	0	0	1	0	2	2823.31	711.341	101268	1284	1307	true
SSD1	gi|576692751	Tubulin alpha-1c chain	161907	1	8	9	11	0.00219	0.0929	DVNAAIAAIK	K	T	0.997	34.6	25	21	1.46	0	1	0	0	2	985.568	633.599	138241	1330	1339	true
SSD1	gi|576692751	Tubulin alpha-1c chain	161907	1	8	9	11	0.00219	0.0929	FDGALNVDLTEFQTNLVPYPR	R	I	0.997	0	0	0	2.62	0	1	0	0	2	2409.21	1103.87	14122.9	1247	1267	true	gi|576701165|gb|EUB64685.1| Tubulin alpha-1C chain
SSD1	gi|576692751	Tubulin alpha-1c chain	161907	1	8	9	11	0.00219	0.0929	IHFPLATYAPVISAEK	R	A	0.997	31.3	25	19.6	1.19	0	0	2	0	2	1756.96	788.085	405971	1268	1283	true	gi|576701165|gb|EUB64685.1| Tubulin alpha-1C chain
SSD1	gi|576692751	Tubulin alpha-1c chain	161907	1	8	9	11	0.00219	0.0929	SGGGNNSEEARK	S	R	0.954	0	0	0	0.237	0	1	0	0	1	1205.55	136.078	17370.2	140	151	true
SSD1	gi|576692751	Tubulin alpha-1c chain	161907	1	8	9	11	0.00219	0.0929	TIGGGDDSFNTFFSETGAGK	K	H	0.997	93.5	25	90.4	3.51	0	2	0	0	2	2007.89	868.279	166190	1044	1063	true
SSD1	gi|576701165	Tubulin alpha-1c chain	56265.5	1	4	4	5	0.000993	0.244	AVCMLSNTTAIAEAWAR	R	L	0.997	81.3	25	74.7	3.7	0	1	1	0	2	1864.9	916.121	256464	428	444	false	gi|576692751|gb|EUB56387.1| Tubulin alpha-1C chain
SSD1	gi|576701165	Tubulin alpha-1c chain	56265.5	1	4	4	5	0.000993	0.244	AVFVDLEPTVVDEVR	R	C	0.997	57	25	45.5	2.36	0	1	0	0	2	1687.89	887.151	160841	119	133	true
SSD1	gi|576701165	Tubulin alpha-1c chain	56265.5	1	4	4	5	0.000993	0.244	AYHEQLSVAEITNACFEPANQMVK	K	C	0.997	41.7	25	41.7	0.745	0	0	1	0	2	2750.29	762.252	99767.4	335	358	true
SSD1	gi|576701165	Tubulin alpha-1c chain	56265.5	1	4	4	5	0.000993	0.244	DVNAAIATIK	K	T	0.997	39.5	25	20.5	0.921	0	1	0	0	2	1015.58	592.75	363509	381	390	true
SSD1	gi|576701165	Tubulin alpha-1c chain	56265.5	1	4	4	5	0.000993	0.244	FDGALNVDLTEFQTNLVPYPR	R	I	0.997	0	0	0	2.62	0	1	0	0	2	2409.21	1103.87	14122.9	298	318	false	gi|576692751|gb|EUB56387.1| Tubulin alpha-1C chain
SSD1	gi|576701165	Tubulin alpha-1c chain	56265.5	1	4	4	5	0.000993	0.244	IHFPLATYAPVISAEK	R	A	0.997	31.3	25	19.6	1.19	0	0	2	0	2	1756.96	788.085	405971	319	334	false	gi|576692751|gb|EUB56387.1| Tubulin alpha-1C chain
SSD1	gi|576701165	Tubulin alpha-1c chain	56265.5	1	4	4	5	0.000993	0.244	TIGGGDDSFNTFFSETGSGK	K	H	0.997	114	25	114	6.8	0	2	0	0	2	2023.89	846.383	208539	95	114	true
SSD1	gi|576697224	Tubulin beta-2 chain	73706.7	1	15	16	31	0.00616	0.385	AGPFGQIFRPDNFVFGQSGAGNNWAK	R	G	0.997	81	25	0	2.89	0	0	6	0	2	2782.35	978.666	1497470	78	103	true	gi|576697601|gb|EUB61142.1| Tubulin beta-1 chain ,EgrG_000202600.1..pep|Tubulin beta 2C chain
SSD1	gi|576697224	Tubulin beta-2 chain	73706.7	1	15	16	31	0.00616	0.385	AILVDLEPGTMDSVR	R	A	0.997	43.6	25	42.5	3.92	0	2	0	0	2	1615.84	819.25	490287	63	77	true
SSD1	gi|576697224	Tubulin beta-2 chain	73706.7	1	15	16	31	0.00616	0.385	ALSVPELTQQMFDAK	R	N	0.997	73.1	25	70	4.39	0	3	1	0	2	1677.85	936.769	295283	283	297	true
SSD1	gi|576697224	Tubulin beta-2 chain	73706.7	1	15	16	31	0.00616	0.385	EAESCDCLQGFQLTHSLGGGTGSGMGTLLISK	K	I	0.997	110	25	110	5.49	0	0	1	0	2	3311.53	885.652	102159	123	154	true
SSD1	gi|576697224	Tubulin beta-2 chain	73706.7	1	15	16	31	0.00616	0.385	EIVHIQAGQCGNQIGAK	R	F	0.997	62.4	25	54.3	2.08	0	0	1	0	2	1822.92	513.502	813572	3	19	true
SSD1	gi|576697224	Tubulin beta-2 chain	73706.7	1	15	16	31	0.00616	0.385	EVDEQMLNVQNK	K	N	0.997	79.5	25	61.7	1.92	0	1	0	0	2	1446.69	551.851	313012	325	336	true
SSD1	gi|576697224	Tubulin beta-2 chain	73706.7	1	15	16	31	0.00616	0.385	FPGQLNADLR	R	K	0.989	20.4	25	0.89	-0.949	0	1	0	0	2	1130.6	602.782	329314	242	251	true	gi|576697601|gb|EUB61142.1| Tubulin beta-1 chain ,EgrG_000202600.1..pep|Tubulin beta 2C chain
SSD1	gi|576697224	Tubulin beta-2 chain	73706.7	1	15	16	31	0.00616	0.385	FWEVISDEHGIDPTGTYHGDSDLQLER	K	I	0.997	20.8	25	20.8	0.721	0	0	0	2	2	3116.42	796.454	844284	20	46	true
SSD1	gi|576697224	Tubulin beta-2 chain	73706.7	1	15	16	31	0.00616	0.385	IMVTYSVVPSPK	R	V	0.997	73.9	25	73.9	2.48	0	2	0	0	2	1320.72	643.063	486416	163	174	true
SSD1	gi|576697224	Tubulin beta-2 chain	73706.7	1	15	16	31	0.00616	0.385	LHFFMPGFAPLTSR	R	G	0.997	47.8	25	35.2	0.886	0	0	3	0	2	1620.84	909.119	507937	263	276	true	gi|576697601|gb|EUB61142.1| Tubulin beta-1 chain ,EgrG_000202600.1..pep|Tubulin beta 2C chain
SSD1	gi|576697224	Tubulin beta-2 chain	73706.7	1	15	16	31	0.00616	0.385	LSNPTYGDLNHLVSATMSGVTTCLR	K	F	0.997	64.2	25	64.2	4.77	0	0	2	0	2	2707.32	1014.06	118745	217	241	true
SSD1	gi|576697224	Tubulin beta-2 chain	73706.7	1	15	16	31	0.00616	0.385	MSATFVGNSTAIQELFR	R	R	0.997	90.1	25	90.1	4.42	0	1	0	0	2	1871.93	982.12	98780.1	363	379	true
SSD1	gi|576697224	Tubulin beta-2 chain	73706.7	1	15	16	31	0.00616	0.385	NSSYFVEWIPNNVK	K	T	0.997	64.5	25	64	1.96	0	2	0	0	2	1696.83	883.86	364567	337	350	true	gi|576697601|gb|EUB61142.1| Tubulin beta-1 chain ,EgrG_000202600.1..pep|Tubulin beta 2C chain
SSD1	gi|576697224	Tubulin beta-2 chain	73706.7	1	15	16	31	0.00616	0.385	VSEQFTAMFR	R	R	0.997	47.3	25	41.3	2.15	0	1	0	0	2	1215.58	718.969	463387	381	390	true
SSD1	gi|576697224	Tubulin beta-2 chain	73706.7	1	15	16	31	0.00616	0.385	YLTVAAIFR	R	G	0.997	44.4	25	36.8	3.08	0	2	0	0	2	1053.61	869.179	219814	310	318	true
SSD1	EgrG_000949820.1	Tumor protein d52	17099.5	1	2	2	2	0.000397	0.192	LGHTDITTISYDVR	K	E	0.997	22.9	25	17.7	1.06	0	0	1	0	2	1590.81	573.93	352280	60	73	true
SSD1	EgrG_000949820.1	Tumor protein d52	17099.5	1	2	2	2	0.000397	0.192	NISETMGSAFGTIK	K	D	0.997	66.6	25	62.4	0.854	0	1	0	0	2	1455.71	705.88	100917	125	138	true
SSD1	gi|576698393	U11/u12 small nuclear ribonucleoprotein	118241	1	10	11	15	0.00298	0.177	AIENLIDAK	R	Y	0.997	25.5	25	24.1	1.38	0	1	0	0	2	986.552	593.732	187581	83	91	true
SSD1	gi|576698393	U11/u12 small nuclear ribonucleoprotein	118241	1	10	11	15	0.00298	0.177	AQTHPVNNFEGPK	R	S	0.982	13.1	25	6.99	0.796	0	0	1	0	2	1438.71	459.718	28497.5	429	441	true
SSD1	gi|576698393	U11/u12 small nuclear ribonucleoprotein	118241	1	10	11	15	0.00298	0.177	NTTLMGNTSALENGAIQAQVLLHER	R	I	0.997	34.1	25	32.8	0.409	0	0	1	0	2	2681.37	881.659	130273	308	332	true
SSD1	gi|576698393	U11/u12 small nuclear ribonucleoprotein	118241	1	10	11	15	0.00298	0.177	QIQECTECDLEEAILALHDADNNVQR	K	A	0.997	83	25	83	2.96	0	0	1	0	2	3084.4	977.373	44553.9	57	82	true
SSD1	gi|576698393	U11/u12 small nuclear ribonucleoprotein	118241	1	10	11	15	0.00298	0.177	QPNFEEVGDIFYSNLAK	R	Q	0.997	80.7	25	65.1	3.47	0	2	2	0	2	1970.95	1032.66	247718	697	713	true
SSD1	gi|576698393	U11/u12 small nuclear ribonucleoprotein	118241	1	10	11	15	0.00298	0.177	SINSPANYTGYQGLR	K	Q	0.997	59.8	25	58.5	4.09	0	1	0	0	2	1640.8	582.373	367611	682	696	true
SSD1	gi|576698393	U11/u12 small nuclear ribonucleoprotein	118241	1	10	11	15	0.00298	0.177	SIQQNLQADQPYPTPLQNASAHK	R	E	0.997	64.5	25	60.6	4.07	0	0	2	0	2	2549.27	584.395	671116	391	413	true
SSD1	gi|576698393	U11/u12 small nuclear ribonucleoprotein	118241	1	10	11	15	0.00298	0.177	SSTPPSSHVPNTPVFFAPGAR	R	N	0.997	17.9	25	14.6	2.11	0	0	1	0	2	2153.08	617.617	188910	287	307	true
SSD1	gi|576698393	U11/u12 small nuclear ribonucleoprotein	118241	1	10	11	15	0.00298	0.177	SYSYNLLGDLSQTVK	K	Q	0.997	61.4	25	61.4	2.52	0	1	0	0	2	1687.85	921.322	139233	442	456	true
SSD1	gi|576698393	U11/u12 small nuclear ribonucleoprotein	118241	1	10	11	15	0.00298	0.177	TDAFTQSISSTQSENVVSAPYSMQPTK	K	Q	0.997	62	25	62	1.11	0	0	2	0	2	2904.36	753.529	274052	467	493	true
SSD1	gi|576694418	Ubiquilin-1	58587.9	1	9	9	14	0.00278	0.322	AMAQIQEGLR	R	I	0.997	58	25	34.4	4.19	0	1	0	0	2	1116.58	534.747	800654	402	411	true
SSD1	gi|576694418	Ubiquilin-1	58587.9	1	9	9	14	0.00278	0.322	AVLNLESIPGGSGHLQR	R	I	0.997	38.6	25	29.7	0.387	0	0	2	0	2	1747.95	614.663	947319	218	234	true
SSD1	gi|576694418	Ubiquilin-1	58587.9	1	9	9	14	0.00278	0.322	FFSSGDTSPSSFASMQQTMQQQVMR	R	N	0.997	60.4	25	60.4	4.39	0	0	2	0	2	2813.23	903.679	373984	117	141	true
SSD1	gi|576694418	Ubiquilin-1	58587.9	1	9	9	14	0.00278	0.322	IYESVQEPMLNAMQGGDANNPFADLAGSTNR	R	Q	0.997	103	25	95.8	7	0	0	3	0	2	3310.51	1016.18	218407	235	265	true
SSD1	gi|576694418	Ubiquilin-1	58587.9	1	9	9	14	0.00278	0.322	NPELSQMLTNPEVLR	R	Q	0.997	84.1	25	75.9	2.09	0	2	0	0	2	1740.89	841.828	419979	182	196	true
SSD1	gi|576694418	Ubiquilin-1	58587.9	1	9	9	14	0.00278	0.322	NVMESPLVQSLVSNPEVMR	R	S	0.997	44	25	44	0.102	0	0	1	0	2	2129.07	958.664	87431.6	148	166	true
SSD1	gi|576694418	Ubiquilin-1	58587.9	1	9	9	14	0.00278	0.322	QMLDVMASNPETFEAFLSANPVWSSASQDPAMR	R	E	0.997	23.3	25	23.3	2.74	0	0	1	0	2	3627.66	1282.13	16472.1	339	371	true
SSD1	gi|576694418	Ubiquilin-1	58587.9	1	9	9	14	0.00278	0.322	QSMEIASNPSLVQEMMR	R	S	0.997	73	25	49.2	3.77	0	1	0	0	2	1950.91	831.537	77839.3	197	213	true
SSD1	gi|576694418	Ubiquilin-1	58587.9	1	9	9	14	0.00278	0.322	SIMQSNPQMR	R	E	0.997	21.9	25	14.3	0.509	0	1	0	0	2	1191.56	495.283	148692	167	176	true
SSD1	gi|576701155	Ubiquitin	42904.2	1	4	4	13	0.00258	0.099	EGIPPDQQR	K	L	0.997	33.4	25	28.9	2.7	0	2	0	0	2	1039.52	291.776	251393	34	42	true
SSD1	gi|576701155	Ubiquitin	42904.2	1	4	4	13	0.00258	0.099	ESTLHLVLR	K	L	0.997	37.8	25	25.1	4.59	0	1	0	0	2	1067.62	565.206	769913	64	72	true
SSD1	gi|576701155	Ubiquitin	42904.2	1	4	4	13	0.00258	0.099	IQDKEGIPPDQQR	K	L	0.997	27.5	25	17.6	1.46	0	0	3	0	2	1523.78	148.371	329678	30	42	true
SSD1	gi|576701155	Ubiquitin	42904.2	1	4	4	13	0.00258	0.099	TITLEVEPSDSIENVK	K	A	0.997	75.7	25	47.7	2.2	0	7	0	0	2	1773.91	710.659	2550050	12	27	true
SSD1	EgrG_000616800.1	Ubiquitin conjugating enzyme	15687.3	1	5	5	9	0.00179	0.65	FITQINMDGVGGGGQIDNSK	R	V	0.997	93.2	25	93.2	6.18	0	2	0	0	2	2050.99	713.514	197899	80	99	true
SSD1	EgrG_000616800.1	Ubiquitin conjugating enzyme	15687.3	1	5	5	9	0.00179	0.65	GSNDGTISWGLENNDDNTLTTWNGMIIGPAK	K	T	0.997	72.9	25	67.6	1.48	0	0	2	0	2	3291.52	1082.52	74176.5	23	53	true
SSD1	EgrG_000616800.1	Ubiquitin conjugating enzyme	15687.3	1	5	5	9	0.00179	0.65	IFYLMDELEAGQK	R	G	0.997	48.3	25	34	3.23	0	1	0	0	2	1556.77	941.951	210704	10	22	true
SSD1	EgrG_000616800.1	Ubiquitin conjugating enzyme	15687.3	1	5	5	9	0.00179	0.65	IYNLQIVCGNDYPDKPPEVR	K	F	0.997	49.2	25	47.4	1.7	0	0	2	0	2	2390.18	689.717	1082710	60	79	true
SSD1	EgrG_000616800.1	Ubiquitin conjugating enzyme	15687.3	1	5	5	9	0.00179	0.65	NVLFDLR	R	T	0.979	33.6	25	17.7	-0.23	0	2	0	0	2	876.494	732.591	249807	114	120	true
SSD1	EgrG_000244500.1	Ubiquitin conjugating enzyme e2 g1	19098	1	2	2	2	0.000397	0.22	SGTEGFSAGLIDDDNIFK	K	W	0.997	86.8	25	77.1	4.96	0	1	0	0	2	1885.88	920.05	83639.9	20	37	true
SSD1	EgrG_000244500.1	Ubiquitin conjugating enzyme e2 g1	19098	1	2	2	2	0.000397	0.22	WQVLIMGPADTLYDGGWFK	K	A	0.997	43.9	25	43.9	4.72	0	1	0	0	2	2197.08	1223.34	16293.6	38	56	true
SSD1	gi|576700841	Ubiquitin-conjugating enzyme e2 l3	17541.2	1	2	2	3	0.000596	0.256	GQICFPLIDPGNWKPATK	K	I	0.995	21.7	25	14.9	-0.415	0	0	1	0	2	2042.05	891.011	140820	88	105	true
SSD1	gi|576700841	Ubiquitin-conjugating enzyme e2 l3	17541.2	1	2	2	3	0.000596	0.256	IVDVIQALQALVANPEIEHPLR	K	A	0.997	61.2	25	54.3	3.96	0	0	2	0	2	2438.38	1262.38	63264.2	106	127	true
SSD1	EgrG_000873800.1	Universal stress protein	16885.1	1	2	2	3	0.000596	0.25	NVLFPIDASENCER	R	A	0.997	27.4	25	27.4	2.12	0	2	0	0	2	1663.77	736.243	271214	6	19	true
SSD1	EgrG_000873800.1	Universal stress protein	16885.1	1	2	2	3	0.000596	0.25	TFLGSVSDYIVHNAAIPVAIVPPAL	R	-	0.997	23.4	25	17.8	0.602	0	0	1	0	2	2564.41	1327.95	25984	132	156	true
SSD1	EgrG_000444000.1	Uv excision repair protein rad23 b	37586.5	1	3	3	4	0.000795	0.244	AVEYLISGNLPEEVAEQPASQDQPVATPQQGIGFDPESLR	R	N	0.997	51.7	25	47.7	1.8	0	0	0	1	2	4280.1	1037.58	24481	170	209	true
SSD1	EgrG_000444000.1	Uv excision repair protein rad23 b	37586.5	1	3	3	4	0.000795	0.244	GNPQLLSQFIQQLSVSYPDVVR	R	A	0.997	26	25	21.9	-0.0414	0	0	1	0	2	2488.32	1232.95	22199.8	234	255	true
SSD1	EgrG_000444000.1	Uv excision repair protein rad23 b	37586.5	1	3	3	4	0.000795	0.244	NLSSEEVYPILAQVPQFQQLR	R	A	0.997	34.3	25	27.3	1.43	0	0	2	0	2	2459.29	1052.25	98842.4	210	230	true
SSD1	gi|576695260	Vacuolar protein sorting-associated protein 35	184383	1	2	2	2	0.000397	0.0166	GEHIVSMNVDGPPPPEDSAR	R	V	0.997	55.5	25	55.5	4	0	0	1	0	2	2103.98	542.521	698250	1562	1581	true
SSD1	gi|576695260	Vacuolar protein sorting-associated protein 35	184383	1	2	2	2	0.000397	0.0166	SLGLVLLR	R	G	0.997	38.8	25	23.2	0.523	0	1	0	0	2	870.577	782.975	75365.5	1554	1561	true
SSD1	gi|576700516	Vacuolar protein sorting-associated protein 4a	108552	1	5	5	6	0.00119	0.0795	GLLVKPSLR	R	S	0.997	0	0	0	1.44	0	1	0	0	2	982.641	691.32	111341	378	386	true
SSD1	gi|576700516	Vacuolar protein sorting-associated protein 4a	108552	1	5	5	6	0.00119	0.0795	GPSPADPSQIVDDLWTPCSPGDPGAK	R	E	0.997	39.4	25	38.3	2.66	0	0	1	0	2	2664.23	982.296	71822.3	879	904	true
SSD1	gi|576700516	Vacuolar protein sorting-associated protein 4a	108552	1	5	5	6	0.00119	0.0795	IYIPLPEAPAR	R	A	0.997	25.2	25	23.7	0.77	0	1	0	0	2	1239.71	748.931	166358	808	818	true
SSD1	gi|576700516	Vacuolar protein sorting-associated protein 4a	108552	1	5	5	6	0.00119	0.0795	LFDPIVCMDDMIQAVK	R	R	0.997	47.4	25	47	1.82	0	0	2	0	2	1894.91	1249.44	48205	916	931	true
SSD1	gi|576700516	Vacuolar protein sorting-associated protein 4a	108552	1	5	5	6	0.00119	0.0795	STFFSISSSDLVSK	K	W	0.997	51.6	25	45.8	-0.204	0	1	0	0	2	1504.75	822.445	110212	706	719	true
SSD1	EgrG_001122200.1	Vesicle associated membrane protein vamp	47905.4	1	4	4	6	0.00119	0.204	EASQSQISDTR	R	L	0.997	51.9	25	43.3	2.77	0	1	0	0	2	1221.57	135.281	20287	121	131	true
SSD1	EgrG_001122200.1	Vesicle associated membrane protein vamp	47905.4	1	4	4	6	0.00119	0.204	FFICTFPNQEQPTTTAPASALGQLTQEIEK	K	L	0.997	55.8	25	55.8	2.51	0	0	2	0	2	3367.65	1109.25	61530	252	281	true
SSD1	EgrG_001122200.1	Vesicle associated membrane protein vamp	47905.4	1	4	4	6	0.00119	0.204	IEPSNELDFFGPFVNVQSSVIK	K	L	0.997	64.6	25	64.6	4.21	0	0	2	0	2	2466.26	1148.29	47514.8	11	32	true
SSD1	EgrG_001122200.1	Vesicle associated membrane protein vamp	47905.4	1	4	4	6	0.00119	0.204	LALLSAVASDEMPPSLNQFWQLVDK	R	A	0.997	32	25	32	0.602	0	0	1	0	2	2772.43	1326.14	21822.3	221	245	true
SSD1	gi|576694291	Wap, kazal, immunoglobulin, kunitz and ntr domain-containing protein 2	11884	1	3	3	4	0.000795	0.443	AGMCLGYFPK	K	W	0.997	37.3	25	29.9	1.59	0	2	0	0	2	1143.53	679.092	711588	60	69	true
SSD1	gi|576694291	Wap, kazal, immunoglobulin, kunitz and ntr domain-containing protein 2	11884	1	3	3	4	0.000795	0.443	EQCELLCGR	K	-	0.997	34.2	25	27.7	1.17	0	1	0	0	2	1164.51	525.33	1014780	98	106	true
SSD1	gi|576694291	Wap, kazal, immunoglobulin, kunitz and ntr domain-containing protein 2	11884	1	3	3	4	0.000795	0.443	WGMNQETGQCEEFIYGGCGGNMNQFDSK	K	E	0.997	75.9	25	75.9	3.82	0	0	1	0	2	3244.29	823.972	88627.3	70	97	true
SSD1	EgrG_000665700.1	Zinc finger protein	55410.5	1	2	2	2	0.000397	0.078	DGMPIPGEDEPLHAFVSAATPESCQK	R	A	0.997	38	25	29.2	3.64	0	0	1	0	2	2783.27	870.27	156034	204	229	true
SSD1	EgrG_000665700.1	Zinc finger protein	55410.5	1	2	2	2	0.000397	0.078	QGIEVPEGENDLRK	R	S	0.994	20.8	25	16.1	-0.613	0	0	1	0	2	1583.8	521.533	353564	240	253	true
SSD1	EgrG_000920300.1	Zinc finger protein 26	188320	1	2	2	2	0.000397	0.0206	FFPGLTNVFAR	K	S	0.997	21.1	25	4.22	0.31	0	1	0	0	2	1268.68	953.174	40474.8	1032	1042	true
SSD1	EgrG_000920300.1	Zinc finger protein 26	188320	1	2	2	2	0.000397	0.0206	ILWFAPIIHQQPVPLSNMCAFADR	R	L	0.997	26.8	25	17.6	-0.255	0	0	1	0	2	2824.44	1062.99	52251.4	355	378	true
SSD2	EgrG_001192500.1	14-3-3 protein	27946.7	1	9	9	13	0.00289	0.441	AFDDAVAELDTLPEESYK	K	D	0.997	74.4	25	73.8	4.25	0	2	0	0	2	2012.93	919.492		101287	198	215	Empty	true
SSD2	EgrG_001192500.1	14-3-3 protein	27946.7	1	9	9	13	0.00289	0.441	AFDDAVAELDTLPEESYKDATLIMQLLR	K	D	0.997	74	25	66.2	6.66	0	0	1	0	2	3167.58	1417.85		21178.1	198	225	Empty	true
SSD2	EgrG_001192500.1	14-3-3 protein	27946.7	1	9	9	13	0.00289	0.441	DATLIMQLLR	K	D	0.997	54.2	25	30.1	1.89	0	3	0	0	2	1173.67	1123.06		117530	216	225	Empty	true
SSD2	EgrG_001192500.1	14-3-3 protein	27946.7	1	9	9	13	0.00289	0.441	DNLTLWNSDAGDTDAAEPPKAD	R	-	0.997	106	25	106	6.52	0	2	0	0	2	2316.03	764.636		45481.5	226	247	Empty	true
SSD2	EgrG_001192500.1	14-3-3 protein	27946.7	1	9	9	13	0.00289	0.441	NLLSVAYK	R	N	0.996	29.2	25	13.7	0.886	0	1	0	0	2	907.525	598.358		144494	46	53	Empty	true	EgrG_000231300.1..pep|14-3-3 protein epsilon,gi|576691047|gb|EUB54777.1| hypothetical protein EGR_10354 ,EgrG_000364000.1..pep|14-3-3 protein beta:alpha,gi|576699818|gb|EUB63343.1| 14-3-3 protein zeta
SSD2	EgrG_001192500.1	14-3-3 protein	27946.7	1	9	9	13	0.00289	0.441	QASDNSLMAYK	K	S	0.992	36	25	31.4	0.569	0	1	0	0	2	1227.57	531.741		267421	143	153	Empty	true
SSD2	EgrG_001192500.1	14-3-3 protein	27946.7	1	9	9	13	0.00289	0.441	SATEVAEGDMQTTHPIR	K	L	0.997	40.7	25	39.3	0.602	0	0	1	0	2	1842.87	508.422		644537	154	170	Empty	true
SSD2	EgrG_001192500.1	14-3-3 protein	27946.7	1	9	9	13	0.00289	0.441	TLLPAASSSESK	K	I	0.997	30.6	25	22.6	1.44	0	1	0	0	2	1190.63	506.282		203592	107	118	Empty	true
SSD2	EgrG_001192500.1	14-3-3 protein	27946.7	1	9	9	13	0.00289	0.441	YVAEFCTGDER	R	K	0.997	44.8	25	37.3	2.04	0	1	0	0	2	1346.57	542.102		303070	131	141	Empty	true
SSD2	EgrG_000364000.1	14-3-3 protein beta:alpha	27778.7	1	5	5	8	0.00178	0.286	DSTLIMQLLR	K	D	0.997	52.6	25	15.2	0.824	0	2	0	0	2	1189.66	1064.82		61085	225	234	Empty	true	EgrG_001060100.1..pep|14-3-3 protein zeta:delta,EgrG_000231300.1..pep|14-3-3 protein epsilon,gi|576698383|gb|EUB61917.1| 14-3-3 protein zeta ,gi|576699818|gb|EUB63343.1| 14-3-3 protein zeta
SSD2	EgrG_000364000.1	14-3-3 protein beta:alpha	27778.7	1	5	5	8	0.00178	0.286	ICNDVLALLSK	K	N	0.997	60.7	25	60.7	3.06	0	2	0	0	2	1245.69	896.923		201094	105	115	Empty	true
SSD2	EgrG_000364000.1	14-3-3 protein beta:alpha	27778.7	1	5	5	8	0.00178	0.286	NLLSVAYK	R	N	0.996	29.2	25	13.7	0.886	0	1	0	0	2	907.525	598.358		144494	55	62	Empty	false	EgrG_000231300.1..pep|14-3-3 protein epsilon,EgrG_001192500.1..pep|14-3-3 protein,gi|576698574|gb|EUB62107.1| 14-3-3 protein zeta ,gi|576699818|gb|EUB63343.1| 14-3-3 protein zeta
SSD2	EgrG_000364000.1	14-3-3 protein beta:alpha	27778.7	1	5	5	8	0.00178	0.286	QAGTPLADQTDIYLK	K	K	0.997	86.7	25	83.6	4.7	0	2	0	0	2	1633.84	663.658		130073	82	96	Empty	true
SSD2	EgrG_000364000.1	14-3-3 protein beta:alpha	27778.7	1	5	5	8	0.00178	0.286	TIAEMGNELNNEER	K	N	0.997	96.7	25	76.6	6.35	0	1	0	0	2	1619.73	564.126		164855	41	54	Empty	true
SSD2	EgrG_000364000.1	14-3-3 protein beta:alpha	27778.7	1	5	5	8	0.00178	0.286	YLAEVQEGEQNDK	R	S	0.997	75.9	25	64.3	2.96	0	1	0	0	2	1522.7	501.529		163236	140	152	Empty	true
SSD2	EgrG_000231300.1	14-3-3 protein epsilon	29219.2	1	4	4	6	0.00133	0.294	DSTLIMQLLR	K	D	0.997	52.6	25	15.2	0.824	0	2	0	0	2	1189.66	1064.82		61085	220	229	Empty	false	EgrG_001060100.1..pep|14-3-3 protein zeta:delta,gi|576698383|gb|EUB61917.1| 14-3-3 protein zeta ,gi|576691047|gb|EUB54777.1| hypothetical protein EGR_10354 ,EgrG_000364000.1..pep|14-3-3 protein beta:alpha
SSD2	EgrG_000231300.1	14-3-3 protein epsilon	29219.2	1	4	4	6	0.00133	0.294	IVDLNDESAPELTVEER	K	N	0.997	135	25	135	3.66	0	2	0	0	2	1928.94	699.889		176111	33	49	Empty	true
SSD2	EgrG_000231300.1	14-3-3 protein epsilon	29219.2	1	4	4	6	0.00133	0.294	NLLSVAYK	R	N	0.996	29.2	25	13.7	0.886	0	1	0	0	2	907.525	598.358		144494	50	57	Empty	false	EgrG_001192500.1..pep|14-3-3 protein,gi|576691047|gb|EUB54777.1| hypothetical protein EGR_10354 ,EgrG_000364000.1..pep|14-3-3 protein beta:alpha,gi|576698574|gb|EUB62107.1| 14-3-3 protein zeta
SSD2	EgrG_000231300.1	14-3-3 protein epsilon	29219.2	1	4	4	6	0.00133	0.294	QMANEILSLLEK	K	T	0.997	48.1	25	37.7	1.12	0	2	0	0	2	1388.75	1041.25		122497	99	110	Empty	true
SSD2	EgrG_000231300.1	14-3-3 protein epsilon	29219.2	1	4	4	6	0.00133	0.294	VATDIGTAELQPTHPIR	K	L	0.997	60	25	54.5	2	0	0	1	0	2	1818.97	554.518		518080	158	174	Empty	true
SSD2	EgrG_000231300.1	14-3-3 protein epsilon	29219.2	1	4	4	6	0.00133	0.294	YLAEIATASER	R	D	0.997	42.4	25	29.5	1.59	0	1	0	0	2	1223.63	562.011		223594	135	145	Empty	true
SSD2	EgrG_001060100.1	14-3-3 protein zeta:delta	29412.9	1	3	3	4	0.000889	0.234	AFDDAVSDVDSANDDSYKDSTLIMQLLR	K	D	0.997	61.8	25	58.6	5.85	0	0	2	0	2	3104.44	1092.74		52041.8	209	236	Empty	true
SSD2	EgrG_001060100.1	14-3-3 protein zeta:delta	29412.9	1	3	3	4	0.000889	0.234	AYEEATEIANEK	K	L	0.997	90.8	25	82.8	5.18	0	1	0	0	2	1367.63	516.368		296792	162	173	Empty	true
SSD2	EgrG_001060100.1	14-3-3 protein zeta:delta	29412.9	1	3	3	4	0.000889	0.234	DNLALWTSDPEETENTEGAE	R	-	0.997	42.5	25	42.5	1.27	0	1	0	0	2	2220.94	948.565		18069.7	237	256	Empty	true
SSD2	EgrG_001060100.1	14-3-3 protein zeta:delta	29412.9	1	3	3	4	0.000889	0.234	DSTLIMQLLR	K	D	0.997	52.6	25	15.2	0.824	0	2	0	0	2	1189.66	1064.82		61085	227	236	Empty	false	EgrG_000231300.1..pep|14-3-3 protein epsilon,gi|576691047|gb|EUB54777.1| hypothetical protein EGR_10354 ,EgrG_000364000.1..pep|14-3-3 protein beta:alpha,gi|576699818|gb|EUB63343.1| 14-3-3 protein zeta
SSD2	EgrG_000107200.1	2 amino 3 ketobutyrate coenzyme a ligase	49595.7	1	2	2	2	0.000445	0.0879	AITFIDECHATGFFGETGR	K	G	0.981	34.3	25	34.3	0	0	0	1	0	2	2128.98	796.485		62518.2	265	283	Empty	true
SSD2	EgrG_000107200.1	2 amino 3 ketobutyrate coenzyme a ligase	49595.7	1	2	2	2	0.000445	0.0879	LSGDYCHPIAPVMLGDAR	K	L	0.997	33.8	25	28.6	3.36	0	0	1	0	2	1971.94	652.924		132496	380	397	Empty	true
SSD2	EgrG_001166800.1	26s proteasome regulatory subunit n11	34835.6	1	2	2	2	0.000445	0.157	AVAVVVDPIQSVK	R	G	0.997	47.1	25	42	2.46	0	1	0	0	2	1324.78	666.551		69552.6	142	154	Empty	true
SSD2	EgrG_001166800.1	26s proteasome regulatory subunit n11	34835.6	1	2	2	2	0.000445	0.157	FGADGLSFGQPSSQPTDGPVPDTAEQVYISSLALLK	R	M	0.997	33	25	25	1.23	0	0	1	0	2	3692.83	1269.17		5810.94	7	42	Empty	true
SSD2	EgrG_000720100.1	40s ribosomal protein sa	29741.7	1	3	4	6	0.00133	0.177	AICAIENPADVVIIGGQPTCQR	R	G	0.997	60.8	25	58.8	3.05	0	0	2	0	2	2382.19	822.816		192102	64	85	Empty	true
SSD2	EgrG_000720100.1	40s ribosomal protein sa	29741.7	1	3	4	6	0.00133	0.177	FAHYTGTTSVPGR	K	F	0.995	20.4	25	8.08	1.85	0	0	1	0	2	1393.69	487.121		320200	90	102	Empty	true
SSD2	EgrG_000720100.1	40s ribosomal protein sa	29741.7	1	3	4	6	0.00133	0.177	SQPWDVMMDLFLMR	R	E	0.997	66.5	25	63.8	4.46	0	2	1	0	2	1768.82	1382.01		38097.9	191	204	Empty	true
SSD2	gi|576695216	60s acidic ribosomal protein p2	18320	1	2	2	2	0.000445	0.213	NILSSVGIECEQAR	K	A	0.997	58.6	25	56.1	3.16	0	1	0	0	2	1575.78	703.02		160283	72	85	Empty	true
SSD2	gi|576695216	60s acidic ribosomal protein p2	18320	1	2	2	2	0.000445	0.213	YLAAYLLAQLGGTSRPQESDIK	R	N	0.997	52	25	47.9	4.16	0	0	1	0	2	2394.27	921.391		82574.1	50	71	Empty	true
SSD2	EgrG_000158240.1	Aconitate hydratase mitochondrial	84800.8	1	2	2	3	0.000667	0.0538	AAGVPWVVVGDVNYGEGSSR	K	E	0.997	66.6	25	66.6	6.51	0	1	0	0	2	2018.99	873.479		27375.9	650	669	Empty	true
SSD2	EgrG_000158240.1	Aconitate hydratase mitochondrial	84800.8	1	2	2	3	0.000667	0.0538	VTMQDATAQMAILQFMSSGIPR	R	V	0.997	46.8	25	46.8	3.02	0	0	2	0	2	2396.18	1240.43		56161.4	92	113	Empty	true
SSD2	gi|576693196	Actin	41953.5	1	3	3	4	0.000889	0.149	ECPGLAESVFQSIGR	K	S	0.997	48.9	25	36.5	2	0	1	0	0	2	1649.8	887.982		41390.4	271	285	Empty	true
SSD2	gi|576693196	Actin	41953.5	1	3	3	4	0.000889	0.149	LWNQIFFNELR	K	V	0.997	54.6	25	54	2.59	0	2	0	0	2	1479.77	1020.12		96418.8	86	96	Empty	true
SSD2	gi|576693196	Actin	41953.5	1	3	3	4	0.000889	0.149	MTGLVLDSGDGATHTIPVYEGYAITSAIDR	R	L	0.997	49.1	25	45.5	4.85	0	0	1	0	2	3123.53	947.777		44481.2	149	178	Empty	true
SSD2	gi|576695773	Actin	43523.7	1	10	13	39	0.00867	0.402	AGFAGDDAPR	K	A	0.997	58.2	25	48.8	0.959	0	1	0	0	2	976.448	455.939		31993.9	37	46	Empty	true	EgrG_000190400.1..pep|actin cytoplasmic type 5,gi|576693212|gb|EUB56832.1| Actin, cytoplasmic 2
SSD2	gi|576695773	Actin	43523.7	1	10	13	39	0.00867	0.402	CPESLFQPSFLGMESAGIHESTFNAIMK	R	C	0.997	72.3	25	72.3	2.13	0	0	4	0	2	3128.45	1043.86		563740	275	302	Empty	true
SSD2	gi|576695773	Actin	43523.7	1	10	13	39	0.00867	0.402	DLTDYLMK	R	I	0.997	45.2	25	37.9	3.2	0	4	0	0	2	998.486	837.829		554846	202	209	Empty	true	EgrG_000190400.1..pep|actin cytoplasmic type 5,gi|576693212|gb|EUB56832.1| Actin, cytoplasmic 2
SSD2	gi|576695773	Actin	43523.7	1	10	13	39	0.00867	0.402	DLYANTVLSGGTTMYPGIADR	K	M	0.997	107	25	73.9	4.85	0	2	2	0	2	2215.07	925.012		287745	310	330	Empty	true
SSD2	gi|576695773	Actin	43523.7	1	10	13	39	0.00867	0.402	DSYVGDEAQSK	K	R	0.997	63.9	25	63.9	2.72	0	3	0	0	2	1198.52	331.477		69209.2	69	79	Empty	true	EgrG_000406900.1..pep|Actin cytoplasmic A3,gi|576692431|gb|EUB56079.1| Actin-1 ,EgrG_000190400.1..pep|actin cytoplasmic type 5,gi|576693212|gb|EUB56832.1| Actin, cytoplasmic 2
SSD2	gi|576695773	Actin	43523.7	1	10	13	39	0.00867	0.402	GYSFTTTAER	R	E	0.997	44	25	39.2	2.44	0	2	0	0	2	1132.53	528.889		1251520	215	224	Empty	true	EgrG_000190400.1..pep|actin cytoplasmic type 5,gi|576693212|gb|EUB56832.1| Actin, cytoplasmic 2
SSD2	gi|576695773	Actin	43523.7	1	10	13	39	0.00867	0.402	LCYVALDFEQEMATAASSSSLEK	K	S	0.997	132	25	99.4	4.44	0	4	7	0	2	2550.17	1060.8		662303	234	256	Empty	true	EgrG_000190400.1..pep|actin cytoplasmic type 5,gi|576693212|gb|EUB56832.1| Actin, cytoplasmic 2
SSD2	gi|576695773	Actin	43523.7	1	10	13	39	0.00867	0.402	QEYDESGPGIVHR	K	K	0.997	27.7	25	24.9	1.62	0	0	1	0	2	1486.69	489.643		354815	378	390	Empty	true
SSD2	gi|576695773	Actin	43523.7	1	10	13	39	0.00867	0.402	SYELPDGQVITIGNER	K	F	0.997	89.3	25	79.2	5.92	0	4	0	0	2	1790.89	812.916		880621	257	272	Empty	true	EgrG_000190400.1..pep|actin cytoplasmic type 5,gi|576693212|gb|EUB56832.1| Actin, cytoplasmic 2
SSD2	gi|576695773	Actin	43523.7	1	10	13	39	0.00867	0.402	VAPEEHPVLLTEAPLNPK	R	A	0.997	70.4	25	70.4	5.7	0	1	4	0	2	1954.06	615.351		4320260	114	131	Empty	true	EgrG_000406900.1..pep|Actin cytoplasmic A3,gi|576692431|gb|EUB56079.1| Actin-1 ,EgrG_000190400.1..pep|actin cytoplasmic type 5,gi|576693212|gb|EUB56832.1| Actin, cytoplasmic 2
SSD2	EgrG_000406900.1	Actin cytoplasmic a3	41816.9	1	5	6	7	0.00156	0.371	CPEALYQPSFLGLECNGIHETTYNSIMK	R	C	0.997	69	25	69	1.51	0	0	1	0	2	3272.51	891.647		49088.9	257	284	Empty	true
SSD2	EgrG_000406900.1	Actin cytoplasmic a3	41816.9	1	5	6	7	0.00156	0.371	DLTDWLTK	R	L	0.989	24	25	18	1.68	0	1	0	0	2	991.51	919.165		41270.1	184	191	Empty	true
SSD2	EgrG_000406900.1	Actin cytoplasmic a3	41816.9	1	5	6	7	0.00156	0.371	DLYSNVVLSGGSTMYPGIADR	K	M	0.997	65.2	25	25.4	5.77	0	1	1	0	2	2215.07	950.178		59103.1	292	312	Empty	true
SSD2	EgrG_000406900.1	Actin cytoplasmic a3	41816.9	1	5	6	7	0.00156	0.371	DSYVGDEAQSK	K	R	0.997	63.9	25	63.9	2.72	0	3	0	0	2	1198.52	331.477		69209.2	51	61	Empty	false	EgrG_000190400.1..pep|actin cytoplasmic type 5,gi|576693212|gb|EUB56832.1| Actin, cytoplasmic 2 ,gi|576695773|gb|EUB59337.1| Actin
SSD2	EgrG_000406900.1	Actin cytoplasmic a3	41816.9	1	5	6	7	0.00156	0.371	LCYVALDFENEMATAATSSSLEK	K	T	0.997	34.2	25	6.52	2.17	0	0	1	0	2	2550.17	1030.31		76658.3	216	238	Empty	true
SSD2	EgrG_000406900.1	Actin cytoplasmic a3	41816.9	1	5	6	7	0.00156	0.371	TTGIVLDSGDGVSHTVPIYEGYALPHAILR	R	L	0.997	41	25	1.49	1.08	0	0	0	2	2	3151.64	862.4		396776	148	177	Empty	true
SSD2	EgrG_000406900.1	Actin cytoplasmic a3	41816.9	1	5	6	7	0.00156	0.371	VAPEEHPVLLTEAPLNPK	R	A	0.997	70.4	25	70.4	5.7	0	1	4	0	2	1954.06	615.351		4320260	96	113	Empty	false	EgrG_000190400.1..pep|actin cytoplasmic type 5,gi|576693212|gb|EUB56832.1| Actin, cytoplasmic 2 ,gi|576695773|gb|EUB59337.1| Actin
SSD2	EgrG_000190400.1	Actin cytoplasmic type 5	41861.7	1	2	2	3	0.000667	0.403	AGFAGDDAPR	K	A	0.997	58.2	25	48.8	0.959	0	1	0	0	2	976.448	455.939		31993.9	21	30	Empty	false	gi|576695773|gb|EUB59337.1| Actin
SSD2	EgrG_000190400.1	Actin cytoplasmic type 5	41861.7	1	2	2	3	0.000667	0.403	CPEALYQPSFLGMEAVGIHETTFNSIMK	R	C	0.997	87.2	25	82.4	3.32	0	0	2	0	2	3170.5	1019.61		83712.7	259	286	Empty	true
SSD2	EgrG_000190400.1	Actin cytoplasmic type 5	41861.7	1	2	2	3	0.000667	0.403	DLTDYLMK	R	I	0.997	45.2	25	37.9	3.2	0	4	0	0	2	998.486	837.829		554846	186	193	Empty	false	gi|576695773|gb|EUB59337.1| Actin
SSD2	EgrG_000190400.1	Actin cytoplasmic type 5	41861.7	1	2	2	3	0.000667	0.403	DLYANTVLSGGSTMYPGIADR	K	M	0.997	116	25	116	3.59	0	1	0	0	2	2201.05	897.991		29874.8	294	314	Empty	true
SSD2	EgrG_000190400.1	Actin cytoplasmic type 5	41861.7	1	2	2	3	0.000667	0.403	DSYVGDEAQSK	K	R	0.997	63.9	25	63.9	2.72	0	3	0	0	2	1198.52	331.477		69209.2	53	63	Empty	false	EgrG_000406900.1..pep|Actin cytoplasmic A3,gi|576692431|gb|EUB56079.1| Actin-1 ,gi|576695773|gb|EUB59337.1| Actin
SSD2	EgrG_000190400.1	Actin cytoplasmic type 5	41861.7	1	2	2	3	0.000667	0.403	GYSFTTTAER	R	E	0.997	44	25	39.2	2.44	0	2	0	0	2	1132.53	528.889		1251520	199	208	Empty	false	gi|576695773|gb|EUB59337.1| Actin
SSD2	EgrG_000190400.1	Actin cytoplasmic type 5	41861.7	1	2	2	3	0.000667	0.403	LCYVALDFEQEMATAASSSSLEK	K	S	0.997	132	25	99.4	4.44	0	4	7	0	2	2550.17	1060.8		662303	218	240	Empty	false	gi|576695773|gb|EUB59337.1| Actin
SSD2	EgrG_000190400.1	Actin cytoplasmic type 5	41861.7	1	2	2	3	0.000667	0.403	SYELPDGQVITIGNER	K	F	0.997	89.3	25	79.2	5.92	0	4	0	0	2	1790.89	812.916		880621	241	256	Empty	false	gi|576695773|gb|EUB59337.1| Actin
SSD2	EgrG_000190400.1	Actin cytoplasmic type 5	41861.7	1	2	2	3	0.000667	0.403	VAPEEHPVLLTEAPLNPK	R	A	0.997	70.4	25	70.4	5.7	0	1	4	0	2	1954.06	615.351		4320260	98	115	Empty	false	EgrG_000406900.1..pep|Actin cytoplasmic A3,gi|576692431|gb|EUB56079.1| Actin-1 ,gi|576695773|gb|EUB59337.1| Actin
SSD2	EgrG_000882500.1	Actin modulator protein	46086.1	1	4	4	7	0.00156	0.157	EGLFVYIGK	K	D	0.968	22.7	25	22.7	1.23	0	1	0	0	2	1025.57	805.741		48376.5	354	362	Empty	true
SSD2	EgrG_000882500.1	Actin modulator protein	46086.1	1	4	4	7	0.00156	0.157	FLQTCPNPFLPITVVTDEQAESFLK	K	G	0.997	58.9	25	54.8	4.04	0	0	4	0	2	2894.46	1229.63		240621	379	403	Empty	true
SSD2	EgrG_000882500.1	Actin modulator protein	46086.1	1	4	4	7	0.00156	0.157	HDIKPDDVYIILTK	K	E	0.997	43.4	25	43.4	4.92	0	0	1	0	2	1669.92	687.072		95924	340	353	Empty	true
SSD2	EgrG_000882500.1	Actin modulator protein	46086.1	1	4	4	7	0.00156	0.157	TVELDTFLDDAAVQHR	K	E	0.996	22.6	25	10.5	1.05	0	0	1	0	2	1829.9	798.596		89938.3	157	172	Empty	true
SSD2	gi|576697711	Actin-depolymerizing factor 2	189437	1	2	2	3	0.000667	0.0161	SDLLLVSWIPDTASVR	K	E	0.997	55.2	25	55.2	1	0	2	0	0	2	1771.96	1118.15		37341	1684	1699	Empty	true
SSD2	gi|576697711	Actin-depolymerizing factor 2	189437	1	2	2	3	0.000667	0.0161	YAVLDFEPDNNKSDLLLVSWIPDTASVR	R	E	0.997	32.5	25	23.8	2.37	0	0	1	0	2	3177.61	1155.97		32239.9	1672	1699	Empty	true
SSD2	gi|576701359	Acyl-coa-binding protein	9080.5	1	2	3	5	0.00111	0.329	QATVGDVNTAKPGMLDVK	K	G	0.997	30.5	25	29.1	2.01	0	2	2	0	2	1843.96	589.824		1228350	30	47	Empty	true
SSD2	gi|576701359	Acyl-coa-binding protein	9080.5	1	2	3	5	0.00111	0.329	VQALLASTK	K	-	0.984	25.2	25	20.6	0.678	0	1	0	0	2	930.562	143.016		51039.4	74	82	Empty	true
SSD2	EgrG_000592000.1	Adhesion regulating molecule 1	44089.8	1	2	2	3	0.000667	0.117	FFLWMQEPNANNDAQICETVNK	R	F	0.997	68.5	25	61.5	2.11	0	0	1	0	2	2669.21	955.848		37425.1	102	123	Empty	true
SSD2	EgrG_000592000.1	Adhesion regulating molecule 1	44089.8	1	2	2	3	0.000667	0.117	LAAHLPPIDPEDQQLTPSQAVIANVR	R	S	0.997	45.2	25	40	2.72	0	0	2	0	2	2793.49	796.248		123568	293	318	Empty	true
SSD2	EgrG_000330300.1	Annexin	48461.6	1	4	5	6	0.00133	0.142	EEGTPVSVNCAAADAEALYK	R	A	0.997	100	25	100	8.8	0	1	0	0	2	2094.96	774.328		46711	295	314	Empty	true
SSD2	EgrG_000330300.1	Annexin	48461.6	1	4	5	6	0.00133	0.142	GLGTDEGCIIAVLSK	R	R	0.997	85.9	25	79.8	3.64	0	2	0	0	2	1532.8	903.279		125194	163	177	Empty	true
SSD2	EgrG_000330300.1	Annexin	48461.6	1	4	5	6	0.00133	0.142	ILVALLQAQR	K	E	0.997	66.2	25	63.2	2.74	0	1	0	0	2	1124.72	739.455		107806	285	294	Empty	true
SSD2	EgrG_000330300.1	Annexin	48461.6	1	4	5	6	0.00133	0.142	LLIQALVPYSNAIVGEIPK	R	A	0.997	72.4	25	71.8	2.89	0	1	1	0	2	2038.19	1153.36		48912	242	260	Empty	true
SSD2	gi|576697441	Annexin a6	87684.4	1	2	2	2	0.000445	0.0492	DCAILLTEDPIYLMAK	R	S	0.997	62.1	25	53.4	2.26	0	1	0	0	2	1865.94	1116.65		28522	538	553	Empty	true
SSD2	gi|576697441	Annexin a6	87684.4	1	2	2	2	0.000445	0.0492	GVGTNENTIIEIIVGCTNEEINK	K	L	0.997	36.7	25	35.2	2.31	0	0	1	0	2	2517.25	1146.72		16251.4	561	583	Empty	true
SSD2	gi|576695514	Annexin a7	34780.7	1	2	2	3	0.000667	0.0839	GLGTDEATIIDVLAHR	K	T	0.997	28.8	25	24.1	1.42	0	0	2	0	2	1680.89	911.217		134266	25	40	Empty	true
SSD2	gi|576695514	Annexin a7	34780.7	1	2	2	3	0.000667	0.0839	LGTDESTFTR	K	I	0.997	43.5	25	31.6	2.23	0	1	0	0	2	1126.54	514.037		341031	180	189	Empty	true
SSD2	gi|576701205	Annexin a8	46496.3	1	4	4	7	0.00156	0.184	LGTDEEAFITILCTR	R	S	0.997	74.9	25	74.9	2.1	0	2	0	0	2	1738.87	1011.01		106452	286	300	Empty	true
SSD2	gi|576701205	Annexin a8	46496.3	1	4	4	7	0.00156	0.184	LQGELSGDFGELVDLMFYTIPELK	K	A	0.997	35.1	25	29.9	1.66	0	0	2	0	2	2714.36	1476.72		18337.1	146	169	Empty	true
SSD2	gi|576701205	Annexin a8	46496.3	1	4	4	7	0.00156	0.184	SPWQLIAISK	R	A	0.997	48.1	25	40.2	0.886	0	2	0	0	2	1142.66	829.396		179500	301	310	Empty	true
SSD2	gi|576701205	Annexin a8	46496.3	1	4	4	7	0.00156	0.184	VTNCGLPCNPTLRPYPNFNANSDVELLK	K	K	0.997	55.6	25	53.3	3.68	0	0	1	0	2	3203.56	801.509		65175.1	75	102	Empty	true
SSD2	EgrG_001163400.1	Armet protein	32998.1	1	2	2	2	0.000445	0.158	ICSNVGALPNSPTR	K	V	0.997	58	25	51.8	1.29	0	1	0	0	2	1485.75	532.019		169127	195	208	Empty	true
SSD2	EgrG_001163400.1	Armet protein	32998.1	1	2	2	2	0.000445	0.158	TIDDTCSTFTGK	K	Q	0.997	59.1	25	59.1	2.29	0	1	0	0	2	1345.59	521.84		163293	180	191	Empty	true
SSD2	EgrG_002026800.1	Asparaginyl trna synthetase, cytoplasmic	117060	1	2	2	3	0.000667	0.0395	EGTDPFVFGDDIPELPER	K	K	0.997	72.7	25	66.6	6.96	0	2	0	0	2	2032.95	1011.2		63690.8	422	439	Empty	true
SSD2	EgrG_002026800.1	Asparaginyl trna synthetase, cytoplasmic	117060	1	2	2	3	0.000667	0.0395	GFTEVHPPTLVQTQVEGGSTLFK	R	L	0.997	39.5	25	39.5	2.37	0	0	1	0	2	2472.28	795.073		60177.8	279	301	Empty	true
SSD2	EgrG_000610400.1	Atp:adp antiporter	53682.3	1	3	3	3	0.000667	0.108	LGTLDRPYNGVIDCTIR	K	T	0.997	45	25	37.7	0	0	0	1	0	2	1963.01	626.638		155580	49	65	Empty	true
SSD2	EgrG_000610400.1	Atp:adp antiporter	53682.3	1	3	3	3	0.000667	0.108	LLVQNQGEMLK	K	L	0.992	27.8	25	15.2	1.14	0	1	0	0	2	1272.7	572.089		123983	38	48	Empty	true
SSD2	EgrG_000610400.1	Atp:adp antiporter	53682.3	1	3	3	3	0.000667	0.108	TEGLLPFWR	K	G	0.983	39.2	25	17	0	0	1	0	0	2	1118.6	954.19		60528.5	69	77	Empty	true
SSD2	EgrG_000209800.1	Barrier to autointegration factor	10225.1	1	2	2	3	0.000667	0.333	DCFDALDSWCSAFMQ	K	-	0.997	85.9	25	85.9	2.74	0	2	0	0	2	1852.7	1343.6		27604.2	76	90	Empty	true
SSD2	EgrG_000209800.1	Barrier to autointegration factor	10225.1	1	2	2	3	0.000667	0.333	SVFELPGVGEVLGQK	K	L	0.997	43	25	35.9	2.07	0	1	0	0	2	1558.85	987.584		104022	19	33	Empty	true
SSD2	EgrG_000701800.1	Basement membrane specific heparan sulfate	96032.4	1	4	4	4	0.000889	0.0787	DLEIRPMPSEDMLSGR	R	V	0.996	31.9	25	31.9	0	0	0	1	0	2	1845.88	731.471		75065.8	136	151	Empty	true
SSD2	EgrG_000701800.1	Basement membrane specific heparan sulfate	96032.4	1	4	4	4	0.000889	0.0787	NVPGAITYNTLIEPISR	R	A	0.997	34.9	25	34.9	1.38	0	1	0	0	2	1858.01	848.088		59520.6	222	238	Empty	true
SSD2	EgrG_000701800.1	Basement membrane specific heparan sulfate	96032.4	1	4	4	4	0.000889	0.0787	VQPSPPEPVAYTWYFR	K	N	0.997	37.5	25	35.7	2.66	0	1	0	0	2	1936.96	906.253		57192.1	252	267	Empty	true
SSD2	EgrG_000701800.1	Basement membrane specific heparan sulfate	96032.4	1	4	4	4	0.000889	0.0787	VRPGQDVSLLCYSMQMDR	K	R	0.997	36.9	25	35.8	1.29	0	0	1	0	2	2155.01	725.026		99518.9	534	551	Empty	true
SSD2	EgrG_000447500.1	Calcium binding protein p22	21327.2	1	5	6	10	0.00222	0.385	FLFGMYDLDVDNR	R	I	0.997	84.5	25	83.9	2.31	0	3	0	0	2	1604.74	1055.06		156376	109	121	Empty	true
SSD2	EgrG_000447500.1	Calcium binding protein p22	21327.2	1	5	6	10	0.00222	0.385	ILDPEEVAEISAETGFSAK	K	Q	0.997	101	25	81.6	2.7	0	2	1	0	2	2006	964.174		105501	8	26	Empty	true
SSD2	EgrG_000447500.1	Calcium binding protein p22	21327.2	1	5	6	10	0.00222	0.385	QDFLLIPELAINPLGDR	R	I	0.997	36.1	25	36.1	0.569	0	1	0	0	2	1924.05	1233.13		30205.4	49	65	Empty	true
SSD2	EgrG_000447500.1	Calcium binding protein p22	21327.2	1	5	6	10	0.00222	0.385	RQDFLLIPELAINPLGDR	K	I	0.997	44.8	25	44.8	2.1	0	0	2	0	2	2080.16	1078.62		120692	48	65	Empty	true
SSD2	EgrG_000447500.1	Calcium binding protein p22	21327.2	1	5	6	10	0.00222	0.385	SELLSVLQMMVGASVTMEQINR	R	I	0.997	43.4	25	39.7	0.337	0	0	1	0	2	2436.23	1401.25		9083.26	125	146	Empty	true
SSD2	gi|576695277	Calcium-binding protein	86008.8	1	3	3	5	0.00111	0.0533	ELGDDLTEEEIDEMIR	K	D	0.997	84.1	25	84.1	3.39	0	2	0	0	2	1906.86	976.072		98049.2	250	265	Empty	true
SSD2	gi|576695277	Calcium-binding protein	86008.8	1	3	3	5	0.00111	0.0533	ILQNEQDEEDLR	K	Q	0.997	57.1	25	41.9	4.1	0	1	0	0	2	1501.71	518.455		297476	214	225	Empty	true
SSD2	gi|576695277	Calcium-binding protein	86008.8	1	3	3	5	0.00111	0.0533	ISTNDLGPAFSALK	K	V	0.997	76.4	25	64.8	2.43	0	2	0	0	2	1433.76	785.223		243010	166	179	Empty	true
SSD2	EgrG_000875100.1	Calnexin	63444.2	1	4	4	5	0.00111	0.166	EFNFDKDEFVVQYEVK	R	F	0.997	32.5	25	23.3	0.77	0	0	1	0	2	2035.96	817.729		63305.8	128	143	Empty	true
SSD2	EgrG_000875100.1	Calnexin	63444.2	1	4	4	5	0.00111	0.166	IVFEAPNTPEDAILALYFTSPDDMEK	K	M	0.997	33.5	25	24.7	1.49	0	0	1	0	2	2926.41	1253.47		7821.22	47	72	Empty	true
SSD2	EgrG_000875100.1	Calnexin	63444.2	1	4	4	5	0.00111	0.166	KPDDWDESAPQFVIDEDATMPEGWLVDTPK	K	L	0.997	37.6	25	36.7	1.06	0	0	2	0	2	3431.56	1061.63		54834	290	319	Empty	true
SSD2	EgrG_000875100.1	Calnexin	63444.2	1	4	4	5	0.00111	0.166	KTDEPVPDSNPEESDAAGGMEADAER	K	S	0.997	47.9	25	47.9	5.68	0	0	1	0	2	2717.15	530.422		68553.1	509	534	Empty	true
SSD2	EgrG_000719700.1	Calpain	85771.3	1	4	4	4	0.000889	0.0928	DFFNTNRPISISEFTNTR	R	E	0.997	31.5	25	29.5	1.52	0	0	1	0	2	2159.05	865.868		69072.4	495	512	Empty	true
SSD2	EgrG_000719700.1	Calpain	85771.3	1	4	4	4	0.000889	0.0928	DPVTNSINAEQLR	K	D	0.997	56.8	25	46.4	0	0	1	0	0	2	1456.74	595.141		107603	594	606	Empty	true
SSD2	EgrG_000719700.1	Calpain	85771.3	1	4	4	4	0.000889	0.0928	TNDGNLMFTEDDFLR	K	L	0.995	55.3	25	51.3	0	0	1	0	0	2	1787.79	919.531		58716	735	749	Empty	true
SSD2	EgrG_000719700.1	Calpain	85771.3	1	4	4	4	0.000889	0.0928	VMPGCYLIVPSTFNPNQEAQFIIR	R	V	0.997	26.2	25	20.1	1.8	0	0	1	0	2	2794.41	1089.7		44507.6	520	543	Empty	true
SSD2	EgrG_000911200.1	Calpain a	92082.7	1	4	4	4	0.000889	0.105	GTGQLFEDPDFPADGSSLFYSMSAPR	R	G	0.997	36.9	25	36.9	1.39	0	0	1	0	2	2792.25	1123.97		29472.2	112	137	Empty	true
SSD2	EgrG_000911200.1	Calpain a	92082.7	1	4	4	4	0.000889	0.105	IAQVNSSSGPVQLLR	K	I	0.997	44.9	25	38.5	1.92	0	1	0	0	2	1568.88	640.672		105104	335	349	Empty	true
SSD2	EgrG_000911200.1	Calpain a	92082.7	1	4	4	4	0.000889	0.105	VCGPDGEITADELIDILNVAFTK	K	E	0.99	24	25	19.3	1.36	0	0	1	0	2	2490.24	1386.41		8651.98	610	632	Empty	true
SSD2	EgrG_000911200.1	Calpain a	92082.7	1	4	4	4	0.000889	0.105	VPFEMTIIHGGWQPGVNAGGCR	K	N	0.997	42.6	25	41.7	2.6	0	0	1	0	2	2383.14	804.575		107756	425	446	Empty	true
SSD2	EgrG_000595700.1	Calponin	24388.9	1	2	3	5	0.00111	0.146	AAQEIPEDITSAPAEQFYQYLK	K	S	0.997	46.9	25	46.7	3.14	0	1	3	0	2	2512.22	995.961		256415	50	71	Empty	true
SSD2	EgrG_000595700.1	Calponin	24388.9	1	2	3	5	0.00111	0.146	VSSLGVNMWK	R	V	0.96	41.5	25	28.9	1.7	0	1	0	0	2	1120.58	660.961		131000	88	97	Empty	true
SSD2	EgrG_001004900.1	Calponin	52551	1	17	26	60	0.0133	0.562	AGDMGMDVQVNR	R	R	0.997	70.6	25	58.7	1.18	0	3	0	0	2	1292.57	543.573		1043180	57	68	Empty	true
SSD2	EgrG_001004900.1	Calponin	52551	1	17	26	60	0.0133	0.562	DSAGIIGLQSGSNQGSSQAGMSFGAQR	K	H	0.997	42.5	25	42.5	2	0	0	5	0	2	2611.22	1533.55		45284	457	483	Empty	true
SSD2	EgrG_001004900.1	Calponin	52551	1	17	26	60	0.0133	0.562	EFTEDQLAASK	R	T	0.997	52.9	25	37.2	1.2	0	1	0	0	2	1238.59	531.379		1827160	215	225	Empty	true
SSD2	EgrG_001004900.1	Calponin	52551	1	17	26	60	0.0133	0.562	EGQGIIGLQAGSNK	K	G	0.997	71.1	25	59.2	4.37	0	3	0	0	2	1371.72	563.091		1466320	262	275	Empty	true
SSD2	EgrG_001004900.1	Calponin	52551	1	17	26	60	0.0133	0.562	EGQGVIGLQAGTNQFANQSGMSMGAR	K	R	0.997	52.3	25	4.62	3.15	0	0	3	0	2	2625.21	708.387		890953	418	443	Empty	true
SSD2	EgrG_001004900.1	Calponin	52551	1	17	26	60	0.0133	0.562	EGQSVIGLQAGSNLGASQSGMSMGAMR	K	H	0.997	80.2	25	73.2	7.05	0	0	4	0	2	2624.22	764.789		414488	379	405	Empty	true
SSD2	EgrG_001004900.1	Calponin	52551	1	17	26	60	0.0133	0.562	EVVQWINQLTGENVPLGR	K	E	0.997	106	25	106	4.04	0	3	3	0	2	2052.09	1020		493644	81	98	Empty	true
SSD2	EgrG_001004900.1	Calponin	52551	1	17	26	60	0.0133	0.562	GASQSGMAMGAIR	K	H	0.985	21.6	25	10.6	2	0	1	0	0	2	1252.58	457.292		13184.5	315	327	Empty	true
SSD2	EgrG_001004900.1	Calponin	52551	1	17	26	60	0.0133	0.562	GASQSGMAMGAVR	K	H	0.997	96.7	25	83.7	4.68	0	1	0	0	2	1222.57	491.701		164038	276	288	Empty	true
SSD2	EgrG_001004900.1	Calponin	52551	1	17	26	60	0.0133	0.562	GASQSGMSMGAMR	K	H	0.997	73.6	25	73.6	2.68	0	1	0	0	2	1270.53	500.839		471360	354	366	Empty	true
SSD2	EgrG_001004900.1	Calponin	52551	1	17	26	60	0.0133	0.562	HITDIKVDEMSK	R	E	0.994	30.9	25	23.6	0	0	0	1	0	2	1415.72	492.583		390905	406	417	Empty	true
SSD2	EgrG_001004900.1	Calponin	52551	1	17	26	60	0.0133	0.562	NMAQVLSCLLQLGTECQR	R	N	0.997	74.3	25	65.8	3.59	0	2	5	0	2	2121.03	1294.71		417725	179	196	Empty	true
SSD2	EgrG_001004900.1	Calponin	52551	1	17	26	60	0.0133	0.562	QMENIQIFLTAAEAYGVPR	K	T	0.997	98.5	25	94.6	5.68	0	4	7	0	2	2151.09	1147.39		848773	147	165	Empty	true
SSD2	EgrG_001004900.1	Calponin	52551	1	17	26	60	0.0133	0.562	STIGLQAGSNK	K	G	0.984	33.7	25	21.6	0.602	0	1	0	0	2	1075.57	454.278		18639.3	343	353	Empty	true
SSD2	EgrG_001004900.1	Calponin	52551	1	17	26	60	0.0133	0.562	TSLFQTVDLFEMR	R	N	0.997	82.9	25	82.3	4.77	0	7	1	0	2	1586.79	1093.91		1237530	166	178	Empty	true
SSD2	EgrG_001004900.1	Calponin	52551	1	17	26	60	0.0133	0.562	TSLNLQTGTNK	K	G	0.997	61.8	25	43.9	2.72	0	1	0	0	2	1176.62	489.903		140134	304	314	Empty	true
SSD2	EgrG_001004900.1	Calponin	52551	1	17	26	60	0.0133	0.562	VYEGTNPLPPTVTK	K	K	0.997	66.8	25	57.7	4.55	0	3	0	0	2	1515.81	565.533		2217750	118	131	Empty	true
SSD2	gi|576693417	Calreticulin	48155	1	2	2	2	0.000445	0.0952	FLDGNINQWTISEAEAEK	R	L	0.997	78	25	58.6	4.07	0	1	0	0	2	2064.99	854.338		38998.3	26	43	Empty	true
SSD2	gi|576693417	Calreticulin	48155	1	2	2	2	0.000445	0.0952	GPWKPPQIPNPEFVDNPDLYSR	K	T	0.997	44.3	25	44.3	2	0	0	1	0	2	2566.27	836.648		78543.9	286	307	Empty	true
SSD2	gi|576693418	Calreticulin	45340.4	1	2	2	2	0.000445	0.122	GQWKPPQIPNPDYFEDDELYAR	K	T	0.997	32.5	25	27.1	3.32	0	0	1	0	2	2678.25	862.721		92378.3	286	307	Empty	true
SSD2	gi|576693418	Calreticulin	45340.4	1	2	2	2	0.000445	0.122	SGTIFDNFIVSDDVSECQAHAEYWQK	K	R	0.997	64.6	25	64.6	4.1	0	0	1	0	2	3046.35	925.446		48067.6	321	346	Empty	true
SSD2	EgrG_000113500.1	Carbonyl reductase 1	20331.5	1	2	2	2	0.000445	0.16	GATEPYGQFVSER	K	Q	0.997	45.9	25	34.3	3.4	0	1	0	0	2	1440.68	579.614		135426	164	176	Empty	true
SSD2	EgrG_000113500.1	Carbonyl reductase 1	20331.5	1	2	2	2	0.000445	0.16	TILEGADTPVYLATLPK	K	G	0.997	65.3	25	64.1	2.39	0	1	0	0	2	1801.99	894.686		40036.9	147	163	Empty	true
SSD2	EgrG_000702700.1	Chaperonin containing tcp1 subunit 2 beta	66603.9	1	3	3	3	0.000667	0.0635	LAVDAVLR	K	L	0.997	35.1	25	4.69	1.57	0	1	0	0	2	856.525	615.934		66322.2	263	270	Empty	true
SSD2	EgrG_000702700.1	Chaperonin containing tcp1 subunit 2 beta	66603.9	1	3	3	3	0.000667	0.0635	MAIAMEAFATALR	K	R	0.997	89.6	25	77.2	3.7	0	1	0	0	2	1395.71	978.378		37825.8	513	525	Empty	true
SSD2	EgrG_000702700.1	Chaperonin containing tcp1 subunit 2 beta	66603.9	1	3	3	3	0.000667	0.0635	TVSGGGAMEMLMAEAVAK	R	A	0.997	99.4	25	99.4	2.11	0	1	0	0	2	1752.83	952.133		48565.3	487	504	Empty	true
SSD2	EgrG_000238400.1	Charged multivesicular body protein 3	25212.3	1	4	5	8	0.00178	0.366	AQINSVIMELENQVAMAK	K	M	0.994	27.6	25	18.9	0.222	0	0	1	0	2	1989.01	1100.47		31347.2	87	104	Empty	true
SSD2	EgrG_000238400.1	Charged multivesicular body protein 3	25212.3	1	4	5	8	0.00178	0.366	EMEEMAQAEVDKILFELTNGAMGK	K	A	0.997	49.2	25	49.2	1.51	0	0	1	0	2	2684.26	1297.1		16389.4	162	185	Empty	true
SSD2	EgrG_000238400.1	Charged multivesicular body protein 3	25212.3	1	4	5	8	0.00178	0.366	LGLMNEMVEESVESALDQPK	K	E	0.997	67.8	25	58.9	4.22	0	1	4	0	2	2219.06	1095.36		253456	142	161	Empty	true
SSD2	EgrG_000238400.1	Charged multivesicular body protein 3	25212.3	1	4	5	8	0.00178	0.366	MASALNQSTSVMQAMSK	K	L	0.997	85.7	25	82	5.34	0	1	0	0	2	1784.83	668.486		60290.7	105	121	Empty	true
SSD2	EgrG_001133200.1	Charged multivesicular body protein 4b	24094.6	1	5	5	7	0.00156	0.324	ELEELAEEDVAEK	R	L	0.997	77	25	72.8	3.33	0	2	0	0	2	1503.71	606.101		354345	161	173	Empty	true
SSD2	EgrG_001133200.1	Charged multivesicular body protein 4b	24094.6	1	5	5	7	0.00156	0.324	KAEEASELANLEMWSA	K	-	0.997	54.1	25	50.6	2.19	0	1	0	0	2	1778.83	890.543		66597.4	201	216	Empty	true
SSD2	EgrG_001133200.1	Charged multivesicular body protein 4b	24094.6	1	5	5	7	0.00156	0.324	LLDVHNVDELPSIPVGEPTR	K	S	0.997	33	25	22.5	2.05	0	0	2	0	2	2200.16	803.805		427108	174	193	Empty	true
SSD2	EgrG_001133200.1	Charged multivesicular body protein 4b	24094.6	1	5	5	7	0.00156	0.324	NALDSALMNK	R	N	0.997	58	25	43.8	3.14	0	1	0	0	2	1076.54	576.365		180454	89	98	Empty	true
SSD2	EgrG_001133200.1	Charged multivesicular body protein 4b	24094.6	1	5	5	7	0.00156	0.324	QLELNDGALMK	K	L	0.974	39.9	25	25.6	-0.114	0	1	0	0	2	1231.64	633.951		171008	73	83	Empty	true
SSD2	EgrG_001063800.1	Charged multivesicular body protein 5	23958	1	2	3	5	0.00111	0.161	APPSLTDAAANIDSR	K	I	0.997	87.1	25	85	7.12	0	2	0	0	2	1498.75	594.037		369591	14	28	Empty	true
SSD2	EgrG_001063800.1	Charged multivesicular body protein 5	23958	1	2	3	5	0.00111	0.161	ETLSNQSFNMGQASFALQNVK	R	D	0.997	74.3	25	68	1.77	0	1	2	0	2	2314.11	830.083		239773	81	101	Empty	true
SSD2	gi|576697068	Chloride intracellular channel protein 5	30428.4	1	4	4	5	0.00111	0.252	FQCPQLALPFESK	K	E	0.997	25.5	25	16.9	3.12	0	1	0	0	2	1564.78	856.525		97296.7	107	119	Empty	true
SSD2	gi|576697068	Chloride intracellular channel protein 5	30428.4	1	4	4	5	0.00111	0.252	LPAAFLPDLQLAASTPDELEALLAK	R	F	0.997	35.2	25	35.2	1.12	0	0	2	0	2	2607.43	1336.97		25040.7	82	106	Empty	true
SSD2	gi|576697068	Chloride intracellular channel protein 5	30428.4	1	4	4	5	0.00111	0.252	LTFADCMLMPK	K	L	0.997	58.8	25	53.5	1.85	0	1	0	0	2	1326.63	839.889		57802	171	181	Empty	true
SSD2	gi|576697068	Chloride intracellular channel protein 5	30428.4	1	4	4	5	0.00111	0.252	SADDYLHSCPSQLPPLK	R	-	0.997	30.8	25	30.8	0.921	0	0	1	0	2	1927.92	620.453		151907	246	262	Empty	true
SSD2	EgrG_000468500.1	Chmp1 chromatin modifying protein	23232	1	5	5	6	0.00133	0.411	IEEVMGDFEK	K	T	0.997	54.1	25	36.5	1.51	0	2	0	0	2	1196.55	608.871		326477	117	126	Empty	true
SSD2	EgrG_000468500.1	Chmp1 chromatin modifying protein	23232	1	5	5	6	0.00133	0.411	QVAEENGLEVEAAMAGAQVPTDSIAHPISGER	K	R	0.997	126	25	126	6.17	0	0	1	0	2	3276.58	795.681		62686.7	161	192	Empty	true
SSD2	EgrG_000468500.1	Chmp1 chromatin modifying protein	23232	1	5	5	6	0.00133	0.411	SSMASMNLEK	K	I	0.995	29	25	22.5	1.4	0	1	0	0	2	1097.5	517.505		246824	107	116	Empty	true
SSD2	EgrG_000468500.1	Chmp1 chromatin modifying protein	23232	1	5	5	6	0.00133	0.411	TFTDLDVR	K	T	0.996	29.3	25	8.06	1.62	0	1	0	0	2	966.489	578.548		221909	127	134	Empty	true
SSD2	EgrG_000468500.1	Chmp1 chromatin modifying protein	23232	1	5	5	6	0.00133	0.411	TSTVEGSMNTVMATSAPENEIQSLIK	R	Q	0.997	38.7	25	38.7	2.18	0	0	1	0	2	2738.32	952.33		50441.8	135	160	Empty	true
SSD2	EgrG_001028500.1	Citrate synthase	51379.1	1	8	8	14	0.00311	0.237	ALGVCSSLVWDR	R	A	0.997	50.5	25	50.5	3.35	0	1	0	0	2	1362.68	751.894		118028	430	441	Empty	true
SSD2	EgrG_001028500.1	Citrate synthase	51379.1	1	8	8	14	0.00311	0.237	DCQELLPK	K	A	0.991	27.3	25	19.5	1.11	0	1	0	0	2	1002.49	547.227		231332	101	108	Empty	true
SSD2	EgrG_001028500.1	Citrate synthase	51379.1	1	8	8	14	0.00311	0.237	DFALTHMPDDPLIK	R	I	0.996	24.1	25	11.5	1.06	0	0	2	0	2	1612.8	827.839		194131	363	376	Empty	true
SSD2	EgrG_001028500.1	Citrate synthase	51379.1	1	8	8	14	0.00311	0.237	DPLFVELLR	K	L	0.997	44	25	29.9	1.26	0	1	0	0	2	1101.63	1083.75		23746.5	249	257	Empty	true
SSD2	EgrG_001028500.1	Citrate synthase	51379.1	1	8	8	14	0.00311	0.237	EMSFYTVLFGVSR	K	A	0.997	77.6	25	68.8	4.74	0	1	0	0	2	1535.76	1129.76		34258.7	417	429	Empty	true
SSD2	EgrG_001028500.1	Citrate synthase	51379.1	1	8	8	14	0.00311	0.237	GLVTETSVLDPDEGIR	K	F	0.997	56.1	25	47.4	1.72	0	3	0	0	2	1700.87	741.576		368117	78	93	Empty	true
SSD2	EgrG_001028500.1	Citrate synthase	51379.1	1	8	8	14	0.00311	0.237	GMSPSDDEVLQYIK	K	T	0.997	69.1	25	57.9	5.89	0	3	0	0	2	1581.75	792.723		249960	321	334	Empty	true
SSD2	EgrG_001028500.1	Citrate synthase	51379.1	1	8	8	14	0.00311	0.237	SFPTTMHPMSQLVSATAALNSESK	K	F	0.997	42.3	25	42.3	3.47	0	0	2	0	2	2535.22	816.275		187531	158	181	Empty	true
SSD2	EgrG_000925600.1	Clathrin light chain	24476.1	1	3	3	4	0.000889	0.184	AQESAILESWR	K	V	0.997	60.8	25	51.7	2.89	0	2	0	0	2	1289.65	683.328		176601	96	106	Empty	true
SSD2	EgrG_000925600.1	Clathrin light chain	24476.1	1	3	3	4	0.000889	0.184	AYDGFSGQAPSVR	K	D	0.997	55.7	25	47.1	4.62	0	1	0	0	2	1354.64	548.735		380531	165	177	Empty	true
SSD2	EgrG_000925600.1	Clathrin light chain	24476.1	1	3	3	4	0.000889	0.184	DTAVWESVCGMCDLTSK	R	H	0.997	63.1	25	51.4	5.4	0	1	0	0	2	1958.83	881.086		37485	178	194	Empty	true
SSD2	EgrG_000984300.1	Cupin 2 barrel domain containing protein	11724.5	1	3	4	8	0.00178	0.495	KLEFFDATK	K	-	0.997	36.4	25	33	1.43	0	1	0	0	2	1098.58	573.259		293706	96	104	Empty	true
SSD2	EgrG_000984300.1	Cupin 2 barrel domain containing protein	11724.5	1	3	4	8	0.00178	0.495	MGYSATPYTFSAGNVFGTHTHDAEK	K	M	0.997	27	25	12.1	1.4	0	0	0	3	2	2689.2	664.884		617938	29	53	Empty	true
SSD2	EgrG_000984300.1	Cupin 2 barrel domain containing protein	11724.5	1	3	4	8	0.00178	0.495	PEFVVHHWDEAEDGVLSR	M	A	0.997	53.2	25	51.7	3.74	0	0	2	2	1	2122	624.172		906968	2	19	Empty	true
SSD2	EgrG_000417100.1	Cytosolic malate dehydrogenase	36570.3	1	5	6	14	0.00311	0.301	DIYFSFPVTIK	K	D	0.997	47.1	25	46.4	1.06	0	3	0	0	2	1329.71	1047.2		243544	283	293	Empty	true
SSD2	EgrG_000417100.1	Cytosolic malate dehydrogenase	36570.3	1	5	6	14	0.00311	0.301	DQQIILHLLDIPEAK	K	T	0.997	46.9	25	37.4	1.6	0	0	2	0	2	1745.98	994.046		187684	33	47	Empty	true
SSD2	EgrG_000417100.1	Cytosolic malate dehydrogenase	36570.3	1	5	6	14	0.00311	0.301	EGEWVSMSVYSTGDHYGAPK	K	D	0.997	42	25	41.5	1.74	0	0	2	0	2	2199.97	665.489		418404	263	282	Empty	true
SSD2	EgrG_000417100.1	Cytosolic malate dehydrogenase	36570.3	1	5	6	14	0.00311	0.301	TVLDGVVMELQDCAFTVLAGIVPTHCLK	K	E	0.997	74.5	25	72.3	4.8	0	0	2	2	2	3086.57	1428.9		113131	48	75	Empty	true
SSD2	EgrG_000417100.1	Cytosolic malate dehydrogenase	36570.3	1	5	6	14	0.00311	0.301	VLITGAAGQIAYNLSNMVANGNLFGK	R	D	0.997	67.8	25	67.8	6.89	0	0	3	0	2	2636.39	1287.38		89769.7	7	32	Empty	true
SSD2	EgrG_000953400.1	Dihydropyrimidinase	65802.5	1	6	6	7	0.00156	0.17	AITLADAANCPLYVVHVMSAGAAQK	R	I	0.997	57.6	25	57.6	2.28	0	0	1	0	2	2571.31	969.699		84770.8	259	283	Empty	true
SSD2	EgrG_000953400.1	Dihydropyrimidinase	65802.5	1	6	6	7	0.00156	0.17	FIPTPAFSPYVYSK	R	V	0.997	34.5	25	22.7	1.33	0	1	0	0	2	1616.84	837.968		176983	488	501	Empty	true
SSD2	EgrG_000953400.1	Dihydropyrimidinase	65802.5	1	6	6	7	0.00156	0.17	FVAITSTNAAK	K	V	0.997	55.6	25	33.4	0	0	1	0	0	2	1122.62	518.858		301747	399	409	Empty	true
SSD2	EgrG_000953400.1	Dihydropyrimidinase	65802.5	1	6	6	7	0.00156	0.17	QAGILVIGEAIAAGLGTNDSHYFNSCWR	R	H	0.997	103	25	99.3	4.32	0	0	2	0	2	3020.47	1159.53		38735.4	289	316	Empty	true
SSD2	EgrG_000953400.1	Dihydropyrimidinase	65802.5	1	6	6	7	0.00156	0.17	QVGLNLTIPGGVR	R	T	0.988	40.8	25	36.7	0	0	1	0	0	2	1323.77	754.638		90934.8	64	76	Empty	true
SSD2	EgrG_000953400.1	Dihydropyrimidinase	65802.5	1	6	6	7	0.00156	0.17	VAEEMGILTK	K	E	0.997	34.3	25	22.6	2.26	0	1	0	0	2	1090.58	583.579		181436	168	177	Empty	true
SSD2	EgrG_000101800.1	Dnaj subfamily a	44176.4	1	10	11	17	0.00378	0.386	DIYDQGGEQALK	R	E	0.997	49	25	37.1	3.64	0	1	0	0	2	1336.64	552.589		231338	63	74	Empty	true
SSD2	EgrG_000101800.1	Dnaj subfamily a	44176.4	1	10	11	17	0.00378	0.386	DTVHPLAVTLEELYNGSTR	R	K	0.997	37.3	25	33.2	1.05	0	0	3	0	2	2115.07	983.049		235692	108	126	Empty	true
SSD2	EgrG_000101800.1	Dnaj subfamily a	44176.4	1	10	11	17	0.00378	0.386	EGGGGDFSFHNPFDIFDMFFGGGPR	K	S	0.997	47	25	47	3.08	0	0	3	0	2	2707.17	1387.95		100121	75	99	Empty	true
SSD2	EgrG_000101800.1	Dnaj subfamily a	44176.4	1	10	11	17	0.00378	0.386	EISQAFEVLSDPK	K	K	0.997	95.3	25	84.2	1.92	0	1	0	0	2	1462.74	768.278		79121.9	48	60	Empty	true
SSD2	EgrG_000101800.1	Dnaj subfamily a	44176.4	1	10	11	17	0.00378	0.386	FAGEGDRVPGIEPGDIIFSLDEQPHDR	R	F	0.997	28.3	25	28.3	0.538	0	0	0	2	2	2966.43	886.21		231090	226	252	Empty	true
SSD2	EgrG_000101800.1	Dnaj subfamily a	44176.4	1	10	11	17	0.00378	0.386	FFVDFPESLSLHTVEALK	K	G	0.997	27.6	25	20.6	0.796	0	0	1	0	2	2079.08	1020.52		69509.2	326	343	Empty	true
SSD2	EgrG_000101800.1	Dnaj subfamily a	44176.4	1	10	11	17	0.00378	0.386	FKEISQAFEVLSDPK	K	K	0.997	49.2	25	37.6	2.64	0	0	1	0	2	1737.91	752.063		76017.1	46	60	Empty	true
SSD2	EgrG_000101800.1	Dnaj subfamily a	44176.4	1	10	11	17	0.00378	0.386	MDLIYTMVITVAEALVGFR	K	H	0.997	67.6	25	55.8	5.24	0	1	2	0	2	2142.13	1584.57		60780.8	258	276	Empty	true
SSD2	EgrG_000101800.1	Dnaj subfamily a	44176.4	1	10	11	17	0.00378	0.386	VPGIEPGDIIFSLDEQPHDR	R	F	0.997	59.4	25	59.4	4.96	0	0	1	0	2	2234.11	915.949		95842.9	233	252	Empty	true
SSD2	EgrG_000101800.1	Dnaj subfamily a	44176.4	1	10	11	17	0.00378	0.386	YYDILGVSPTATLSEIRK	R	S	0.997	29.6	25	29.6	1.44	0	0	1	0	2	2026.09	856.693		118792	7	24	Empty	true
SSD2	EgrG_000614200.1	Dnaj subfamily b	37775.4	1	7	7	10	0.00222	0.271	DALCGCQIQVPTIDGR	R	K	0.997	48.1	25	45.6	3.8	0	2	0	0	2	1802.85	762.808		202683	254	269	Empty	true
SSD2	EgrG_000614200.1	Dnaj subfamily b	37775.4	1	7	7	10	0.00222	0.271	GAEFMDVDSDFLNR	R	G	0.997	75.8	25	75.8	6.11	0	2	0	0	2	1615.71	886.627		222376	120	133	Empty	true
SSD2	EgrG_000614200.1	Dnaj subfamily b	37775.4	1	7	7	10	0.00222	0.271	GAFSGIFMNTGGGGASR	R	T	0.997	83.8	25	78.8	5.47	0	2	0	0	2	1586.74	749.822		200781	134	150	Empty	true
SSD2	EgrG_000614200.1	Dnaj subfamily b	37775.4	1	7	7	10	0.00222	0.271	ILPPYMQPNL	R	-	0.991	35.9	25	17.2	0.444	0	1	0	0	2	1185.63	930.58		66230.5	328	337	Empty	true
SSD2	EgrG_000614200.1	Dnaj subfamily b	37775.4	1	7	7	10	0.00222	0.271	QVAEAYEVLSDPK	K	K	0.997	87.9	25	83.7	3.64	0	1	0	0	2	1448.73	606.295		140023	47	59	Empty	true
SSD2	EgrG_000614200.1	Dnaj subfamily b	37775.4	1	7	7	10	0.00222	0.271	RGDIIVEFDIVYPDR	R	I	0.997	27.2	25	21.5	0.745	0	0	1	0	2	1806.94	1431.44		6915.95	302	316	Empty	true
SSD2	EgrG_000614200.1	Dnaj subfamily b	37775.4	1	7	7	10	0.00222	0.271	SEGATFTFTSDPR	R	E	0.997	46	25	46	1.96	0	1	0	0	2	1415.64	606.011		185031	83	95	Empty	true
SSD2	gi|576696895	Dynein light chain 1, cytoplasmic	11803.4	1	8	8	19	0.00422	0.794	DEVFKQDMTDEMLSACQR	K	A	0.995	32.9	25	32.9	-0.204	0	0	1	0	2	2202.95	698.341		78407.5	9	26	Empty	true
SSD2	gi|576696895	Dynein light chain 1, cytoplasmic	11803.4	1	8	8	19	0.00422	0.794	DNFAFFSVDGMSFMVFK	K	A	0.997	79.1	25	79.1	6.47	0	11	0	0	2	1988.89	1433.6		110568	81	97	Empty	true
SSD2	gi|576696895	Dynein light chain 1, cytoplasmic	11803.4	1	8	8	19	0.00422	0.794	EQTLASYVR	K	K	0.994	44	25	31.7	-0.724	0	1	0	0	2	1066.55	558.233		691490	45	53	Empty	true
SSD2	gi|576696895	Dynein light chain 1, cytoplasmic	11803.4	1	8	8	19	0.00422	0.794	FGSEIAYVK	R	D	0.997	56	25	42.8	3.4	0	2	0	0	2	1013.53	572.203		875925	72	80	Empty	true
SSD2	gi|576696895	Dynein light chain 1, cytoplasmic	11803.4	1	8	8	19	0.00422	0.794	QALNEQSSYGNQTNK	R	E	0.997	40.3	25	40.3	1.92	0	1	0	0	2	1681.78	140.39		16380	30	44	Empty	true
SSD2	gi|576696895	Dynein light chain 1, cytoplasmic	11803.4	1	8	8	19	0.00422	0.794	QALNEQSSYGNQTNKEQTLASYVR	R	K	0.997	76.8	25	76.8	2.57	0	0	1	0	2	2729.31	563.983		215867	30	53	Empty	true
SSD2	gi|576696895	Dynein light chain 1, cytoplasmic	11803.4	1	8	8	19	0.00422	0.794	QDMTDEMLSACQR	K	A	0.997	96.7	25	96.7	2.06	0	1	0	0	2	1584.65	601.226		103560	14	26	Empty	true
SSD2	gi|576696895	Dynein light chain 1, cytoplasmic	11803.4	1	8	8	19	0.00422	0.794	QYPGTWSCVCGQR	K	F	0.995	29.3	25	29.3	2.24	0	1	0	0	2	1598.68	563.712		415706	59	71	Empty	true
SSD2	EgrG_000982200.1	Elongation factor 1 alpha	48857.4	1	13	16	64	0.0142	0.527	EAAEFTAQVIVLNHPGEIGAGYTPVLDCHTAHIACK	R	F	0.997	41.3	25	35.4	0	0	0	0	0	2	3889.9	773.685		223308	322	357	Empty	true
SSD2	EgrG_000982200.1	Elongation factor 1 alpha	48857.4	1	13	16	64	0.0142	0.527	GITIDIALWK	R	F	0.997	45.5	25	26.6	1.28	0	3	0	0	2	1129.66	1431.89		35050.4	70	79	Empty	true
SSD2	EgrG_000982200.1	Elongation factor 1 alpha	48857.4	1	13	16	64	0.0142	0.527	GPTLLASIDLVEPPTRPVDKPLR	K	L	0.997	48.3	25	48.3	1	0	0	0	4	2	2484.42	797.837		1271210	211	233	Empty	true
SSD2	EgrG_000982200.1	Elongation factor 1 alpha	48857.4	1	13	16	64	0.0142	0.527	ISGIGTVPVGR	K	V	0.997	55.1	25	36.9	1.39	0	3	0	0	2	1055.62	562.984		2462980	242	252	Empty	true
SSD2	EgrG_000982200.1	Elongation factor 1 alpha	48857.4	1	13	16	64	0.0142	0.527	KVGYNPDTVNIVPISGWVGDNMLEPSPNMPWYK	K	G	0.96	16	25	12.9	1.11	0	0	1	0	2	3717.81	1092.36		45775.4	178	210	Empty	true
SSD2	EgrG_000982200.1	Elongation factor 1 alpha	48857.4	1	13	16	64	0.0142	0.527	LPLQDVFK	R	I	0.997	63.6	25	48.8	0.602	0	6	0	0	2	959.556	747.254		981939	234	241	Empty	true
SSD2	EgrG_000982200.1	Elongation factor 1 alpha	48857.4	1	13	16	64	0.0142	0.527	MVPSKPMCVEVFSEFPPLGR	R	F	0.997	40.3	25	33.4	2.92	0	0	5	0	2	2307.13	889.978		1647750	390	409	Empty	true
SSD2	EgrG_000982200.1	Elongation factor 1 alpha	48857.4	1	13	16	64	0.0142	0.527	NMITGTSQADCAILVVAAGTGEFEAGISK	K	N	0.997	78.9	25	70.5	4.47	0	0	23	0	2	2911.42	1318.4		528944	101	129	Empty	true
SSD2	EgrG_000982200.1	Elongation factor 1 alpha	48857.4	1	13	16	64	0.0142	0.527	RFQEISSEMK	K	A	0.997	40.9	25	28.9	1.35	0	1	1	0	2	1254.61	486.293		318148	164	173	Empty	true
SSD2	EgrG_000982200.1	Elongation factor 1 alpha	48857.4	1	13	16	64	0.0142	0.527	STVAVGVIK	R	A	0.997	36.8	25	23.2	1.92	0	1	0	0	2	873.54	523.455		607904	417	425	Empty	true
SSD2	EgrG_000982200.1	Elongation factor 1 alpha	48857.4	1	13	16	64	0.0142	0.527	THINLIVIGHVDSGK	K	S	0.997	42.1	25	42.1	3.54	0	0	7	0	2	1602.9	1476.91		48438.6	6	20	Empty	true
SSD2	EgrG_000982200.1	Elongation factor 1 alpha	48857.4	1	13	16	64	0.0142	0.527	VETGIMKPGMIVTFAPVGISTEVK	R	S	0.997	58.9	25	10.4	6.35	0	0	5	0	2	2520.35	899.305		796078	253	276	Empty	true
SSD2	EgrG_000982200.1	Elongation factor 1 alpha	48857.4	1	13	16	64	0.0142	0.527	YLVTIIDAPGHR	K	D	0.997	64.8	25	40.5	2.89	0	0	3	0	2	1354.75	605.492		1515430	85	96	Empty	true
SSD2	EgrG_000517100.1	Elongation factor 1 delta	27972.1	1	4	4	5	0.00111	0.22	AITADGLLWGTSK	R	L	0.997	88	25	82.1	2.59	0	2	0	0	2	1332.72	800.008		226816	189	201	Empty	true
SSD2	EgrG_000517100.1	Elongation factor 1 delta	27972.1	1	4	4	5	0.00111	0.22	LQIACVVEDDK	K	V	0.995	28.6	25	24.2	1.44	0	1	0	0	2	1289.64	612.406		108752	212	222	Empty	true
SSD2	EgrG_000517100.1	Elongation factor 1 delta	27972.1	1	4	4	5	0.00111	0.22	SMIVLDVKPWDDTTNMAEMEK	K	G	0.997	31.9	25	31.9	2.72	0	0	1	0	2	2453.14	887.816		67528.9	165	185	Empty	true
SSD2	EgrG_000517100.1	Elongation factor 1 delta	27972.1	1	4	4	5	0.00111	0.22	VNELEVQIQR	R	L	0.997	60.2	25	48.8	1.96	0	1	0	0	2	1227.67	568.373		264825	86	95	Empty	true
SSD2	EgrG_000865300.1	Elongation factor 2	127015	1	3	3	3	0.000667	0.0541	ETVTEVSSVQALSK	R	S	0.993	42.8	25	37.2	0	0	1	0	0	2	1477.77	571.946		123945	874	887	Empty	true
SSD2	EgrG_000865300.1	Elongation factor 2	127015	1	3	3	3	0.000667	0.0541	GIIFSEENTPGTPIYIVK	R	A	0.997	70	25	63	5.31	0	1	0	0	2	1978.05	882.049		30838.8	1061	1078	Empty	true
SSD2	EgrG_000865300.1	Elongation factor 2	127015	1	3	3	3	0.000667	0.0541	ILTENYGWDATDAR	R	K	0.997	74	25	68.4	3.77	0	1	0	0	2	1624.76	661.477		63745.8	927	940	Empty	true
SSD2	gi|576701010	Endophilin-a3	41728.5	1	3	3	4	0.000889	0.144	APPYPQPEGQLGDCMLK	K	Y	0.997	32.8	25	32.8	3.92	0	1	0	0	2	1900.89	678.315		51239	83	99	Empty	true
SSD2	gi|576701010	Endophilin-a3	41728.5	1	3	3	4	0.000889	0.144	SPAGDGGSGPCCR	K	A	0.997	47.4	25	47.4	3.28	0	1	0	0	2	1277.5	129.392		5832.77	292	304	Empty	true
SSD2	gi|576701010	Endophilin-a3	41728.5	1	3	3	4	0.000889	0.144	YGNELDHDSLFGECLIQTGYAFK	K	N	0.997	59.7	25	56.2	2.77	0	0	2	0	2	2677.22	957.557		141100	100	122	Empty	true
SSD2	gi|576693841	Enolase	115088	1	12	14	58	0.0129	0.178	AAVPSGASTGVHEAVELR	R	D	0.997	29.8	25	28.7	0.102	0	0	1	0	2	1750.91	531.252		2423420	660	677	Empty	true
SSD2	gi|576693841	Enolase	115088	1	12	14	58	0.0129	0.178	AGIQIVGDDLTVTNPER	K	V	0.997	91	25	86.3	7.62	0	4	0	0	2	1797.93	737.489		642277	939	955	Empty	true
SSD2	gi|576693841	Enolase	115088	1	12	14	58	0.0129	0.178	GNPTVEVDLTTSK	R	G	0.997	73.8	25	70.6	5.85	0	2	0	0	2	1360.7	560.233		554811	643	655	Empty	true
SSD2	gi|576693841	Enolase	115088	1	12	14	58	0.0129	0.178	IDEFMIK	R	L	0.979	35.6	25	19.9	1.14	0	2	0	0	2	895.46	630.891		463436	717	723	Empty	true
SSD2	gi|576693841	Enolase	115088	1	12	14	58	0.0129	0.178	LAMQEFMILPTGAK	K	S	0.997	93.7	25	85.1	1.7	0	3	0	0	2	1549.81	947.013		561069	790	803	Empty	true
SSD2	gi|576693841	Enolase	115088	1	12	14	58	0.0129	0.178	LGANAILGVSLAVCK	K	A	0.997	93.9	25	84.7	5.7	0	19	0	0	2	1485.85	1539.84		190214	733	747	Empty	true
SSD2	gi|576693841	Enolase	115088	1	12	14	58	0.0129	0.178	LSDIYSEMISK	K	Y	0.997	67.2	25	59.4	4.39	0	5	0	0	2	1285.63	714.035		917009	904	914	Empty	true
SSD2	gi|576693841	Enolase	115088	1	12	14	58	0.0129	0.178	NVNEVIAPALIK	K	E	0.997	67.2	25	61.5	1.59	0	4	0	0	2	1280.76	694.029		952392	695	706	Empty	true
SSD2	gi|576693841	Enolase	115088	1	12	14	58	0.0129	0.178	SGETEDSTIADIVVGLR	R	T	0.997	98.6	25	86.7	4.49	0	4	2	0	2	1761.89	976.687		398326	1001	1017	Empty	true
SSD2	gi|576693841	Enolase	115088	1	12	14	58	0.0129	0.178	VNQIGSVTESIK	K	A	0.997	50.2	25	40.6	2.85	0	2	0	0	2	1274.7	552.963		782378	972	983	Empty	true
SSD2	gi|576693841	Enolase	115088	1	12	14	58	0.0129	0.178	YGLDACNVGDEGGFAPNIQDNMEGLELLK	K	T	0.997	75.8	25	75.8	4.1	0	0	5	0	2	3139.44	1078.26		440384	827	855	Empty	true
SSD2	gi|576693841	Enolase	115088	1	12	14	58	0.0129	0.178	YPIVSIEDPFDQDDWAAWTEFNAK	K	A	0.997	90.7	25	81	6.1	0	0	5	0	2	2857.3	1272.73		280127	915	938	Empty	true
SSD2	EgrG_000068000.1	Eukaryotic translation initiation factor 3	31576.4	1	2	2	2	0.000445	0.154	FGDAANDPPGPNPAYTYPGEIVNIQYLGNK	K	L	0.997	40.1	25	39.3	4.8	0	0	1	0	2	3192.53	951.199		36830.5	67	96	Empty	true
SSD2	EgrG_000068000.1	Eukaryotic translation initiation factor 3	31576.4	1	2	2	2	0.000445	0.154	VTNLPENTSESDLR	R	E	0.997	52.2	25	29.9	3.54	0	1	0	0	2	1574.77	526.823		133803	209	222	Empty	true
SSD2	gi|576697788	Eukaryotic translation initiation factor 5a-2	16988.6	1	4	5	8	0.00178	0.346	EKFENLGDNEDLLVTYISAMGQEK	K	V	0.997	50.8	25	43.2	1.6	0	0	2	0	2	2743.31	1041.41		81550.2	123	146	Empty	true
SSD2	gi|576697788	Eukaryotic translation initiation factor 5a-2	16988.6	1	4	5	8	0.00178	0.346	FENLGDNEDLLVTYISAMGQEK	K	V	0.997	71.4	25	66.3	5.47	0	1	2	0	2	2486.18	1158.93		68283.5	125	146	Empty	true
SSD2	gi|576697788	Eukaryotic translation initiation factor 5a-2	16988.6	1	4	5	8	0.00178	0.346	INFVGIDIFSGK	K	R	0.997	73.3	25	61	3.92	0	2	0	0	2	1309.72	1022.91		100370	55	66	Empty	true
SSD2	gi|576697788	Eukaryotic translation initiation factor 5a-2	16988.6	1	4	5	8	0.00178	0.346	LEECRPSGHTVISPTVTR	R	T	0.951	19.4	25	2.51	0.337	0	0	0	1	2	2039.03	486.851		754267	68	85	Empty	true
SSD2	EgrG_000087900.1	Expressed conserved protein	15065.9	1	3	3	6	0.00133	0.198	EGLQELADLM	R	-	0.997	41.9	25	27.3	1.04	0	2	0	0	2	1118.54	1144.67		39001.9	122	131	Empty	true
SSD2	EgrG_000087900.1	Expressed conserved protein	15065.9	1	3	3	6	0.00133	0.198	SVIWSGAASYPGYR	R	D	0.997	70.1	25	66.8	5	0	2	0	0	2	1513.74	685.501		352943	62	75	Empty	true
SSD2	EgrG_000087900.1	Expressed conserved protein	15065.9	1	3	3	6	0.00133	0.198	YREGLQELADLM	R	-	0.997	68.1	25	56.4	4.07	0	2	0	0	2	1437.7	954.184		172724	120	131	Empty	true
SSD2	EgrG_000224500.1	Expressed conserved protein	47302.4	1	5	5	8	0.00178	0.177	FGSVPPVSPAAAAQYR	R	R	0.984	32.2	25	28.8	0.854	0	1	0	0	2	1617.84	631.285		114617	246	261	Empty	true
SSD2	EgrG_000224500.1	Expressed conserved protein	47302.4	1	5	5	8	0.00178	0.177	IPNGPSSLLDR	R	T	0.997	56.2	25	40.5	3.03	0	1	0	0	2	1168.63	600.625		227353	315	325	Empty	true
SSD2	EgrG_000224500.1	Expressed conserved protein	47302.4	1	5	5	8	0.00178	0.177	LAGNFLDDVDDFQR	R	A	0.997	85.2	25	85.2	3.77	0	2	0	0	2	1624.76	886.07		231522	24	37	Empty	true
SSD2	EgrG_000224500.1	Expressed conserved protein	47302.4	1	5	5	8	0.00178	0.177	LPDASIYDSLK	K	S	0.997	51.5	25	38.7	1.85	0	2	0	0	2	1221.64	694.511		351525	350	360	Empty	true
SSD2	EgrG_000224500.1	Expressed conserved protein	47302.4	1	5	5	8	0.00178	0.177	YVTQYYSDLTGPTPINTK	R	Y	0.997	100	25	99.6	3.49	0	2	0	0	2	2061.02	712.059		92213.5	276	293	Empty	true
SSD2	EgrG_000234400.1	Expressed conserved protein	40311.4	1	10	12	17	0.00378	0.44	CQIWLPDR	K	D	0.991	27.4	25	13.5	0.921	0	1	0	0	2	1087.54	651.941		129981	346	353	Empty	true
SSD2	EgrG_000234400.1	Expressed conserved protein	40311.4	1	10	12	17	0.00378	0.44	DLIQQVLKPLTEGK	R	R	0.993	28.5	25	28.5	0.125	0	0	1	0	2	1581.92	987.388		44493.3	229	242	Empty	true
SSD2	EgrG_000234400.1	Expressed conserved protein	40311.4	1	10	12	17	0.00378	0.44	DRPDLESNTSSSPK	R	A	0.978	27	25	14.2	-0.672	0	0	1	0	2	1532.72	450.578		23684.5	184	197	Empty	true
SSD2	EgrG_000234400.1	Expressed conserved protein	40311.4	1	10	12	17	0.00378	0.44	EEVTSVFQSEMGNIMER	R	Q	0.997	108	25	107	7.19	0	2	2	0	2	1985.89	960.356		207629	210	226	Empty	true
SSD2	EgrG_000234400.1	Expressed conserved protein	40311.4	1	10	12	17	0.00378	0.44	ESVEFDNLAEVVQAYGAAR	K	E	0.997	114	25	108	5.43	0	2	1	0	2	2068	1043.4		93866.2	15	33	Empty	true
SSD2	EgrG_000234400.1	Expressed conserved protein	40311.4	1	10	12	17	0.00378	0.44	EYEDLANKFESLNTQGSPESSAK	K	L	0.997	24.6	25	24.2	1.04	0	0	1	0	2	2544.17	682.468		114070	92	114	Empty	true
SSD2	EgrG_000234400.1	Expressed conserved protein	40311.4	1	10	12	17	0.00378	0.44	NTPPDFESNSDDLMR	K	R	0.997	50.8	25	46.8	2.49	0	2	0	0	2	1737.74	619.056		210579	57	71	Empty	true
SSD2	EgrG_000234400.1	Expressed conserved protein	40311.4	1	10	12	17	0.00378	0.44	QKPSFLPDDETPVCPK	R	C	0.997	45.6	25	37.7	2.8	0	0	2	0	2	1857.91	571.303		745066	330	345	Empty	true
SSD2	EgrG_000234400.1	Expressed conserved protein	40311.4	1	10	12	17	0.00378	0.44	STQPPLQNPGDASSSVTQPMSSSQSQPGPSR	K	R	0.997	64.4	25	62.2	4.48	0	0	1	0	2	3140.46	559.503		157709	298	328	Empty	true
SSD2	EgrG_000234400.1	Expressed conserved protein	40311.4	1	10	12	17	0.00378	0.44	TAPTADVEELCTR	K	A	0.997	58.1	25	56.5	3.6	0	1	0	0	2	1462.68	553.971		432275	143	155	Empty	true
SSD2	EgrG_000696700.1	Expressed conserved protein	56675.1	1	4	4	4	0.000889	0.245	AITEEDFSEEMLLPQGTDFSTISYK	R	L	0.997	23.9	25	17.5	2.09	0	0	1	0	2	2851.32	1038.18		29337.5	223	247	Empty	true
SSD2	EgrG_000696700.1	Expressed conserved protein	56675.1	1	4	4	4	0.000889	0.245	HQSTSYEEDTGEQPFTENTVVITGR	R	V	0.997	76.8	25	76.8	3.29	0	0	1	0	2	2825.29	609.411		117879	267	291	Empty	true
SSD2	EgrG_000696700.1	Expressed conserved protein	56675.1	1	4	4	4	0.000889	0.245	IMNPVITSYSEMPDALVNLAPMTDQDTSCTVVDGK	R	W	0.988	32.9	25	32.9	0	0	0	0	1	2	3812.77	1142.61		17050.1	327	361	Empty	true
SSD2	EgrG_000696700.1	Expressed conserved protein	56675.1	1	4	4	4	0.000889	0.245	LLPSPAFLPVQYMIPMVYAPAAAPIAAPLPVPPVVYK	K	E	0.996	25	25	25	2.8	0	0	1	0	2	3902.18	1399.09		3482.88	53	89	Empty	true
SSD2	EgrG_000701500.1	Expressed conserved protein	341828	1	2	2	2	0.000445	0.0123	AIQTEEFYTQPAPQLVPLQEAPK	K	V	0.997	30.1	25	30.1	1.37	0	0	1	0	2	2598.35	850.986		60106.1	1566	1588	Empty	true
SSD2	EgrG_000701500.1	Expressed conserved protein	341828	1	2	2	2	0.000445	0.0123	EMYDVQVETVPFLQK	R	E	0.991	52.9	25	52.9	1.54	0	1	0	0	2	1825.9	906.857		39642	1208	1222	Empty	true
SSD2	EgrG_001061900.1	Expressed conserved protein	66715.6	1	6	6	7	0.00156	0.165	EEGFDYALGYTESDTGYDKPSK	K	V	0.997	26.2	25	26.2	1.03	0	0	1	0	2	2472.07	671.821		142699	448	469	Empty	true
SSD2	EgrG_001061900.1	Expressed conserved protein	66715.6	1	6	6	7	0.00156	0.165	GPSVISNYSAEAVVR	K	M	0.997	86	25	82.4	1	0	1	0	0	2	1548.8	618.379		88736.6	390	404	Empty	true
SSD2	EgrG_001061900.1	Expressed conserved protein	66715.6	1	6	6	7	0.00156	0.165	GRPGAAESDETADYTTDEAEPYPVYSTFRPEVNSDMDK	R	Y	0.997	63.2	25	63.2	2.31	0	0	0	1	2	4210.83	682.164		191430	213	250	Empty	true
SSD2	EgrG_001061900.1	Expressed conserved protein	66715.6	1	6	6	7	0.00156	0.165	LPNDFALIETIAK	R	K	0.997	64.7	25	51.4	2.17	0	2	0	0	2	1444.8	987.099		112098	346	358	Empty	true
SSD2	EgrG_001061900.1	Expressed conserved protein	66715.6	1	6	6	7	0.00156	0.165	QLPLVLPDTGSQPTDPSAAR	R	R	0.997	58.5	25	58.5	3.43	0	1	0	0	2	2063.08	763.601		40153.7	325	344	Empty	true
SSD2	EgrG_001061900.1	Expressed conserved protein	66715.6	1	6	6	7	0.00156	0.165	RLPNDFALIETIAK	R	K	0.997	55.5	25	50.9	0.26	0	0	1	0	2	1600.91	841.497		62595.8	345	358	Empty	true
SSD2	EgrG_000302000.1	Expressed protein	22887.4	1	2	2	2	0.000445	0.121	VQTAVTTQSVTASMR	R	N	0.997	91.4	25	87.5	4.59	0	1	0	0	2	1579.81	546.936		176021	85	99	Empty	true
SSD2	EgrG_000302000.1	Expressed protein	22887.4	1	2	2	2	0.000445	0.121	VSNLMDQFEK	K	E	0.997	31.2	25	15.9	2.36	0	1	0	0	2	1210.58	651.321		183398	117	126	Empty	true
SSD2	EgrG_000305200.1	Expressed protein	58774	1	2	2	3	0.000667	0.0726	GSNHNGEGLFPAQFVTR	K	D	0.997	23.8	25	14.1	1.28	0	0	1	0	2	1830.89	647.427		115050	244	260	Empty	true
SSD2	EgrG_000305200.1	Expressed protein	58774	1	2	2	3	0.000667	0.0726	TLDDNWAQILHISDTYAVGQPK	K	Q	0.997	57.7	25	37.5	3.27	0	0	2	0	2	2485.24	994.014		103396	13	34	Empty	true
SSD2	EgrG_000305400.1	Expressed protein	39514.2	1	12	15	34	0.00756	0.529	ASEGMVCLQSGTNK	R	F	0.997	85.7	25	84.8	3.41	0	2	0	0	2	1481.67	329.57		249880	171	184	Empty	true
SSD2	EgrG_000305400.1	Expressed protein	39514.2	1	12	15	34	0.00756	0.529	EGQGVITLQMGTNQCASQK	K	G	0.997	75.7	25	71.7	6.2	0	1	1	0	2	2049.97	601.225		196422	249	267	Empty	true
SSD2	EgrG_000305400.1	Expressed protein	39514.2	1	12	15	34	0.00756	0.529	EGQSTITLQYGTNK	R	F	0.997	83.5	25	76.6	1.64	0	2	0	0	2	1539.77	554.125		546926	288	301	Empty	true
SSD2	EgrG_000305400.1	Expressed protein	39514.2	1	12	15	34	0.00756	0.529	FATQSGMTSIGAVR	K	H	0.997	78.8	25	67.4	2.26	0	4	0	0	2	1425.72	572.217		1123660	302	315	Empty	true
SSD2	EgrG_000305400.1	Expressed protein	39514.2	1	12	15	34	0.00756	0.529	LIDAVYER	R	T	0.977	50.9	25	38.1	0.509	0	1	0	0	2	978.525	546.54		474286	62	69	Empty	true
SSD2	EgrG_000305400.1	Expressed protein	39514.2	1	12	15	34	0.00756	0.529	NMSQVINTLMQLGTECQR	R	N	0.997	61.7	25	59.4	3.27	0	0	5	0	2	2123	1171.7		257552	127	144	Empty	true
SSD2	EgrG_000305400.1	Expressed protein	39514.2	1	12	15	34	0.00756	0.529	QMENIQIFLDAAEAYGVPK	K	T	0.997	74.3	25	56.5	4.59	0	3	4	0	2	2137.06	1161.47		332819	95	113	Empty	true
SSD2	EgrG_000305400.1	Expressed protein	39514.2	1	12	15	34	0.00756	0.529	QVATQSGMTSFGAIR	K	H	0.997	95	25	89.4	2.51	0	2	0	0	2	1553.77	602.667		434595	343	357	Empty	true
SSD2	EgrG_000305400.1	Expressed protein	39514.2	1	12	15	34	0.00756	0.529	TSHLPPAAQSVR	R	R	0.997	34.8	25	26.3	0.658	0	0	2	0	2	1263.68	299.659		251595	70	81	Empty	true
SSD2	EgrG_000305400.1	Expressed protein	39514.2	1	12	15	34	0.00756	0.529	TSLFQTVDLYESR	K	N	0.997	63.4	25	63.4	2.55	0	2	0	0	2	1558.77	858.845		348702	114	126	Empty	true
SSD2	EgrG_000305400.1	Expressed protein	39514.2	1	12	15	34	0.00756	0.529	VGAMSAEGASHLGLQMGPGAK	R	Q	0.997	43	25	7.06	0.745	0	0	1	0	2	1984.96	537.54		193761	322	342	Empty	true
SSD2	EgrG_000305400.1	Expressed protein	39514.2	1	12	15	34	0.00756	0.529	YDANAEQEVVQWISQIVGETVPLGR	R	E	0.997	69.9	25	68.7	3.62	0	0	4	0	2	2801.41	1491.29		135363	22	46	Empty	true
SSD2	EgrG_000920600.1	Expressed protein	17354.7	1	7	12	42	0.00934	0.568	CFFDISIGGKPAGR	K	I	0.997	41.8	25	33.8	2.02	0	0	3	0	2	1524.76	723.347		937561	5	18	Empty	true
SSD2	EgrG_000920600.1	Expressed protein	17354.7	1	7	12	42	0.00934	0.568	DMEAVGSSSGK	K	T	0.997	44.6	25	44.6	1.74	0	4	0	0	2	1067.47	146.314		328847	139	149	Empty	true
SSD2	EgrG_000920600.1	Expressed protein	17354.7	1	7	12	42	0.00934	0.568	HVVFGEVESGEDVVK	K	D	0.997	109	25	102	8.89	0	2	2	0	2	1629.81	566.168		1507530	124	138	Empty	true
SSD2	EgrG_000920600.1	Expressed protein	17354.7	1	7	12	42	0.00934	0.568	HVVFGEVESGEDVVKDMEAVGSSSGK	K	T	0.997	97.5	25	88.9	4.32	0	0	2	2	2	2678.26	793.067		654380	124	149	Empty	true
SSD2	EgrG_000920600.1	Expressed protein	17354.7	1	7	12	42	0.00934	0.568	IIPGFMCQGGDFTAGNGTGGK	R	S	0.997	62.1	25	61.4	2.38	0	4	3	0	2	2084.95	755.613		1946010	54	74	Empty	true
SSD2	EgrG_000920600.1	Expressed protein	17354.7	1	7	12	42	0.00934	0.568	IVFALFDDVPK	R	T	0.997	68.7	25	54.5	2	0	10	0	0	2	1263.7	1003.15		1703110	19	29	Empty	true
SSD2	EgrG_000920600.1	Expressed protein	17354.7	1	7	12	42	0.00934	0.568	NTNGSQFFITTAVTSWLDGK	K	H	0.997	114	25	114	2.82	0	5	5	0	2	2187.07	1216.79		605832	104	123	Empty	true
SSD2	gi|576698844	Far upstream element-binding protein 2	57583.8	1	3	3	3	0.000667	0.0836	MVLIQQSSAPTVEDKPLR	K	I	0.997	37.1	25	36.3	0.854	0	0	1	0	2	2012.08	578.247		363716	222	239	Empty	true
SSD2	gi|576698844	Far upstream element-binding protein 2	57583.8	1	3	3	3	0.000667	0.0836	VGNLSENAEITR	R	Y	0.997	80.9	25	71.7	3.57	0	1	0	0	2	1302.66	516.502		181659	263	274	Empty	true
SSD2	gi|576698844	Far upstream element-binding protein 2	57583.8	1	3	3	3	0.000667	0.0836	VVTLTGTPQQVVHAK	R	Q	0.997	32.5	25	32.5	-0.114	0	0	1	0	2	1577.9	527.926		278272	135	149	Empty	true
SSD2	EgrG_000549850.1	Fatty acid binding protein fabp2	23916.8	1	3	4	8	0.00178	0.141	EVTSLITVENGVMK	R	H	0.997	68.9	25	50.3	3.72	0	4	0	0	2	1519.8	747.349		1058710	80	93	Empty	true
SSD2	EgrG_000549850.1	Fatty acid binding protein fabp2	23916.8	1	3	4	8	0.00178	0.141	LGVDFVTR	R	K	0.997	62.4	25	51.6	0.638	0	3	0	0	2	906.504	633.549		1632010	23	30	Empty	true
SSD2	EgrG_000549850.1	Fatty acid binding protein fabp2	23916.8	1	3	4	8	0.00178	0.141	VDEVVCVR	K	T	0.997	66.7	25	44.3	3.42	0	1	0	0	2	975.493	505.888		861925	120	127	Empty	true
SSD2	EgrG_000382200.1	Ferritin	19727.8	1	2	2	2	0.000445	0.266	CGPGLGEYIFDKETLQGGEK	R	-	0.997	41.6	25	39.3	0.585	0	0	1	0	2	2198.04	721.759		89730.3	154	173	Empty	true
SSD2	EgrG_000382200.1	Ferritin	19727.8	1	2	2	2	0.000445	0.266	IVYQDIAKPQTTEWASGLEAMEMALK	R	I	0.997	67.5	25	65.9	5.77	0	0	1	0	2	2923.46	1045.16		30294.4	76	101	Empty	true
SSD2	EgrG_000716400.1	Filamin	276790	1	13	14	14	0.00311	0.0997	AGVPATFTVDASQAGEAPIAVTHTNR	R	N	0.997	61.3	25	57.6	4.89	0	0	1	0	2	2581.3	659.906		175457	1390	1415	Empty	true
SSD2	EgrG_000716400.1	Filamin	276790	1	13	14	14	0.00311	0.0997	ASASGPGIEPQGNQVGR	K	R	0.997	67.7	25	61.9	2	0	1	0	0	2	1624.8	490.661		59864.6	443	459	Empty	true
SSD2	EgrG_000716400.1	Filamin	276790	1	13	14	14	0.00311	0.0997	AVNLDELIQPVPEER	K	V	0.997	45.9	25	45.9	2.28	0	1	0	0	2	1721.91	863.428		60233.2	1661	1675	Empty	true
SSD2	EgrG_000716400.1	Filamin	276790	1	13	14	14	0.00311	0.0997	EPCDIVPNMDRPNTYSCAYVPTQAGEYR	R	V	0.997	36.6	25	36.6	2.28	0	0	1	0	2	3303.45	706.764		49174	388	415	Empty	true
SSD2	EgrG_000716400.1	Filamin	276790	1	13	14	14	0.00311	0.0997	GASVDDIQYDFADGLR	K	L	0.995	56.9	25	43.8	0.377	0	1	0	0	2	1741.8	835.503		76613.9	120	135	Empty	true
SSD2	EgrG_000716400.1	Filamin	276790	1	13	14	14	0.00311	0.0997	IGPYTYECVYTPQQAGPHTVNVR	K	Y	0.997	64	25	61.9	1.82	0	0	1	0	2	2650.27	609.761		126069	637	659	Empty	true
SSD2	EgrG_000716400.1	Filamin	276790	1	13	14	14	0.00311	0.0997	IPIFQPCAITVNPLDAGMGK	R	V	0.997	80.1	25	80.1	3.34	0	1	1	0	2	2142.11	1013.74		84302.8	1585	1604	Empty	true
SSD2	EgrG_000716400.1	Filamin	276790	1	13	14	14	0.00311	0.0997	LIDLIESLSGQK	R	F	0.997	52.8	25	33.1	1.31	0	1	0	0	2	1315.75	926.922		53008.5	136	147	Empty	true
SSD2	EgrG_000716400.1	Filamin	276790	1	13	14	14	0.00311	0.0997	NVHIPGSPFQFTVGPITDGGANK	R	V	0.997	29.4	25	25.6	2.13	0	0	1	0	2	2353.19	852.827		144608	2132	2154	Empty	true
SSD2	EgrG_000716400.1	Filamin	276790	1	13	14	14	0.00311	0.0997	VGEPAEFTLITR	R	E	0.975	37.9	25	35.9	0.201	0	1	0	0	2	1332.72	736.359		166895	1793	1804	Empty	true
SSD2	EgrG_000716400.1	Filamin	276790	1	13	14	14	0.00311	0.0997	VLVGQDDFSDPGLVTASGDGLVR	R	G	0.997	90.2	25	90.2	6.7	0	1	0	0	2	2317.17	882.714		14078.2	2336	2358	Empty	true
SSD2	EgrG_000716400.1	Filamin	276790	1	13	14	14	0.00311	0.0997	VNVCYTPQMLGDHMVEIFCGGQIVSGGR	K	F	0.997	51.6	25	50.9	1.57	0	0	1	0	2	3124.45	1010.96		39205.4	1629	1656	Empty	true
SSD2	EgrG_000716400.1	Filamin	276790	1	13	14	14	0.00311	0.0997	VSEPGEYLCSVR	R	F	0.997	60.9	25	52.5	1.37	0	1	0	0	2	1395.66	587.109		112604	2213	2224	Empty	true
SSD2	gi|576700013	Filamin-a	306030	1	8	8	9	0.002	0.0519	AGGPAELFVDLK	R	R	0.997	47.9	25	37.8	2.37	0	1	0	0	2	1216.66	851.868		75985.9	662	673	Empty	true	EgrG_000859700.1..pep|filamin
SSD2	gi|576700013	Filamin-a	306030	1	8	8	9	0.002	0.0519	FGGVEIPMSPFHVR	K	I	0.997	46.8	25	38.9	2.06	0	0	1	0	2	1572.8	799.763		73237.1	1605	1618	Empty	true	EgrG_000859700.1..pep|filamin
SSD2	gi|576700013	Filamin-a	306030	1	8	8	9	0.002	0.0519	GSQPATVGSPPTVPGQPLVPLIAAHNASLLK	K	S	0.997	57.7	25	48.7	3.92	0	0	1	0	2	3017.68	875.45		67831.4	1116	1146	Empty	true
SSD2	gi|576700013	Filamin-a	306030	1	8	8	9	0.002	0.0519	VEEVGQYWLSIMWGNQHIPGSPFR	R	V	0.997	43.3	25	33.3	1.8	0	0	1	0	2	2830.38	1148.54		36818.7	2821	2844	Empty	true	EgrG_000859700.1..pep|filamin
SSD2	gi|576700013	Filamin-a	306030	1	8	8	9	0.002	0.0519	VIWPEGVQPMANQR	R	N	0.993	27.7	25	15.1	0.699	0	1	0	0	2	1624.83	695.647		60525.1	2227	2240	Empty	true	EgrG_000859700.1..pep|filamin
SSD2	gi|576700013	Filamin-a	306030	1	8	8	9	0.002	0.0519	VNVSSEDVGDPTR	K	V	0.997	83.7	25	77.1	5.02	0	1	0	0	2	1374.65	503.841		165598	2212	2224	Empty	true	EgrG_000859700.1..pep|filamin
SSD2	gi|576700013	Filamin-a	306030	1	8	8	9	0.002	0.0519	VQITCEERPDGYEFSYIPTLPGDYK	K	I	0.997	39.6	25	39.5	1.34	0	0	1	0	2	2977.39	858.639		86105.8	2670	2694	Empty	true	EgrG_000859700.1..pep|filamin
SSD2	gi|576700013	Filamin-a	306030	1	8	8	9	0.002	0.0519	YGGNFDIFGSPFTAR	K	I	0.997	76.8	25	61.2	2.68	0	2	0	0	2	1648.78	984.349		112419	2699	2713	Empty	true	EgrG_000859700.1..pep|filamin
SSD2	EgrG_000146500.1	Four and a half lim domains protein 2	27385.6	1	2	3	3	0.000667	0.124	DGTPYCIDCR	K	R	0.997	39.3	25	38.7	1.23	0	1	0	0	2	1256.5	538.911		633174	169	178	Empty	true
SSD2	EgrG_000146500.1	Four and a half lim domains protein 2	27385.6	1	2	3	3	0.000667	0.124	YSIYQEKPYHMDCFTCAQCK	K	Q	0.997	30.3	25	30.3	2.44	0	0	1	1	2	2629.1	565.363		1067640	199	218	Empty	true
SSD2	EgrG_000595200.1	Four and a half lim domains protein 2	62716	1	7	7	7	0.00156	0.156	DDQLYCSDCYDER	K	F	0.997	57.2	25	57.2	9.31	0	1	0	0	2	1738.63	557.692		135413	359	371	Empty	true
SSD2	EgrG_000595200.1	Four and a half lim domains protein 2	62716	1	7	7	7	0.00156	0.156	DEQPYCADCYGDLFAK	K	K	0.997	39.1	25	39.1	4.36	0	1	0	0	2	1951.78	796.714		39642.7	479	494	Empty	true
SSD2	EgrG_000595200.1	Four and a half lim domains protein 2	62716	1	7	7	7	0.00156	0.156	DNQVVCVPCYEAK	R	Y	0.997	37.7	25	37.7	2.48	0	1	0	0	2	1581.7	586.383		141874	420	432	Empty	true
SSD2	EgrG_000595200.1	Four and a half lim domains protein 2	62716	1	7	7	7	0.00156	0.156	FANTCEQCK	K	E	0.997	39	25	24.2	1.14	0	1	0	0	2	1157.47	130.417		11430.6	311	319	Empty	true
SSD2	EgrG_000595200.1	Four and a half lim domains protein 2	62716	1	7	7	7	0.00156	0.156	FTSKDEQPYCADCYGDLFAK	K	K	0.997	47.9	25	45.6	2.92	0	0	1	0	2	2415.03	671.51		150803	475	494	Empty	true
SSD2	EgrG_000595200.1	Four and a half lim domains protein 2	62716	1	7	7	7	0.00156	0.156	GFLTNEDQIMCSDCGR	R	-	0.997	79.9	25	79.9	3.66	0	1	0	0	2	1902.78	697.981		72956.5	537	552	Empty	true
SSD2	EgrG_000595200.1	Four and a half lim domains protein 2	62716	1	7	7	7	0.00156	0.156	GQQWHEECFVCVECK	R	Q	0.997	27.8	25	27.8	1.51	0	0	1	0	2	1995.81	568.893		226630	394	408	Empty	true
SSD2	gi|576696870	Four and a half lim domains-containing protein	26402.2	1	2	2	2	0.000445	0.174	EEAIFCPDCFDEK	K	F	0.997	30.5	25	30.5	2.41	0	1	0	0	2	1659.67	732.769		58083.8	89	101	Empty	true
SSD2	gi|576696870	Four and a half lim domains-containing protein	26402.2	1	2	2	2	0.000445	0.174	YILNSEKPYCIDCYDANFTNTCAACGER	R	I	0.997	49.7	25	49.7	6.74	0	0	1	0	2	3405.43	720.543		35754.5	24	51	Empty	true
SSD2	gi|576697665	Fragile x mental retardation syndrome-related protein	79568	1	2	2	3	0.000667	0.0748	AGSGSLAGTAVHAEQSADEHNGVAATANGADSSGPK	R	K	0.997	31.7	25	31.7	1.47	0	0	0	1	2	3292.51	517.781		80088.1	681	716	Empty	true
SSD2	gi|576697665	Fragile x mental retardation syndrome-related protein	79568	1	2	2	3	0.000667	0.0748	LANPFACLNCPSWWPCVVTK	R	V	0.997	46.8	25	44	3.04	0	0	2	0	2	2420.13	1138.46		68865.7	103	122	Empty	true
SSD2	EgrG_000905600.1	Fructose 16 bisphosphate aldolase	39666.5	1	8	8	12	0.00267	0.397	ALADHHVYLEGTLLKPNMVTCGQSCTK	K	K	0.997	70.8	25	59.8	3.82	0	0	0	1	2	3043.48	597.695		187360	216	242	Empty	true
SSD2	EgrG_000905600.1	Fructose 16 bisphosphate aldolase	39666.5	1	8	8	12	0.00267	0.397	ALQASAIAAWQGKPENVK	R	V	0.997	36.5	25	36	2.26	0	0	1	0	2	1882.02	575.513		736996	305	322	Empty	true
SSD2	EgrG_000905600.1	Fructose 16 bisphosphate aldolase	39666.5	1	8	8	12	0.00267	0.397	ELLFTTDPEFAK	R	H	0.997	30.8	25	19	1.48	0	2	0	0	2	1410.72	831.59		439435	61	72	Empty	true
SSD2	EgrG_000905600.1	Fructose 16 bisphosphate aldolase	39666.5	1	8	8	12	0.00267	0.397	FAAINLENTEENRR	R	A	0.962	25	25	17.7	-0.568	0	0	1	0	2	1676.84	546.662		709183	44	57	Empty	true
SSD2	EgrG_000905600.1	Fructose 16 bisphosphate aldolase	39666.5	1	8	8	12	0.00267	0.397	ISSHNPSYLAMLENANVLAR	K	Y	0.997	48	25	42.9	3.59	0	0	1	0	2	2200.12	861.957		174629	154	173	Empty	true
SSD2	EgrG_000905600.1	Fructose 16 bisphosphate aldolase	39666.5	1	8	8	12	0.00267	0.397	KPWALSFSFGR	K	A	0.997	34.4	25	22.7	1.18	0	0	1	0	2	1295.69	790.254		63458.3	294	304	Empty	true
SSD2	EgrG_000905600.1	Fructose 16 bisphosphate aldolase	39666.5	1	8	8	12	0.00267	0.397	VTEQVLSFVYK	R	A	0.997	78.8	25	70.5	3.02	0	3	0	0	2	1312.71	770.083		537122	205	215	Empty	true
SSD2	EgrG_000905600.1	Fructose 16 bisphosphate aldolase	39666.5	1	8	8	12	0.00267	0.397	YASICQQNGLVPIVEPEVLPDGDHDLETAQR	R	V	0.997	88.4	25	80.5	4.72	0	0	2	0	2	3463.68	865.678		209726	174	204	Empty	true
SSD2	EgrG_001158000.1	Gamma aminobutyric acid receptor associated	23990.8	1	2	2	2	0.000445	0.2	ALFLFFDDYVPQTSWTMGQLYNER	K	K	0.997	39	25	37.8	1.27	0	0	1	0	2	2941.39	1313.66		11371.7	112	135	Empty	true
SSD2	EgrG_001158000.1	Gamma aminobutyric acid receptor associated	23990.8	1	2	2	2	0.000445	0.2	FLVPNDITVAQFMWIIR	K	K	0.997	52	25	45.4	3.96	0	0	1	0	2	2063.11	1330.81		14837	86	102	Empty	true
SSD2	gi|576696293	Glyceraldehyde-3-phosphate dehydrogenase	36128.1	1	8	8	15	0.00333	0.396	AAVASNSVNVVAVNDPFIDLEYMVYMFK	R	Y	0.997	49.3	25	49.3	1.11	0	0	2	0	2	3106.53	1427.31		25697.1	20	47	Empty	true
SSD2	gi|576696293	Glyceraldehyde-3-phosphate dehydrogenase	36128.1	1	8	8	15	0.00333	0.396	AGIALNDTFVK	R	L	0.997	30.1	25	18	0.886	0	1	0	0	2	1148.63	652.098		174211	299	309	Empty	true
SSD2	gi|576696293	Glyceraldehyde-3-phosphate dehydrogenase	36128.1	1	8	8	15	0.00333	0.396	LIAWYDNEFGYSCR	K	V	0.997	81.8	25	81.8	6.72	0	2	0	0	2	1793.8	881.679		154156	310	323	Empty	true
SSD2	gi|576696293	Glyceraldehyde-3-phosphate dehydrogenase	36128.1	1	8	8	15	0.00333	0.396	TAAQNIIPASTGAAK	R	A	0.997	61	25	51.4	2.62	0	2	0	0	2	1413.77	532.202		438757	200	214	Empty	true
SSD2	gi|576696293	Glyceraldehyde-3-phosphate dehydrogenase	36128.1	1	8	8	15	0.00333	0.396	VINDNFGIVEGLMTTVHSYTATQK	K	V	0.997	46.6	25	45.7	0.699	0	0	2	0	2	2638.32	1068.08		115071	162	185	Empty	true
SSD2	gi|576696293	Glyceraldehyde-3-phosphate dehydrogenase	36128.1	1	8	8	15	0.00333	0.396	VPTPNVSVVDLTCK	R	L	0.997	91.1	25	91.1	6.14	0	2	0	0	2	1528.8	694.384		293056	234	247	Empty	true
SSD2	gi|576696293	Glyceraldehyde-3-phosphate dehydrogenase	36128.1	1	8	8	15	0.00333	0.396	VVDLISYMFK	R	R	0.997	56.1	25	55.7	3.39	0	3	0	0	2	1214.65	1057.89		168886	324	333	Empty	true
SSD2	gi|576696293	Glyceraldehyde-3-phosphate dehydrogenase	36128.1	1	8	8	15	0.00333	0.396	VVSNASCTTNCLAPLAK	K	V	0.997	84.1	25	69.8	5	0	1	0	0	2	1805.89	559.91		212433	145	161	Empty	true
SSD2	EgrG_000184900.1	Glycoprotein antigen 5	54875.5	1	4	4	5	0.00111	0.118	CVDDSYTQPVNYLTSSAR	R	I	0.997	102	25	95.2	7.19	0	1	0	0	2	2075.93	717.7		36239.8	88	105	Empty	true
SSD2	EgrG_000184900.1	Glycoprotein antigen 5	54875.5	1	4	4	5	0.00111	0.118	RPTFFNPFFWPFGR	R	L	0.997	28.5	25	18.3	1.49	0	0	1	0	2	1815.91	1135.38		24116.8	371	384	Empty	true
SSD2	EgrG_000184900.1	Glycoprotein antigen 5	54875.5	1	4	4	5	0.00111	0.118	SENIICGGTLITPR	K	W	0.987	18.9	25	16.8	1.96	0	1	0	0	2	1530.79	677.727		110415	223	236	Empty	true
SSD2	EgrG_000184900.1	Glycoprotein antigen 5	54875.5	1	4	4	5	0.00111	0.118	VDSPFDVALLR	R	L	0.997	82	25	64.9	2.62	0	2	0	0	2	1231.67	931.935		97651.6	311	321	Empty	true
SSD2	EgrG_000587600.1	Growth factor receptor bound protein 2	27908.5	1	4	4	7	0.00156	0.34	DGFLLLVDR	R	Q	0.997	58.5	25	39	1.8	0	2	0	0	2	1047.58	969.723		73557.1	148	156	Empty	true
SSD2	EgrG_000587600.1	Growth factor receptor bound protein 2	27908.5	1	4	4	7	0.00156	0.34	GDVIEVLGQEDENWWR	R	G	0.997	84.2	25	82.8	7.96	0	1	0	0	2	1944.91	1034.57		31531.6	196	211	Empty	true
SSD2	EgrG_000587600.1	Growth factor receptor bound protein 2	27908.5	1	4	4	7	0.00156	0.34	ISNTGSTGLFPANYVDTLPPIMPNAAHRPTN	R	-	0.997	68.8	25	67.1	2.28	0	0	2	0	2	3266.63	917.601		144807	214	244	Empty	true
SSD2	EgrG_000587600.1	Growth factor receptor bound protein 2	27908.5	1	4	4	7	0.00156	0.34	NTAEECLLETDPYTGLPVQPDGAFVVR	R	R	0.997	28.9	25	21.5	2.21	0	0	2	0	2	2991.44	1010.35		53411.3	65	91	Empty	true
SSD2	gi|576693813	Guanine nucleotide-binding protein subunit beta-2-like protein	36791.7	1	2	2	2	0.000445	0.112	FSPNMETPLIVSCGWDK	R	V	0.996	28.2	25	25.5	2.12	0	1	0	0	2	1980.92	910.113		47252.3	166	182	Empty	true
SSD2	gi|576693813	Guanine nucleotide-binding protein subunit beta-2-like protein	36791.7	1	2	2	2	0.000445	0.112	YLYTLPGGAEINALCFSPTR	K	Y	0.997	90.6	25	83.9	4.08	0	1	0	0	2	2243.12	1004.89		42292.2	236	255	Empty	true
SSD2	EgrG_000824400.1	Gynecophoral canal protein	73487.9	1	5	5	5	0.00111	0.121	CSLYQNHVLTSQDCK	K	M	0.997	25.9	25	23.7	1.82	0	0	1	0	2	1852.83	509.618		211541	435	449	Empty	true
SSD2	EgrG_000824400.1	Gynecophoral canal protein	73487.9	1	5	5	5	0.00111	0.121	EVPQPSGENLMAWICGPVDGK	K	N	0.997	33.5	25	33.5	0.569	0	0	1	0	2	2284.07	1049.33		21347.1	67	87	Empty	true
SSD2	EgrG_000824400.1	Gynecophoral canal protein	73487.9	1	5	5	5	0.00111	0.121	GGVIYPVSSVNPPPIK	R	T	0.985	26.5	25	21.5	2.01	0	1	0	0	2	1623.91	678.099		69146.2	508	523	Empty	true
SSD2	EgrG_000824400.1	Gynecophoral canal protein	73487.9	1	5	5	5	0.00111	0.121	YGPLFQGVNLCAYK	K	E	0.997	45.1	25	45.1	2.04	0	1	0	0	2	1629.81	854.763		57865.8	53	66	Empty	true
SSD2	EgrG_000824400.1	Gynecophoral canal protein	73487.9	1	5	5	5	0.00111	0.121	YTVFAPTNSAWQVAK	R	R	0.997	42.5	25	33.5	2.85	0	1	0	0	2	1682.85	749.332		48382.5	275	289	Empty	true
SSD2	EgrG_000485800.1	H17g protein tegumental antigen	71431.8	1	7	7	8	0.00178	0.157	EFFFLVEK	K	S	0.977	33.2	25	26.4	0.585	0	1	0	0	2	1058.56	931.269		45714.1	257	264	Empty	true
SSD2	EgrG_000485800.1	H17g protein tegumental antigen	71431.8	1	7	7	8	0.00178	0.157	EQYDQTDEQWYER	K	I	0.997	41.6	25	41.6	2.19	0	1	0	0	2	1789.73	584.493		76701.8	150	162	Empty	true
SSD2	EgrG_000485800.1	H17g protein tegumental antigen	71431.8	1	7	7	8	0.00178	0.157	EVWYFGIQYIDKDGNPTFLR	R	L	0.978	25.2	25	2.3	0.215	0	0	1	0	2	2461.22	1030.8		42371.3	35	54	Empty	true
SSD2	EgrG_000485800.1	H17g protein tegumental antigen	71431.8	1	7	7	8	0.00178	0.157	IAELEMLLQQER	K	H	0.997	48.1	25	34.5	2.3	0	1	0	0	2	1472.78	881.659		66067	356	367	Empty	true
SSD2	EgrG_000485800.1	H17g protein tegumental antigen	71431.8	1	7	7	8	0.00178	0.157	IGFPWSEIR	K	N	0.997	34.3	25	21.7	0.959	0	2	0	0	2	1104.58	884.809		160264	229	237	Empty	true
SSD2	EgrG_000485800.1	H17g protein tegumental antigen	71431.8	1	7	7	8	0.00178	0.157	ISSNDFAPGSEYDFK	K	F	0.997	47.1	25	42.4	3.33	0	1	0	0	2	1676.74	668.84		79690.3	59	73	Empty	true
SSD2	EgrG_000485800.1	H17g protein tegumental antigen	71431.8	1	7	7	8	0.00178	0.157	IYCPTDTAVLLASYACVAK	K	Y	0.997	86.5	25	86.5	8.26	0	1	0	0	2	2116.05	978.148		44340.8	109	127	Empty	true
SSD2	EgrG_000320800.1	Heat shock 10 kda protein 1	14081.9	1	2	2	2	0.000445	0.214	VGDNVFLPEYGGTK	K	V	0.993	43.2	25	43.2	0	0	1	0	0	2	1495.74	700.03		95268.5	91	104	Empty	true
SSD2	EgrG_000320800.1	Heat shock 10 kda protein 1	14081.9	1	2	2	2	0.000445	0.214	VLEATVVAAGPGR	K	I	0.997	59.5	25	57.5	2.74	0	1	0	0	2	1239.71	556.443		284199	65	77	Empty	true
SSD2	gi|576692679	Heat shock cognate protein	71085	1	32	47	262	0.0582	0.682	ARFEELCSDLFR	R	S	0.997	38.4	25	27.5	0.854	0	1	5	0	2	1542.74	729.335		2017760	301	312	Empty	true	EgrG_001085100.1..pep|heat shock protein 71 kDa protein
SSD2	gi|576692679	Heat shock cognate protein	71085	1	32	47	262	0.0582	0.682	DAGAISGLNVLR	K	I	0.997	74.6	25	53.5	6.05	0	5	0	0	2	1185.66	761.485		3526470	160	171	Empty	true
SSD2	gi|576692679	Heat shock cognate protein	71085	1	32	47	262	0.0582	0.682	ELESVCNPIITK	K	M	0.997	55.8	25	35.2	2.72	0	4	0	0	2	1402.72	609.698		2119200	599	610	Empty	true
SSD2	gi|576692679	Heat shock cognate protein	71085	1	32	47	262	0.0582	0.682	ETAEAYLGK	K	K	0.997	45.6	25	45.6	1.37	0	1	0	0	2	981.489	503.345		453010	129	137	Empty	true	EgrG_001085100.1..pep|heat shock protein 71 kDa protein
SSD2	gi|576692679	Heat shock cognate protein	71085	1	32	47	262	0.0582	0.682	FEELCSDLFR	R	S	0.997	49.8	25	32.3	4.92	0	4	0	0	2	1315.6	800.365		1487530	303	312	Empty	true	EgrG_001085100.1..pep|heat shock protein 71 kDa protein
SSD2	gi|576692679	Heat shock cognate protein	71085	1	32	47	262	0.0582	0.682	FELSGIPPAPR	K	G	0.997	57	25	29.2	5.27	0	10	0	0	2	1183.65	693.848		5884390	460	470	Empty	true	EgrG_001085100.1..pep|heat shock protein 71 kDa protein
SSD2	gi|576692679	Heat shock cognate protein	71085	1	32	47	262	0.0582	0.682	GAVHDIVLVGGSTR	K	I	0.997	56.9	25	49.7	1.15	0	1	2	0	2	1380.76	543.453		3235680	330	343	Empty	true
SSD2	gi|576692679	Heat shock cognate protein	71085	1	32	47	262	0.0582	0.682	GPAVGIDLGTTFSCVGVFQHGK	K	V	0.997	69.2	25	67.3	1.77	0	0	40	0	2	2247.12	1403.25		1630930	4	25	Empty	true	EgrG_001085100.1..pep|heat shock protein 71 kDa protein
SSD2	gi|576692679	Heat shock cognate protein	71085	1	32	47	262	0.0582	0.682	GVPQIEVTFDIDANGILNVSAVDK	R	S	0.997	89.1	25	89.1	4.66	0	14	25	0	2	2514.31	1517.92		749270	471	494	Empty	true	EgrG_001085100.1..pep|heat shock protein 71 kDa protein
SSD2	gi|576692679	Heat shock cognate protein	71085	1	32	47	262	0.0582	0.682	IINEPTAAAIAYGLDK	R	K	0.997	111	25	0	4.72	0	7	0	0	2	1659.9	788.298		2317680	172	187	Empty	true	EgrG_000249600.1..pep|Heat Shock protein family member hsp 3,EgrG_001085100.1..pep|heat shock protein 71 kDa protein
SSD2	gi|576692679	Heat shock cognate protein	71085	1	32	47	262	0.0582	0.682	IINEPTAAAIAYGLDKK	R	V	0.997	35.1	25	0	0.886	0	1	4	0	2	1787.99	662.258		3769920	172	188	Empty	true	EgrG_000249600.1..pep|Heat Shock protein family member hsp 3,EgrG_001085100.1..pep|heat shock protein 71 kDa protein
SSD2	gi|576692679	Heat shock cognate protein	71085	1	32	47	262	0.0582	0.682	KVSDAVVTVPAYFNDSQR	K	Q	0.997	31.8	25	30	1.35	0	0	1	0	2	1996.01	645.074		192977	138	155	Empty	true
SSD2	gi|576692679	Heat shock cognate protein	71085	1	32	47	262	0.0582	0.682	LLQDFFNGR	K	E	0.997	56.6	25	48.6	1.92	0	7	0	0	2	1109.57	779.16		4291410	350	358	Empty	true	EgrG_001085100.1..pep|heat shock protein 71 kDa protein
SSD2	gi|576692679	Heat shock cognate protein	71085	1	32	47	262	0.0582	0.682	LSKEEIER	R	M	0.968	30.7	25	14.6	0.456	0	1	0	0	2	1003.54	135.23		28859	511	518	Empty	true	EgrG_001085100.1..pep|heat shock protein 71 kDa protein
SSD2	gi|576692679	Heat shock cognate protein	71085	1	32	47	262	0.0582	0.682	LVSHFVEEFK	R	R	0.997	42.8	25	23	3.21	0	2	2	0	2	1234.65	572.816		1596220	237	246	Empty	true
SSD2	gi|576692679	Heat shock cognate protein	71085	1	32	47	262	0.0582	0.682	LVSHFVEEFKR	R	K	0.997	43.3	25	27.3	2.12	0	0	2	0	2	1390.75	531.195		1410170	237	247	Empty	true
SSD2	gi|576692679	Heat shock cognate protein	71085	1	32	47	262	0.0582	0.682	MKETAEAYLGK	K	K	0.997	53.3	25	37.4	2.7	0	1	1	0	2	1240.62	491.998		390922	127	137	Empty	true	EgrG_001085100.1..pep|heat shock protein 71 kDa protein
SSD2	gi|576692679	Heat shock cognate protein	71085	1	32	47	262	0.0582	0.682	MYQEAGGAGGMPGGMPGGMPGGGGMGGASSGGR	K	G	0.997	92.6	25	92.6	7.02	0	0	4	0	2	2841.16	656.841		861430	611	643	Empty	true
SSD2	gi|576692679	Heat shock cognate protein	71085	1	32	47	262	0.0582	0.682	NGLESYAFTMK	K	S	0.997	59.1	25	59.1	4.57	0	4	0	0	2	1260.59	699.403		1435790	541	551	Empty	true
SSD2	gi|576692679	Heat shock cognate protein	71085	1	32	47	262	0.0582	0.682	NQVAMNPSNTVFDAK	K	R	0.997	84.8	25	82.1	4.47	0	6	0	0	2	1635.78	594.358		2433730	57	71	Empty	true
SSD2	gi|576692679	Heat shock cognate protein	71085	1	32	47	262	0.0582	0.682	NVLIFDLGGGTFDVSILSIEDGIFEVK	R	S	0.997	94.4	25	94.4	5.34	0	0	8	0	2	2897.52	1590.59		193481	194	220	Empty	true	EgrG_001085100.1..pep|heat shock protein 71 kDa protein
SSD2	gi|576692679	Heat shock cognate protein	71085	1	32	47	262	0.0582	0.682	QFSAEEISSMVLSK	K	M	0.997	88.8	25	74.8	4.6	0	7	3	0	2	1555.77	892.903		2553420	113	126	Empty	true
SSD2	gi|576692679	Heat shock cognate protein	71085	1	32	47	262	0.0582	0.682	QKELESVCNPIITK	R	M	0.997	73.7	25	65.6	2.49	0	1	2	0	2	1658.88	539.171		1645220	597	610	Empty	true
SSD2	gi|576692679	Heat shock cognate protein	71085	1	32	47	262	0.0582	0.682	QTQTFTTYSDNQPGVLIQVYEGER	K	A	0.997	62.3	25	62.3	4.19	0	0	21	0	2	2774.33	968.833		2480870	425	448	Empty	true	EgrG_001085100.1..pep|heat shock protein 71 kDa protein
SSD2	gi|576692679	Heat shock cognate protein	71085	1	32	47	262	0.0582	0.682	SEAVQDLLLLDVAPLSLGLETAGGVMTALIK	K	R	0.997	74.7	25	74.7	6.14	0	0	9	2	2	3137.74	1573.93		1514810	386	416	Empty	true	EgrG_001085100.1..pep|heat shock protein 71 kDa protein
SSD2	gi|576692679	Heat shock cognate protein	71085	1	32	47	262	0.0582	0.682	SINPDEAVAYGAAVQAAILTGDK	K	S	0.997	123	25	123	11.7	0	2	3	0	2	2274.16	1071.33		543949	363	385	Empty	true	EgrG_001085100.1..pep|heat shock protein 71 kDa protein
SSD2	gi|576692679	Heat shock cognate protein	71085	1	32	47	262	0.0582	0.682	STAGDTHLGGEDFDSR	K	L	0.997	53.9	25	52.5	1.28	0	1	4	0	2	1664.71	500.963		4734420	221	236	Empty	true	EgrG_001085100.1..pep|heat shock protein 71 kDa protein
SSD2	gi|576692679	Heat shock cognate protein	71085	1	32	47	262	0.0582	0.682	TLSSSAQANIEIDSLLEGIDFYTSITR	R	A	0.997	76.3	25	72.3	3.7	0	0	25	0	2	2944.48	1509.72		381522	274	300	Empty	true	EgrG_001085100.1..pep|heat shock protein 71 kDa protein
SSD2	gi|576692679	Heat shock cognate protein	71085	1	32	47	262	0.0582	0.682	TTPSYVAFTDTER	R	L	0.997	98.2	25	94	3.82	0	6	0	0	2	1487.7	613.558		4230250	37	49	Empty	true	EgrG_001085100.1..pep|heat shock protein 71 kDa protein
SSD2	gi|576692679	Heat shock cognate protein	71085	1	32	47	262	0.0582	0.682	VEIIANDQGNR	K	T	0.997	45	25	37.1	2.54	0	3	0	0	2	1228.63	485.257		490028	26	36	Empty	true	EgrG_000249600.1..pep|Heat Shock protein family member hsp 3,EgrG_001085100.1..pep|heat shock protein 71 kDa protein
SSD2	gi|576692679	Heat shock cognate protein	71085	1	32	47	262	0.0582	0.682	VSDAVVTVPAYFNDSQR	K	Q	0.997	53.7	25	43.4	3.68	0	6	2	0	2	1867.92	752.974		3753980	139	155	Empty	true
SSD2	gi|576692679	Heat shock cognate protein	71085	1	32	47	262	0.0582	0.682	WLDGNQQADKEEYEHR	K	Q	0.997	56.2	25	55.8	2.74	0	0	2	0	2	2017.9	492.863		938138	581	596	Empty	true
SSD2	gi|576694604	Heat shock protein	71259.1	1	2	2	3	0.000667	0.116	DFDMCIFR	R	H	0.997	39.9	25	39	2.82	0	2	0	0	2	1103.46	918.08		110127	126	133	Empty	true
SSD2	gi|576694604	Heat shock protein	71259.1	1	2	2	3	0.000667	0.116	DIVPTPPDNCCQVR	K	I	0.992	23.3	25	23.3	1.96	0	1	0	0	2	1670.76	571.529		177573	369	382	Empty	false	EgrG_000917000.1..pep|heat shock protein 105,EgrG_000938600.1..pep|Heat shock 70 kDa protein 4
SSD2	gi|576694604	Heat shock protein	71259.1	1	2	2	3	0.000667	0.116	DLPAVGQPSR	K	N	0.997	37.2	25	26.1	2.11	0	1	0	0	2	1039.55	529.86		263105	78	87	Empty	false	EgrG_000917000.1..pep|heat shock protein 105
SSD2	gi|576694604	Heat shock protein	71259.1	1	2	2	3	0.000667	0.116	EFFEEICRPLLLR	R	V	0.997	29.9	25	29.2	0.387	0	0	1	0	2	1721.9	890.892		84443.8	195	207	Empty	false	EgrG_000917000.1..pep|heat shock protein 105,EgrG_000938600.1..pep|Heat shock 70 kDa protein 4
SSD2	gi|576694604	Heat shock protein	71259.1	1	2	2	3	0.000667	0.116	VISTAWDPCLGGR	R	D	0.997	56	25	56	1.32	0	1	0	0	2	1431.71	688.842		177663	113	125	Empty	false	EgrG_000917000.1..pep|heat shock protein 105
SSD2	gi|576694604	Heat shock protein	71259.1	1	2	2	3	0.000667	0.116	VNSNGIFTICNACVLER	R	V	0.997	89.7	25	80.4	5.89	0	1	0	0	2	1966.95	814.908		46260.7	387	403	Empty	true	EgrG_000938600.1..pep|Heat shock 70 kDa protein 4
SSD2	EgrG_000917000.1	Heat shock protein 105	72782.6	1	7	8	12	0.00267	0.148	DIVPTPPDNCCQVR	K	I	0.992	23.3	25	23.3	1.96	0	1	0	0	2	1670.76	571.529		177573	477	490	Empty	true	gi|576694604|gb|EUB58188.1| Heat shock protein ,EgrG_000938600.1..pep|Heat shock 70 kDa protein 4
SSD2	EgrG_000917000.1	Heat shock protein 105	72782.6	1	7	8	12	0.00267	0.148	DLPAVGQPSR	K	N	0.997	37.2	25	26.1	2.11	0	1	0	0	2	1039.55	529.86		263105	185	194	Empty	true	gi|576694604|gb|EUB58188.1| Heat shock protein
SSD2	EgrG_000917000.1	Heat shock protein 105	72782.6	1	7	8	12	0.00267	0.148	EFFEEICRPLLLR	R	V	0.997	29.9	25	29.2	0.387	0	0	1	0	2	1721.9	890.892		84443.8	302	314	Empty	true	gi|576694604|gb|EUB58188.1| Heat shock protein ,EgrG_000938600.1..pep|Heat shock 70 kDa protein 4
SSD2	EgrG_000917000.1	Heat shock protein 105	72782.6	1	7	8	12	0.00267	0.148	GCALQAAICSPSFK	R	V	0.997	64.9	25	55	1.8	0	2	0	0	2	1509.72	651.694		186179	373	386	Empty	true
SSD2	EgrG_000917000.1	Heat shock protein 105	72782.6	1	7	8	12	0.00267	0.148	LLGSAAEQQMATNVANTITSFSR	R	L	0.997	63	25	59.7	2	0	1	3	0	2	2410.2	1105.73		188351	49	71	Empty	true
SSD2	EgrG_000917000.1	Heat shock protein 105	72782.6	1	7	8	12	0.00267	0.148	NALEAYVYEMR	K	S	0.997	48.3	25	48.3	3.64	0	2	0	0	2	1358.64	789.436		142719	630	640	Empty	true
SSD2	EgrG_000917000.1	Heat shock protein 105	72782.6	1	7	8	12	0.00267	0.148	VISTAWDPCLGGR	R	D	0.997	56	25	56	1.32	0	1	0	0	2	1431.71	688.842		177663	220	232	Empty	true	gi|576694604|gb|EUB58188.1| Heat shock protein
SSD2	EgrG_001190900.1	Heat shock protein 60	64209.6	1	20	24	66	0.0147	0.562	AAMLVGVDVLADAVAVTMGPK	R	G	0.997	88.6	25	87.8	4.7	0	2	11	0	2	2028.09	1345.37		305548	34	54	Empty	true
SSD2	EgrG_001190900.1	Heat shock protein 60	64209.6	1	20	24	66	0.0147	0.562	AAVEEGIVPGGGAALLR	R	C	0.997	74.3	25	68.2	3.24	0	4	1	0	2	1579.88	732.599		1276850	426	442	Empty	true
SSD2	EgrG_001190900.1	Heat shock protein 60	64209.6	1	20	24	66	0.0147	0.562	ALETPAYTIAHNAGVNASVVVQK	K	V	0.997	65.7	25	65.7	5.06	0	0	3	0	2	2353.25	688.555		539213	467	489	Empty	true
SSD2	EgrG_001190900.1	Heat shock protein 60	64209.6	1	20	24	66	0.0147	0.562	CEFQDACVLFCEK	R	K	0.997	79.8	25	76.9	8.2	0	3	0	0	2	1705.7	773.247		359633	233	245	Empty	true
SSD2	EgrG_001190900.1	Heat shock protein 60	64209.6	1	20	24	66	0.0147	0.562	DDTLFMR	K	G	0.979	38.6	25	23.8	2.46	0	2	0	0	2	897.414	654.545		285947	349	355	Empty	true
SSD2	EgrG_001190900.1	Heat shock protein 60	64209.6	1	20	24	66	0.0147	0.562	DMAIATGGVVFGDEADMYK	R	L	0.997	75.7	25	75.7	3.68	0	2	0	0	2	1989.89	938.83		52229.4	311	329	Empty	true
SSD2	EgrG_001190900.1	Heat shock protein 60	64209.6	1	20	24	66	0.0147	0.562	DMAIATGGVVFGDEADMYKLEDAQLQDLGR	R	V	0.997	99.6	25	92.2	5.6	0	0	3	0	2	3228.52	1064.31		171088	311	340	Empty	true
SSD2	EgrG_001190900.1	Heat shock protein 60	64209.6	1	20	24	66	0.0147	0.562	EMSRPVTTPEEVAQVATISANGDTSIGDLISDAMK	K	R	0.997	96.9	25	93.4	5.54	0	0	3	0	2	3633.76	1109.2		70769.1	153	187	Empty	true
SSD2	EgrG_001190900.1	Heat shock protein 60	64209.6	1	20	24	66	0.0147	0.562	GYISPYFINTEK	R	G	0.997	60	25	55.8	5.29	0	3	0	0	2	1431.72	723.473		698870	218	229	Empty	true
SSD2	EgrG_001190900.1	Heat shock protein 60	64209.6	1	20	24	66	0.0147	0.562	IALVDAAGVASLLTTAETVVCDIPK	R	E	0.997	93.1	25	93.1	5.3	0	2	4	0	2	2527.37	1441.31		127543	523	547	Empty	true
SSD2	EgrG_001190900.1	Heat shock protein 60	64209.6	1	20	24	66	0.0147	0.562	ISQLRDEISASSSDYEK	R	E	0.997	30.1	25	25.1	1.62	0	0	1	0	2	1927.92	534.075		537676	367	383	Empty	true
SSD2	EgrG_001190900.1	Heat shock protein 60	64209.6	1	20	24	66	0.0147	0.562	KPLVIVAEDVEGEALTALVLNR	K	L	0.997	48.5	25	48.5	1.42	0	0	4	0	2	2349.34	1126.47		221838	265	286	Empty	true
SSD2	EgrG_001190900.1	Heat shock protein 60	64209.6	1	20	24	66	0.0147	0.562	LGLQVCAVK	K	S	0.997	55.8	25	36.6	3.4	0	2	0	0	2	987.566	568.367		683045	289	297	Empty	true
SSD2	EgrG_001190900.1	Heat shock protein 60	64209.6	1	20	24	66	0.0147	0.562	LVQDVANNANEEAGDGTTTATVLAR	K	A	0.997	79.3	25	70.2	5.06	0	0	3	0	2	2530.24	610.998		1099700	93	117	Empty	true
SSD2	EgrG_001190900.1	Heat shock protein 60	64209.6	1	20	24	66	0.0147	0.562	NNDQQIGIDIVK	K	K	0.997	52.8	25	39.1	2.82	0	4	0	0	2	1356.71	616.983		654510	454	465	Empty	true
SSD2	EgrG_001190900.1	Heat shock protein 60	64209.6	1	20	24	66	0.0147	0.562	NNDQQIGIDIVKK	K	A	0.997	32	25	21.9	0.387	0	0	1	0	2	1484.81	538.774		859524	454	466	Empty	true
SSD2	EgrG_001190900.1	Heat shock protein 60	64209.6	1	20	24	66	0.0147	0.562	NVILESQWR	R	S	0.989	26.3	25	14.5	0.921	0	1	0	0	2	1144.61	639.613		208220	57	65	Empty	true
SSD2	EgrG_001190900.1	Heat shock protein 60	64209.6	1	20	24	66	0.0147	0.562	TLFDEIEYIEGMK	K	F	0.997	81.9	25	80.3	3.66	0	3	0	0	2	1587.76	1160.95		236099	202	214	Empty	true
SSD2	EgrG_001190900.1	Heat shock protein 60	64209.6	1	20	24	66	0.0147	0.562	VGGSSEVEVSEK	K	K	0.997	49.4	25	43.9	3.49	0	1	0	0	2	1206.58	307.701		3973.83	402	413	Empty	true
SSD2	EgrG_001190900.1	Heat shock protein 60	64209.6	1	20	24	66	0.0147	0.562	VLAMEPNGGYDAMNDR	K	Y	0.997	109	25	104	7.74	0	3	0	0	2	1752.77	605.869		401285	490	505	Empty	true
SSD2	EgrG_001085100.1	Heat shock protein 71 kda protein	72572.7	1	9	10	25	0.00556	0.612	ARFEELCSDLFR	R	S	0.997	38.4	25	27.5	0.854	0	1	5	0	2	1542.74	729.335		2017760	302	313	Empty	false	gi|576692679|gb|EUB56318.1| Heat shock cognate protein
SSD2	EgrG_001085100.1	Heat shock protein 71 kda protein	72572.7	1	9	10	25	0.00556	0.612	CFSAEEISSMVLLK	K	M	0.997	54	25	46.9	1.46	0	0	1	0	2	1613.79	980.318		35901.9	114	127	Empty	true
SSD2	EgrG_001085100.1	Heat shock protein 71 kda protein	72572.7	1	9	10	25	0.00556	0.612	DAGTISGLNVLR	K	I	0.997	66.1	25	46.1	2.43	0	4	0	0	2	1215.67	732.258		1107630	161	172	Empty	true
SSD2	EgrG_001085100.1	Heat shock protein 71 kda protein	72572.7	1	9	10	25	0.00556	0.612	ELESVCNPIIAK	K	M	0.997	65.1	25	46.8	2.66	0	3	0	0	2	1372.71	608.057		880546	600	611	Empty	true
SSD2	EgrG_001085100.1	Heat shock protein 71 kda protein	72572.7	1	9	10	25	0.00556	0.612	ETAEAYLGK	K	K	0.997	45.6	25	45.6	1.37	0	1	0	0	2	981.489	503.345		453010	130	138	Empty	false	gi|576692679|gb|EUB56318.1| Heat shock cognate protein
SSD2	EgrG_001085100.1	Heat shock protein 71 kda protein	72572.7	1	9	10	25	0.00556	0.612	FEELCSDLFR	R	S	0.997	49.8	25	32.3	4.92	0	4	0	0	2	1315.6	800.365		1487530	304	313	Empty	false	gi|576692679|gb|EUB56318.1| Heat shock cognate protein
SSD2	EgrG_001085100.1	Heat shock protein 71 kda protein	72572.7	1	9	10	25	0.00556	0.612	FELSGIPPAPR	K	G	0.997	57	25	29.2	5.27	0	10	0	0	2	1183.65	693.848		5884390	461	471	Empty	false	gi|576692679|gb|EUB56318.1| Heat shock cognate protein
SSD2	EgrG_001085100.1	Heat shock protein 71 kda protein	72572.7	1	9	10	25	0.00556	0.612	GAVHEIVLVGGSTR	K	I	0.997	55.6	25	42.7	4.72	0	1	0	0	2	1394.78	539.441		275767	331	344	Empty	true
SSD2	EgrG_001085100.1	Heat shock protein 71 kda protein	72572.7	1	9	10	25	0.00556	0.612	GPAVGIDLGTTFSCVGVFQHGK	K	V	0.997	69.2	25	67.3	1.77	0	0	40	0	2	2247.12	1403.25		1630930	5	26	Empty	false	gi|576692679|gb|EUB56318.1| Heat shock cognate protein
SSD2	EgrG_001085100.1	Heat shock protein 71 kda protein	72572.7	1	9	10	25	0.00556	0.612	GVPQIEVTFDIDANGILNVSAVDK	R	S	0.997	89.1	25	89.1	4.66	0	14	25	0	2	2514.31	1517.92		749270	472	495	Empty	false	gi|576692679|gb|EUB56318.1| Heat shock cognate protein
SSD2	EgrG_001085100.1	Heat shock protein 71 kda protein	72572.7	1	9	10	25	0.00556	0.612	IINEPTAAAIAYGLDK	R	K	0.997	111	25	0	4.72	0	7	0	0	2	1659.9	788.298		2317680	173	188	Empty	false	EgrG_000249600.1..pep|Heat Shock protein family member hsp 3,gi|576692679|gb|EUB56318.1| Heat shock cognate protein
SSD2	EgrG_001085100.1	Heat shock protein 71 kda protein	72572.7	1	9	10	25	0.00556	0.612	IINEPTAAAIAYGLDKK	R	V	0.997	35.1	25	0	0.886	0	1	4	0	2	1787.99	662.258		3769920	173	189	Empty	false	EgrG_000249600.1..pep|Heat Shock protein family member hsp 3,gi|576692679|gb|EUB56318.1| Heat shock cognate protein
SSD2	EgrG_001085100.1	Heat shock protein 71 kda protein	72572.7	1	9	10	25	0.00556	0.612	LLQDFFNGR	K	E	0.997	56.6	25	48.6	1.92	0	7	0	0	2	1109.57	779.16		4291410	351	359	Empty	false	gi|576692679|gb|EUB56318.1| Heat shock cognate protein
SSD2	EgrG_001085100.1	Heat shock protein 71 kda protein	72572.7	1	9	10	25	0.00556	0.612	LSKEEIER	R	M	0.968	30.7	25	14.6	0.456	0	1	0	0	2	1003.54	135.23		28859	512	519	Empty	false	gi|576692679|gb|EUB56318.1| Heat shock cognate protein
SSD2	EgrG_001085100.1	Heat shock protein 71 kda protein	72572.7	1	9	10	25	0.00556	0.612	LVNHFVEEFK	R	R	0.988	30.2	25	21.3	-0.785	0	0	2	0	2	1261.66	573.734		436281	238	247	Empty	true
SSD2	EgrG_001085100.1	Heat shock protein 71 kda protein	72572.7	1	9	10	25	0.00556	0.612	MKETAEAYLGK	K	K	0.997	53.3	25	37.4	2.7	0	1	1	0	2	1240.62	491.998		390922	128	138	Empty	false	gi|576692679|gb|EUB56318.1| Heat shock cognate protein
SSD2	EgrG_001085100.1	Heat shock protein 71 kda protein	72572.7	1	9	10	25	0.00556	0.612	NGLESYAFSMK	K	S	0.997	40.3	25	40.3	1.77	0	3	0	0	2	1246.58	702.459		535664	542	552	Empty	true
SSD2	EgrG_001085100.1	Heat shock protein 71 kda protein	72572.7	1	9	10	25	0.00556	0.612	NQVAMNPTNTVFDAK	K	R	0.997	90.6	25	88.6	5.09	0	4	0	0	2	1649.8	611.476		549731	58	72	Empty	true
SSD2	EgrG_001085100.1	Heat shock protein 71 kda protein	72572.7	1	9	10	25	0.00556	0.612	NVLIFDLGGGTFDVSILSIEDGIFEVK	R	S	0.997	94.4	25	94.4	5.34	0	0	8	0	2	2897.52	1590.59		193481	195	221	Empty	false	gi|576692679|gb|EUB56318.1| Heat shock cognate protein
SSD2	EgrG_001085100.1	Heat shock protein 71 kda protein	72572.7	1	9	10	25	0.00556	0.612	QTQTFTTYSDNQPGVLIQVYEGER	K	A	0.997	62.3	25	62.3	4.19	0	0	21	0	2	2774.33	968.833		2480870	426	449	Empty	false	gi|576692679|gb|EUB56318.1| Heat shock cognate protein
SSD2	EgrG_001085100.1	Heat shock protein 71 kda protein	72572.7	1	9	10	25	0.00556	0.612	SEAVQDLLLLDVAPLSLGLETAGGVMTALIK	K	R	0.997	74.7	25	74.7	6.14	0	0	9	2	2	3137.74	1573.93		1514810	387	417	Empty	false	gi|576692679|gb|EUB56318.1| Heat shock cognate protein
SSD2	EgrG_001085100.1	Heat shock protein 71 kda protein	72572.7	1	9	10	25	0.00556	0.612	SINPDEAVAYGAAVQAAILTGDK	K	S	0.997	123	25	123	11.7	0	2	3	0	2	2274.16	1071.33		543949	364	386	Empty	false	gi|576692679|gb|EUB56318.1| Heat shock cognate protein
SSD2	EgrG_001085100.1	Heat shock protein 71 kda protein	72572.7	1	9	10	25	0.00556	0.612	STAGDTHLGGEDFDSR	K	L	0.997	53.9	25	52.5	1.28	0	1	4	0	2	1664.71	500.963		4734420	222	237	Empty	false	gi|576692679|gb|EUB56318.1| Heat shock cognate protein
SSD2	EgrG_001085100.1	Heat shock protein 71 kda protein	72572.7	1	9	10	25	0.00556	0.612	TLSSSAQANIEIDSLLEGIDFYTSITR	R	A	0.997	76.3	25	72.3	3.7	0	0	25	0	2	2944.48	1509.72		381522	275	301	Empty	false	gi|576692679|gb|EUB56318.1| Heat shock cognate protein
SSD2	EgrG_001085100.1	Heat shock protein 71 kda protein	72572.7	1	9	10	25	0.00556	0.612	TTPSYVAFTDTER	R	L	0.997	98.2	25	94	3.82	0	6	0	0	2	1487.7	613.558		4230250	38	50	Empty	false	gi|576692679|gb|EUB56318.1| Heat shock cognate protein
SSD2	EgrG_001085100.1	Heat shock protein 71 kda protein	72572.7	1	9	10	25	0.00556	0.612	VEIIANDQGNR	K	T	0.997	45	25	37.1	2.54	0	3	0	0	2	1228.63	485.257		490028	27	37	Empty	false	EgrG_000249600.1..pep|Heat Shock protein family member hsp 3,gi|576692679|gb|EUB56318.1| Heat shock cognate protein
SSD2	EgrG_001085100.1	Heat shock protein 71 kda protein	72572.7	1	9	10	25	0.00556	0.612	VSDAVITVPAYFNDSQR	K	Q	0.997	37.5	25	27.6	1.66	0	4	2	0	2	1881.93	806.917		1105710	140	156	Empty	true
SSD2	EgrG_001085100.1	Heat shock protein 71 kda protein	72572.7	1	9	10	25	0.00556	0.612	WLDGNQQAEKEEYEHR	K	Q	0.997	41.3	25	41.3	2.85	0	0	1	0	2	2031.92	490.186		278435	582	597	Empty	true
SSD2	EgrG_000249600.1	Heat shock protein family member hsp 3	71860.6	1	9	9	14	0.00311	0.24	ANLESVVQPIVSK	K	L	0.997	94.2	25	91.1	3.8	0	2	0	0	2	1383.78	696.923		362469	620	632	Empty	true
SSD2	EgrG_000249600.1	Heat shock protein family member hsp 3	71860.6	1	9	9	14	0.00311	0.24	ARFEELNNDLFR	R	S	0.997	35.4	25	30.8	0.268	0	0	2	0	2	1523.76	659.579		216581	324	335	Empty	true
SSD2	EgrG_000249600.1	Heat shock protein family member hsp 3	71860.6	1	9	9	14	0.00311	0.24	DAGAIAGLTVLR	K	I	0.997	76.8	25	61.8	2.82	0	3	0	0	2	1156.67	813.499		229334	185	196	Empty	true
SSD2	EgrG_000249600.1	Heat shock protein family member hsp 3	71860.6	1	9	9	14	0.00311	0.24	DYDDKDVQGDIK	R	R	0.993	26	25	19.5	0.602	0	0	1	0	2	1410.64	487.688		164453	102	113	Empty	true
SSD2	EgrG_000249600.1	Heat shock protein family member hsp 3	71860.6	1	9	9	14	0.00311	0.24	EIAEAYLGTEVTHAVVTVPAYFNDAQR	K	Q	0.989	20.6	25	15.1	1.77	0	0	1	0	2	2964.47	990.191		42809.9	154	180	Empty	true
SSD2	EgrG_000249600.1	Heat shock protein family member hsp 3	71860.6	1	9	9	14	0.00311	0.24	FEELNNDLFR	R	S	0.997	47.6	25	29.4	1.74	0	1	0	0	2	1296.62	750.946		98892.3	326	335	Empty	true
SSD2	EgrG_000249600.1	Heat shock protein family member hsp 3	71860.6	1	9	9	14	0.00311	0.24	GFAPEEVSAMVLSK	K	M	0.997	61	25	46.2	4.72	0	1	0	0	2	1464.74	850.051		155798	138	151	Empty	true
SSD2	EgrG_000249600.1	Heat shock protein family member hsp 3	71860.6	1	9	9	14	0.00311	0.24	IINEPTAAAIAYGLDK	R	K	0.997	111	25	0	4.72	0	7	0	0	2	1659.9	788.298		2317680	197	212	Empty	false	EgrG_001085100.1..pep|heat shock protein 71 kDa protein,gi|576692679|gb|EUB56318.1| Heat shock cognate protein
SSD2	EgrG_000249600.1	Heat shock protein family member hsp 3	71860.6	1	9	9	14	0.00311	0.24	IINEPTAAAIAYGLDKK	R	D	0.997	35.1	25	0	0.886	0	1	4	0	2	1787.99	662.258		3769920	197	213	Empty	false	EgrG_001085100.1..pep|heat shock protein 71 kDa protein,gi|576692679|gb|EUB56318.1| Heat shock cognate protein
SSD2	EgrG_000249600.1	Heat shock protein family member hsp 3	71860.6	1	9	9	14	0.00311	0.24	NDLESLAYSIK	R	N	0.997	60.3	25	55.5	4.57	0	1	0	0	2	1252.64	751.578		117293	562	572	Empty	true
SSD2	EgrG_000249600.1	Heat shock protein family member hsp 3	71860.6	1	9	9	14	0.00311	0.24	SQIFSTAADNQPTVTIQVFEGERPMTK	K	D	0.997	87.6	25	81	5.74	0	0	2	0	2	2995.48	828.083		122322	447	473	Empty	true
SSD2	EgrG_000249600.1	Heat shock protein family member hsp 3	71860.6	1	9	9	14	0.00311	0.24	VEIIANDQGNR	R	I	0.997	45	25	37.1	2.54	0	3	0	0	2	1228.63	485.257		490028	50	60	Empty	false	EgrG_001085100.1..pep|heat shock protein 71 kDa protein,gi|576692679|gb|EUB56318.1| Heat shock cognate protein
SSD2	gi|576690822	Heat shock protein hsp 90-alpha	84429.2	1	23	30	72	0.016	0.423	ADLVNNLGTIAR	K	S	0.997	45.7	25	44.9	1.8	0	3	0	0	2	1256.7	662.386		718107	99	110	Empty	true
SSD2	gi|576690822	Heat shock protein hsp 90-alpha	84429.2	1	23	30	72	0.016	0.423	AESTLTIIDTGIGMTK	K	A	0.997	85.6	25	71.8	4.89	0	3	2	0	2	1650.86	862.431		419255	83	98	Empty	true
SSD2	gi|576690822	Heat shock protein hsp 90-alpha	84429.2	1	23	30	72	0.016	0.423	DIYYITGESK	K	E	0.997	42.4	25	32.7	1.6	0	2	0	0	2	1188.58	625.072		525937	494	503	Empty	true
SSD2	gi|576690822	Heat shock protein hsp 90-alpha	84429.2	1	23	30	72	0.016	0.423	DLINMLFSTALLASGFTLEDPK	K	A	0.997	87.4	25	87.4	4.85	0	3	9	0	2	2396.24	1579.4		733733	666	687	Empty	true
SSD2	gi|576690822	Heat shock protein hsp 90-alpha	84429.2	1	23	30	72	0.016	0.423	DLINMLFSTALLASGFTLEDPKAHANK	K	I	0.997	61.8	25	57	1	0	0	0	2	2	2917.51	1381.81		28271.2	666	692	Empty	true
SSD2	gi|576690822	Heat shock protein hsp 90-alpha	84429.2	1	23	30	72	0.016	0.423	DSSTMGYMSAK	R	K	0.997	31.3	25	31.3	1.57	0	1	0	0	2	1177.49	521.294		393109	625	635	Empty	true
SSD2	gi|576690822	Heat shock protein hsp 90-alpha	84429.2	1	23	30	72	0.016	0.423	EDQSEYLEER	K	R	0.997	49.8	25	46.2	2.12	0	2	0	0	2	1297.55	516.999		406671	190	199	Empty	true
SSD2	gi|576690822	Heat shock protein hsp 90-alpha	84429.2	1	23	30	72	0.016	0.423	ELISNGSDALDK	R	I	0.997	50.6	25	33.7	1.08	0	1	0	0	2	1261.63	541.049		581783	45	56	Empty	true
SSD2	gi|576690822	Heat shock protein hsp 90-alpha	84429.2	1	23	30	72	0.016	0.423	ESLANSAFIEVLK	K	K	0.997	83.7	25	77.2	2.82	0	5	0	0	2	1420.77	880.441		1106110	504	516	Empty	true
SSD2	gi|576690822	Heat shock protein hsp 90-alpha	84429.2	1	23	30	72	0.016	0.423	GLEVLYMVDPIDEYAVPQLR	R	E	0.997	59.2	25	53.8	3.33	0	3	3	0	2	2320.19	1198.55		243722	519	538	Empty	true
SSD2	gi|576690822	Heat shock protein hsp 90-alpha	84429.2	1	23	30	72	0.016	0.423	GVVDSEDLPLNISR	K	E	0.997	82.5	25	0	3.4	0	1	0	0	2	1513.79	735.437		664076	391	404	Empty	true
SSD2	gi|576690822	Heat shock protein hsp 90-alpha	84429.2	1	23	30	72	0.016	0.423	HSQFISYPIK	K	L	0.992	27.5	25	19.9	1.34	0	1	0	0	2	1219.65	548.484		507007	208	217	Empty	true
SSD2	gi|576690822	Heat shock protein hsp 90-alpha	84429.2	1	23	30	72	0.016	0.423	IIPNKAESTLTIIDTGIGMTK	K	A	0.997	29.7	25	29.7	4	0	0	1	0	2	2216.22	814.149		92932	78	98	Empty	true
SSD2	gi|576690822	Heat shock protein hsp 90-alpha	84429.2	1	23	30	72	0.016	0.423	LKEMLSAEGEPNK	R	I	0.997	46	25	22.4	1.64	0	1	1	0	2	1445.73	486.191		462570	650	662	Empty	true
SSD2	gi|576690822	Heat shock protein hsp 90-alpha	84429.2	1	23	30	72	0.016	0.423	LTTSPCCIVTSTFGWSANMER	R	I	0.997	98.4	25	98.4	4.92	0	4	2	0	2	2418.09	964.873		690101	596	616	Empty	true
SSD2	gi|576690822	Heat shock protein hsp 90-alpha	84429.2	1	23	30	72	0.016	0.423	NNDDEQYLWESSAGGSFTIRPCSEEPLGR	K	G	0.997	109	25	109	4.8	0	0	4	0	2	3314.47	853.429		211320	152	180	Empty	true
SSD2	gi|576690822	Heat shock protein hsp 90-alpha	84429.2	1	23	30	72	0.016	0.423	NPEDISQEEYGEFYK	R	S	0.997	82	25	82	10	0	4	0	0	2	1847.8	654.482		654953	304	318	Empty	true
SSD2	gi|576690822	Heat shock protein hsp 90-alpha	84429.2	1	23	30	72	0.016	0.423	RAPFDLFENR	K	K	0.997	35.8	25	21.5	0	0	0	1	0	2	1264.64	694.443		71748.4	350	359	Empty	true
SSD2	gi|576690822	Heat shock protein hsp 90-alpha	84429.2	1	23	30	72	0.016	0.423	SLTEPSVLDTEPELCIK	K	I	0.997	80.1	25	79.3	4.33	0	3	0	0	2	1930.97	837.689		635205	61	77	Empty	true
SSD2	gi|576690822	Heat shock protein hsp 90-alpha	84429.2	1	23	30	72	0.016	0.423	VFIMDNCEDLIPEYLNFIK	R	G	0.997	96.4	25	96.4	2.89	0	3	3	0	2	2373.15	1245.43		250333	372	390	Empty	true
SSD2	gi|576690822	Heat shock protein hsp 90-alpha	84429.2	1	23	30	72	0.016	0.423	YIDEEELNK	K	T	0.996	29.9	25	11.9	1.51	0	1	0	0	2	1152.54	513.392		867932	288	296	Empty	true
SSD2	gi|576690822	Heat shock protein hsp 90-alpha	84429.2	1	23	30	72	0.016	0.423	YYSSQSGDEMTSLK	R	D	0.997	87.2	25	87.2	4.82	0	1	0	0	2	1595.69	533.575		552657	469	482	Empty	true
SSD2	gi|576690822	Heat shock protein hsp 90-alpha	84429.2	1	23	30	72	0.016	0.423	YYSSQSGDEMTSLKDYVSR	R	M	0.997	57.9	25	57.9	1.89	0	0	2	0	2	2215.98	633.713		666847	469	487	Empty	true
SSD2	EgrG_000083900.1	Heterogeneous nuclear ribonucleoprotein	62131.5	1	4	4	7	0.00156	0.127	GLPFQATTDEIAAFFTPVQPVNITLR	R	Y	0.997	37.3	25	37.3	4.17	0	0	2	0	2	2846.51	1331.89		47944.4	299	324	Empty	true
SSD2	EgrG_000083900.1	Heterogeneous nuclear ribonucleoprotein	62131.5	1	4	4	7	0.00156	0.127	GLPYSATADDVIDFFK	R	D	0.997	70.7	25	61.6	6.32	0	3	0	0	2	1758.86	1112.84		98757.8	9	24	Empty	true
SSD2	EgrG_000083900.1	Heterogeneous nuclear ribonucleoprotein	62131.5	1	4	4	7	0.00156	0.127	GYGGDGGYGYGGGGPR	R	G	0.997	77.2	25	77.2	3.21	0	1	0	0	2	1446.6	509.467		116323	228	243	Empty	true
SSD2	EgrG_000083900.1	Heterogeneous nuclear ribonucleoprotein	62131.5	1	4	4	7	0.00156	0.127	VEASDDGYDRYDAPR	K	E	0.997	37.4	25	35.6	0	0	0	1	0	2	1728.75	492.717		198563	501	515	Empty	true
SSD2	EgrG_000807100.1	Heterogeneous nuclear ribonucleoprotein a1	32049.5	1	4	4	11	0.00245	0.209	DITSEDLNEYFSTFGTIVEASVVVAK	K	D	0.997	76.2	25	69.4	1.27	0	0	7	0	2	2834.4	1450.14		90594.2	113	138	Empty	true
SSD2	EgrG_000807100.1	Heterogeneous nuclear ribonucleoprotein a1	32049.5	1	4	4	11	0.00245	0.209	GFGFITFK	R	D	0.997	42.2	25	37.8	1	0	1	0	0	2	916.493	862.583		66847.8	55	62	Empty	true
SSD2	EgrG_000807100.1	Heterogeneous nuclear ribonucleoprotein a1	32049.5	1	4	4	11	0.00245	0.209	GFGFVTFDDTDAVDK	R	V	0.997	76.1	25	64.6	5.59	0	2	0	0	2	1633.74	906.458		154472	145	159	Empty	true
SSD2	EgrG_000807100.1	Heterogeneous nuclear ribonucleoprotein a1	32049.5	1	4	4	11	0.00245	0.209	YGEIVDVVVMK	K	D	0.997	48.6	25	41.1	2.8	0	1	0	0	2	1251.67	779.849		92447.5	36	46	Empty	true
SSD2	gi|576701287	Heterogeneous nuclear ribonucleoprotein a2	32457.9	1	5	5	10	0.00222	0.327	DVTNEDLSQYFSQFGTVVDASVVMSK	K	D	0.997	75.8	25	72.3	5.06	0	0	3	0	2	2866.35	1291.19		63188.9	113	138	Empty	true
SSD2	gi|576701287	Heterogeneous nuclear ribonucleoprotein a2	32457.9	1	5	5	10	0.00222	0.327	EFYSQWGEITDVVVMK	R	D	0.997	107	25	103	5.82	0	2	0	0	2	1930.93	1041.5		78127.7	31	46	Empty	true
SSD2	gi|576701287	Heterogeneous nuclear ribonucleoprotein a2	32457.9	1	5	5	10	0.00222	0.327	GFAFVTFDDTDAVDK	R	V	0.997	60.1	25	50.7	4.77	0	2	0	0	2	1647.75	906.261		174819	145	159	Empty	true
SSD2	gi|576701287	Heterogeneous nuclear ribonucleoprotein a2	32457.9	1	5	5	10	0.00222	0.327	GFGFVTFAESSSVDAAQAARPHTIDGK	R	T	0.983	27.3	25	22.4	0.854	0	0	0	2	2	2766.35	790.38		446161	55	81	Empty	true
SSD2	gi|576701287	Heterogeneous nuclear ribonucleoprotein a2	32457.9	1	5	5	10	0.00222	0.327	SAPYGQNSWQQR	R	-	0.997	54	25	49.2	2.02	0	1	0	0	2	1421.66	507.337		223623	282	293	Empty	true
SSD2	gi|576694356	Heterogeneous nuclear ribonucleoprotein k	87958.9	1	2	2	2	0.000445	0.058	TLFVPTSAAATTTCGPYLLK	K	A	0.966	21.5	25	13.7	1.42	0	1	0	0	2	2112.1	863.822		38951.1	600	619	Empty	true
SSD2	gi|576694356	Heterogeneous nuclear ribonucleoprotein k	87958.9	1	2	2	2	0.000445	0.058	VVQLIAEPENAVQCMEAIVEVAENTTIR	R	G	0.997	31.5	25	24.1	1.4	0	0	1	0	2	3126.58	1380.46		14108.1	185	212	Empty	true
SSD2	EgrG_000472600.1	Histone h2a	13772.5	1	2	2	3	0.000667	0.297	AGLQFPVGR	R	V	0.997	60.8	25	43.6	1.28	0	1	0	0	2	944.531	623.182		113185	21	29	Empty	true
SSD2	EgrG_000472600.1	Histone h2a	13772.5	1	2	2	3	0.000667	0.297	VGAGAPVYLAAVLEYLAAEVLELAGNAAR	R	D	0.997	94.6	25	94.6	7.64	0	0	2	0	2	2871.56	1588.89		98879	43	71	Empty	true
SSD2	gi|576696678	Hydatid disease diagnostic antigen p-29	27097.4	1	4	4	9	0.002	0.235	EFDGLSVQLLDLIR	K	A	0.997	79	25	73.1	2.96	0	4	0	0	2	1617.88	1240.22		102315	206	219	Empty	true
SSD2	gi|576696678	Hydatid disease diagnostic antigen p-29	27097.4	1	4	4	9	0.002	0.235	IITATEEFVDINIASK	K	V	0.997	50	25	43	-0.0792	0	1	0	0	2	1763.94	1526.46		6663.64	50	65	Empty	true
SSD2	gi|576696678	Hydatid disease diagnostic antigen p-29	27097.4	1	4	4	9	0.002	0.235	LGTALEQVASQSEK	K	A	0.997	100	25	85.7	5.66	0	2	0	0	2	1460.76	568.572		968352	83	96	Empty	true
[truncated: 8,598 more rows]

## Sheet: Protein Report
Identified proteins	Accession Number	Molecular Weight	NC1	NC2	SSD1	SSD2	SSD3	SSD4	NSD1	NSD2	NSD3	NSD4	Qualitative Profile	T-Test (P-Value): (p <= 0.05)	Quantitative Profile
1,5-anhydro-D-fructose reductase	gi|576693111	39 kDa	0	0	0.0081284	0	0.0067397	0.0083582	0.0075589	0.012654	0.0095965	0.012446	-	0.086	-
14-3-3 protein	EgrG_001192500.1	28 kDa	0	0	0.047972	0.048744	0.068634	0.060935	0.052484	0.03866	0.056637	0.055305	-	0.41	-
14-3-3 protein beta:alpha	EgrG_000364000.1	28 kDa	0	0	0.022484	0.029875	0.031071	0.03468	0.031363	0.028003	0.039818	0.034426	-	0.32	-
14-3-3 protein epsilon	EgrG_000231300.1	29 kDa	0	0	0.021867	0.021791	0.030218	0.022485	0.020335	0.020426	0.019362	0.023437	-	0.2	-
14-3-3 protein zeta:delta	EgrG_001060100.1	29 kDa	0	0	0.016336	0.014471	0.02107	0.025197	0.01688	0.013564	0.012858	0.02001	-	0.28	-
2 amino 3 ketobutyrate coenzyme A ligase	EgrG_000107200.1	46 kDa	0	0	0.0033112	0.0043997	0.005491	0.0068096	0	0	0	0	Excl SSD	-	-
26S protease regulatory subunit 6A	gi|576698586	61 kDa	0	0	0	0	0	0.0039597	0	0	0	0	SSD-1R	-	-
26S protease regulatory subunit 7	EgrG_000119000.1	48 kDa	0	0	0	0	0	0	0	0	0	0.0039435	NSD-1R	-	-
26S proteasome regulatory subunit N11	EgrG_001166800.1	35 kDa	0	0	0	0.0059178	0.0098475	0.011449	0	0	0	0	Excl SSD	-	-
26S proteasome regulatory subunit RPN1	gi|576699742	242 kDa	0	0	0	0	0.00071119	0	0	0	0	0	SSD-1R	-	-
26S proteasome regulatory subunit T3	EgrG_000223000.1	47 kDa	0	0	0.0050386	0	0	0.003454	0	0	0	0	Excl SSD	-	-
40S ribosomal protein S28	EgrG_001150800.1	8 kDa	0	0	0	0	0	0	0.02505	0.025162	0.035778	0.037121	Excl NSD	-	-
40S ribosomal protein AS	EgrG_000720100.1	30 kDa	0	0	0.025163	0.020061	0.025037	0.018112	0.0062399	0.0062678	0.0059415	0.0092466	-	0.00023	SSD
60S acidic ribosomal protein P2	gi|576695216	18 kDa	0	0	0	0.01096	0	0	0.015341	0	0.014608	0	-	0.39	-
Aconitate hydratase mitochondrial	EgrG_000158240.1	85 kDa	0	0	0.0035698	0.0035575	0.0019733	0.0055061	0	0	0	0	Excl SSD	-	-
Actin	gi|576695773	44 kDa	0.37418	0.43874	0.086904	0.091907	0.1098	0.09848	0.072569	0.081729	0.081661	0.084726	NC-excluded	-	-
Actin	gi|576693196	42 kDa	0	0	0.011122	0.0098525	0.010247	0.0095308	0.011492	0.009235	0.013131	0.011353	-	0.25	-
Actin cytoplasmic A3	EgrG_000406900.1	42 kDa	0	0	0.013011	0.017288	0.020549	0.017201	0.0092185	0.0046298	0.0065832	0.011384	-	0.0055	SSD
Actin cytoplasmic type 5	EgrG_000190400.1	40 kDa	0	0	0.013553	0.0077178	0.012843	0.015927	0.0048013	0.0072341	0.0068575	0.0094864	-	0.034	SSD
Actin modulator protein	EgrG_000882500.1	46 kDa	0	0	0.013667	0.01589	0.018887	0.01581	0.025419	0.023404	0.028237	0.033481	-	0.0032	NSD
Actin-depolymerizing factor 2	gi|576697711	189 kDa	0	0	0.0015986	0.0015931	0.0022092	0	0.0029733	0.0044798	0.0028311	0.0024477	-	0.03	NSD
Activator of 90 kDa heat shock protein ATPase	EgrG_000241900.1	41 kDa	0	0	0.0077661	0	0.0042929	0.0059893	0	0	0	0	Excl SSD	-	-
Acyl-CoA-binding protein	gi|576701359	9 kDa	0	0	0.051001	0.056472	0.056383	0.052443	0	0.042346	0.050177	0.052059	-	0.2	-
Acyl-protein thioesterase	gi|576696799	88 kDa	0	0	0	0	0	0.0017631	0	0	0	0	SSD-1R	-	-
Adhesion regulating molecule 1	EgrG_000592000.1	44 kDa	0	0	0.0050753	0.0067437	0.0056109	0.0069584	0.010488	0.0084281	0.005992	0.0082891	-	0.075	-
Aldehyde dehydrogenase mitochondrial	EgrG_000389100.1	52 kDa	0	0	0	0	0	0.0029434	0	0	0	0	SSD-1R	-	-
Aminoacyl tRNA synthase complex interacting	EgrG_001100200.1	33 kDa	0	0	0.0046467	0	0.0051371	0.0071671	0	0	0	0	Excl SSD	-	-
Ankyrin-3	gi|576691831	218 kDa	0	0	0	0	0	0	0.00085567	0	0.00081475	0.00084532	Excl NSD	-	-
Annexin	EgrG_000041300.1	37 kDa	0	0	0	0	0	0	0	0	0.0074583	0	NSD-1R	-	-
Annexin	EgrG_000244000.1	37 kDa	0	0	0.012948	0	0.007157	0.011095	0	0	0	0.010573	-	0.23	-
Annexin	EgrG_000330300.1	48 kDa	0	0	0.0092728	0.012321	0.022212	0.017481	0.01533	0.013474	0.018246	0.013251	-	0.94	-
Annexin A6	gi|576697441	88 kDa	0	0	0.0017601	0.0023387	0	0.0018099	0.0032736	0.0032882	0.0062341	0.006468	-	0.017	NSD
Annexin A7	gi|576695514	35 kDa	0	0	0.011242	0.0089626	0.0074571	0.0069359	0.0083635	0.0084009	0.010618	0.0082623	-	0.82	-
Annexin A8	gi|576701205	46 kDa	0	0	0.01334	0.015509	0.018435	0.02229	0.018608	0.020768	0.025592	0.018383	-	0.23	-
Arfaptin 2	EgrG_000192300.1	38 kDa	0	0	0	0	0	0.0062686	0.0075589	0.010123	0.0047982	0.0049783	-	0.039	NSD
Armet protein	EgrG_001163400.1	18 kDa	0	0	0.0084486	0.011226	0.0093402	0.0086874	0.010476	0.010522	0.0099745	0.010349	-	0.21	-
Asparaginyl tRNA synthetase, cytoplasmic	EgrG_002026800.1	117 kDa	0	0	0.0020125	0.0026741	0.0037082	0.0020694	0.0016636	0.001671	0.003168	0.0041086	-	0.96	-
Aspartyl tRNA synthetase cytoplasmic	EgrG_000777100.1	58 kDa	0	0	0.0027121	0	0	0	0	0	0	0	SSD-1R	-	-
ATP dependent RNA helicase DDXx	EgrG_000098400.1	72 kDa	0	0	0	0	0	0	0.002651	0.0026629	0	0.0039284	Excl NSD	-	-
ATP synthase subunit alpha mitochondrial	EgrG_000720500.1	60 kDa	0	0	0.0038297	0	0	0	0	0	0	0	SSD-1R	-	-
ATP synthase subunit beta mitochondrial	EgrG_000752000.1	56 kDa	0	0	0.0026808	0	0.0029637	0.0027566	0	0	0	0	Excl SSD	-	-
ATP:ADP antiporter	EgrG_000610400.1	38 kDa	0	0	0.0060786	0.0080768	0.0067201	0.0062504	0.0075369	0.005047	0.0095686	0.0099276	-	0.35	-
Barrier to autointegration factor	EgrG_000209800.1	10 kDa	0	0	0.023234	0.030871	0.025686	0.039817	0.03841	0.038582	0.02743	0.037945	-	0.26	-
Basement membrane specific heparan sulfate	EgrG_000701800.1	96 kDa	0	0	0.0065524	0.0043532	0.001811	0.0033688	0.0050777	0.0051004	0.0029009	0.0030098	-	1	-
Calcium binding protein P22	EgrG_000447500.1	21 kDa	0	0	0.041	0.049526	0.053569	0.030662	0.027729	0.037138	0.022003	0.022828	-	0.038	SSD
Calcium-binding protein	gi|576695277	86 kDa	0	0	0.0053072	0.0058765	0.0058673	0.0063668	0.0054837	0.0066098	0.0052214	0.0032504	-	0.37	-
Calnexin	EgrG_000875100.1	66 kDa	0	0	0.009419	0.0078221	0.0091115	0.0096853	0.0043795	0.0058655	0.0055601	0.0086531	-	0.027	SSD
Calpain	EgrG_000719700.1	86 kDa	0	0	0.0064709	0.0049132	0.0071538	0.0076044	0.0080234	0.0092105	0.012005	0.011323	-	0.017	NSD
Calpain A	EgrG_000911200.1	92 kDa	0	0	0.0067835	0.0045067	0.0074995	0.0052315	0.0042055	0.0031682	0.0070076	0.0072706	-	0.65	-
Calponin	EgrG_001004900.1	52 kDa	0	0.35625	0.11521	0.11481	0.11941	0.1081	0.10714	0.10223	0.074809	0.07938	NC-excluded	-	-
Calponin	EgrG_000595700.1	24 kDa	0	0	0.031827	0.021145	0.031667	0.022909	0.023678	0.023783	0.026303	0.019493	-	0.3	-
Calreticulin	gi|576693417	48 kDa	0	0	0	0.0044102	0.0036694	0.0034129	0	0	0	0	Excl SSD	-	-
Calreticulin	gi|576693418	45 kDa	0	0	0.0052937	0.0046893	0.0058524	0.0072579	0.0065638	0.0087908	0.0083331	0.010807	-	0.033	NSD
Calumenin-B	gi|576701509	37 kDa	0	0	0.0044537	0	0	0.0091593	0	0.0055469	0.0052581	0.0054554	-	0.81	-
cAMP regulated phosphoprotein 19	EgrG_000816600.1	14 kDa	0	0	0.011333	0	0	0	0	0	0	0	SSD-1R	-	-
Carbonyl reductase 1	EgrG_000113500.1	20 kDa	0	0	0.0074546	0.0099052	0	0.0076654	0	0	0.008801	0.0091313	-	0.62	-
Cell division cycle and apoptosis regulator protein	gi|576699688	179 kDa	0	0	0	0	0	0.00090723	0.001094	0	0.0010416	0.0010807	-	0.15	-
Chaperonin containing TCP1 subunit 2 beta	EgrG_000702700.1	67 kDa	0	0	0.0079463	0.0045251	0.008785	0.01284	0.0042226	0.0042415	0.0026804	0.005562	-	0.053	-
Charged multivesicular body protein 3	EgrG_000238400.1	24 kDa	0	0	0.025815	0.034301	0.021405	0.016591	0.012003	0	0	0	-	0.0042	SSD
Charged multivesicular body protein 4B	EgrG_001133200.1	24 kDa	0	0	0.032269	0.030014	0.017837	0.026545	0.020005	0.020095	0.011429	0.015811	-	0.041	SSD
Charged multivesicular body protein 5	EgrG_001063800.1	24 kDa	0	0	0.025005	0.020765	0.017277	0.01607	0.0077509	0.015571	0.0073802	0.0076572	-	0.011	SSD
Chloride intracellular channel protein 5	gi|576697068	30 kDa	0	0	0.010641	0.017674	0.011764	0.010942	0	0	0.012563	0.009776	-	0.098	-
Chmp1 chromatin modifying protein	EgrG_000468500.1	23 kDa	0	0	0.023345	0.026588	0.014748	0.020576	0.01654	0.020768	0.0078746	0	-	0.11	-
Citrate synthase	EgrG_001028500.1	51 kDa	0	0	0.022484	0.027884	0.026514	0.02312	0.011151	0.011201	0.015927	0.014689	-	0.00059	SSD
Clathrin interactor 1	EgrG_000113400.1	60 kDa	0	0	0	0	0	0	0.0031541	0	0	0	NSD-1R	-	-
Clathrin light chain	EgrG_000925600.1	24 kDa	0	0	0.012502	0.016612	0.010366	0.0096419	0.0077509	0.0077856	0.0073802	0.0076572	-	0.025	SSD
Cofilin/actin-depolymerizing factor	gi|576697710	19 kDa	0	0	0	0	0	0.0086351	0.026031	0.026147	0.014872	0.020573	-	0.0012	NSD
CpG binding protein	EgrG_000770100.1	89 kDa	0	0	0	0	0	0	0.0021286	0	0	0	NSD-1R	-	-
Cupin 2 barrel domain containing protein	EgrG_000984300.1	12 kDa	0	0	0.053105	0.070563	0.05871	0.054607	0.065846	0.041338	0.05486	0.048787	-	0.35	-
Cystatin B stefin B	EgrG_000159200.1	11 kDa	0	0	0	0	0	0	0	0.026574	0.033588	0	Excl NSD	-	-
Cysticercus cellulosae specific antigenic	EgrG_000342900.1	25 kDa	0	0	0.0065447	0	0	0	0	0	0.0077267	0	-	0.91	-
Cytochrome c oxidase subunit 6B	gi|576692556	12 kDa	0	0	0	0	0	0	0	0.018276	0	0	NSD-1R	-	-
Cytosolic malate dehydrogenase	EgrG_000417100.1	37 kDa	0	0	0.050386	0.039054	0.062667	0.075557	0.036443	0.033991	0.039658	0.030859	-	0.036	SSD
Dbl y DH domain	EgrG_000817100.1	110 kDa	0	0	0	0	0	0	0.0017819	0	0	0	NSD-1R	-	-
Dead box ATP dependent RNA helicase	EgrG_001027400.1	211 kDa	0	0	0	0	0	0	0	0	0.00084443	0	NSD-1R	-	-
Dihydrolipoamide dehydrogenase	EgrG_000870200.1	52 kDa	0	0	0	0	0	0.0043525	0	0	0	0	SSD-1R	-	-
Dihydropyrimidinase	EgrG_000953400.1	64 kDa	0	0	0.012908	0.010914	0.015567	0.012066	0.0087296	0.0087686	0.0069267	0.0057493	-	0.005	SSD
Dnaj subfamily A	EgrG_000101800.1	44 kDa	0	0	0.029922	0.039758	0.035026	0.034388	0.04583	0.050419	0.043638	0.04312	-	0.0057	NSD
Dnaj subfamily B	EgrG_000614200.1	40 kDa	0	0	0.036685	0.025655	0.034153	0.035736	0.050274	0.045689	0.04559	0.044935	-	0.0029	NSD
Dynein heavy chain	EgrG_000832000.1	535 kDa	0	0	0	0	0	0.00030498	0	0	0	0	SSD-1R	-	-
Dynein intermediate chain	EgrG_000071800.1	63 kDa	0	0	0.0024076	0	0	0	0	0	0	0	SSD-1R	-	-
Dynein light chain	EgrG_000991000.1	12 kDa	0	0	0	0	0	0	0	0	0.02329	0	NSD-1R	-	-
Dynein light chain	EgrG_000071300.1	10 kDa	0	0	0	0	0	0	0.028808	0.028936	0.02743	0.028459	Excl NSD	-	-
Dynein light chain	EgrG_001060400.1	10 kDa	0	0	0.015663	0	0	0	0.019421	0	0.018492	0.019186	-	0.14	-
Dynein light chain 1, cytoplasmic	gi|576696895	12 kDa	0	0	0.12983	0.17252	0.10576	0.13351	0.084729	0.068085	0.064541	0.058592	-	0.0043	SSD
Dynein light chain type 1 2	EgrG_000967000.1	68 kDa	0	0	0.0056852	0	0.0037711	0.0046768	0	0.0056645	0.0080544	0.0083567	-	0.42	-
Elongation factor 1 alpha	EgrG_000982200.1	50 kDa	0.32319	0.45475	0.12868	0.13027	0.11008	0.13704	0.10067	0.080131	0.099471	0.097574	NC-excluded	-	-
Elongation factor 1 beta	EgrG_000954000.1	25 kDa	0	0	0	0	0	0	0	0	0	0.0077616	NSD-1R	-	-
Elongation factor 1 delta	EgrG_000517100.1	28 kDa	0	0	0.016728	0.018523	0.015411	0.014334	0.0069138	0.0069447	0.0065832	0.0068302	-	< 0,00010	SSD
Elongation factor 2	EgrG_000865300.1	94 kDa	0	0	0.00328	0.0032687	0.0045328	0.004216	0.0020335	0.0020426	0.0048406	0.0060266	-	0.94	-
Elongation factor Tu EF Tu	EgrG_000102600.1	49 kDa	0	0	0	0	0	0.0048756	0	0.0039369	0	0.003872	-	0.67	-
Endophilin B2	EgrG_000060900.1	29 kDa	0	0	0	0	0.0059734	0.0055559	0.010049	0.010094	0.015948	0.016546	-	0.0056	NSD
Endophilin-A3	gi|576701010	42 kDa	0	0	0.0075762	0.010067	0.0083758	0.0058428	0.018788	0.014154	0.0089445	0.0116	-	0.055	-
Endoplasmin	EgrG_001043900.1	86 kDa	0	0	0	0	0	0	0	0	0	0.0022707	NSD-1R	-	-
Enolase	gi|576693841	115 kDa	0.26359	0.1952	0.044714	0.050675	0.041436	0.048006	0.045657	0.041767	0.035711	0.041883	NC-excluded	-	-
Epidermal growth factor receptor substrate	EgrG_000581800.1	81 kDa	0	0	0	0	0	0	0	0	0.0022032	0	NSD-1R	-	-
ES1 protein mitochondrial	EgrG_000999800.1	26 kDa	0	0	0	0	0	0	0.0070263	0	0	0.0069412	Excl NSD	-	-
Eukaryotic initiation factor 4A	EgrG_000150000.1	45 kDa	0	0	0	0	0	0.0036474	0	0	0	0	SSD-1R	-	-
Eukaryotic translation elongation factor 1	EgrG_000113800.1	48 kDa	0	0	0.0049786	0	0.0055041	0.0051194	0.0061731	0.0062006	0.0078371	0.0081312	-	0.064	-
Eukaryotic translation initiation factor 3	EgrG_000068000.1	32 kDa	0	0	0.0073113	0.0064765	0.0053886	0.010024	0.0060436	0	0	0	-	0.018	SSD
Eukaryotic translation initiation factor 5A-2	gi|576697788	17 kDa	0	0	0.035744	0.047494	0.054335	0.050538	0.04432	0.050082	0.0633	0.03831	-	0.78	-
Expressed conserved protein	EgrG_001051900.1	14 kDa	0	0	0	0	0	0.011654	0	0	0	0	SSD-1R	-	-
Expressed conserved protein	EgrG_000865600.1	50 kDa	0	0	0	0	0	0	0	0	0.0037067	0	NSD-1R	-	-
Expressed conserved protein	EgrG_001085900.1	23 kDa	0	0	0	0	0	0	0	0	0	0.012374	NSD-1R	-	-
Expressed conserved protein	EgrG_000203800.1	53 kDa	0	0	0	0	0	0	0.0054014	0	0	0.0035574	Excl NSD	-	-
Expressed conserved protein	EgrG_000696700.1	57 kDa	0	0	0.0084146	0.0074538	0.012404	0.0057683	0.0034778	0	0.0049672	0	-	0.015	SSD
Expressed conserved protein	EgrG_000087900.1	15 kDa	0	0	0.037245	0.042418	0.041176	0.027356	0.039583	0.033133	0.025127	0.019552	-	0.22	-
Expressed conserved protein	EgrG_000224500.1	46 kDa	0	0	0.019361	0.01871	0.015567	0.014479	0.017459	0.019729	0.016624	0.017248	-	0.61	-
Expressed conserved protein	EgrG_000234400.1	43 kDa	0	0	0.032503	0.040788	0.03793	0.037135	0.044779	0.040481	0.036242	0.026542	-	0.99	-
Expressed conserved protein	EgrG_000701500.1	342 kDa	0	0	0.00045099	0.00059925	0.00074788	0.00046374	0.00055919	0.0011234	0.00053245	0.00082864	-	0.25	-
Expressed conserved protein	EgrG_001061900.1	74 kDa	0	0	0.010545	0.0098078	0.0093261	0.0086743	0.016997	0.014446	0.011204	0.011625	-	0.03	NSD
Expressed protein	EgrG_000302000.1	23 kDa	0	0	0.010151	0.0089916	0.014963	0.0069584	0	0	0	0	Excl SSD	-	-
Expressed protein	EgrG_000305400.1	40 kDa	0.20255	0.19	0.072965	0.086746	0.09128	0.077002	0.05952	0.062177	0.045339	0.04704	NC-excluded	-	-
Expressed protein	EgrG_000920600.1	17 kDa	0.27232	0	0.21513	0.24011	0.19978	0.19909	0.2454	0.23578	0.22858	0.21608	NC-excluded	-	-
Expressed protein	EgrG_000579800.1	15 kDa	0	0	0	0	0	0	0	0	0.012101	0	NSD-1R	-	-
Expressed protein	EgrG_000305200.1	59 kDa	0	0	0.0038939	0.0051739	0	0.004004	0.0048281	0	0	0.0047697	-	0.64	-
Ezrin	EgrG_000517000.1	80 kDa	0	0	0	0	0	0	0.002431	0	0.0023148	0	Excl NSD	-	-
Far upstream element-binding protein 2	gi|576698844	58 kDa	0	0	0.0051822	0.0051643	0.0071614	0.0066609	0.0064255	0.0080678	0.0045886	0.0047608	-	0.94	-
Fatty acid binding protein FABP2	EgrG_000549850.1	24 kDa	0	0	0.081808	0.034784	0.083207	0.067297	0.040574	0.040755	0.042497	0.052108	-	0.097	-
Ferritin	EgrG_000382200.1	20 kDa	0	0	0.0080579	0.010707	0.0089083	0	0	0.010036	0.0095132	0.014805	-	0.68	-
Fibrillar collagen chain FAp1 alpha	EgrG_001060700.1	116 kDa	0	0	0.0011436	0	0.0012643	0.0017639	0.0014179	0.0014243	0	0	-	0.57	-
Filamin	EgrG_000859700.1	250 kDa	0	0	0	0	0	0	0	0	0	0.00073856	NSD-1R	-	-
Filamin	EgrG_000716400.1	277 kDa	0	0	0.0054496	0.0050688	0.0084347	0.007565	0.0077706	0.0081447	0.0080424	0.0096792	-	0.1	-
Filamin-A	gi|576700013	306 kDa	0	0	0.004159	0.0029257	0.0043275	0.0045282	0.0042468	0.0048752	0.0040437	0.0050945	-	0.23	-
Four and a half LIM domains protein 2	EgrG_000146500.1	27 kDa	0	0	0.0086764	0.011529	0.01279	0.0089218	0.010758	0.014408	0.006829	0.010628	-	0.93	-
Four and a half LIM domains protein 2	EgrG_000595200.1	63 kDa	0	0	0.010102	0.011744	0.011168	0.0090888	0.018788	0.017299	0.017889	0.0092801	-	0.059	-
Four and a half LIM domains-containing protein	gi|576696870	26 kDa	0	0	0.0059068	0.0078486	0.0065303	0.0060739	0.007324	0.018392	0.0069737	0.014471	-	0.12	-
Fragile X mental retardation syndrome-related protein	gi|576697665	80 kDa	0	0	0.0027918	0.0037095	0.0030864	0.0028707	0.0057692	0.003477	0.006592	0.0079792	-	0.026	NSD
Fructose 16 bisphosphate aldolase	EgrG_000905600.1	40 kDa	0	0	0.030722	0.030616	0.03821	0.03554	0.052378	0.055003	0.05894	0.051744	-	0.00016	NSD
Gamma aminobutyric acid receptor associated	EgrG_000551400.1	14 kDa	0	0	0	0	0	0	0	0	0	0.01472	NSD-1R	-	-
Gamma aminobutyric acid receptor associated	EgrG_001158000.1	24 kDa	0	0	0.0136	0.0090355	0.011277	0.0069923	0.021079	0.025408	0.020071	0.016659	-	0.0037	NSD
Gelsolin	EgrG_000882300.1	42 kDa	0	0	0	0	0.0084678	0.007876	0.009497	0.0071546	0.015825	0.0093821	-	0.078	-
Glucose 6 phosphate isomerase	EgrG_000626300.1	62 kDa	0	0	0	0	0	0.0026205	0	0	0	0	SSD-1R	-	-
Glutamate dehydrogenase mitochondrial	EgrG_000604400.1	47 kDa	0	0	0	0	0.0036434	0.0050831	0	0	0	0	Excl SSD	-	-
Glutathione S transferase	EgrG_000538900.1	23 kDa	0	0	0	0	0	0.0071315	0	0	0	0	SSD-1R	-	-
Glutathione S transferase	EgrG_000685900.1	24 kDa	0	0	0	0	0	0	0	0	0	0.0083295	NSD-1R	-	-
Glyceraldehyde-3-phosphate dehydrogenase	gi|576696293	36 kDa	0.087532	0	0.031116	0.041345	0.045867	0.042662	0.041154	0.051672	0.058778	0.063525	NC-excluded	-	-
Glycogen phosphorylase	EgrG_000501600.1	98 kDa	0	0	0	0	0	0.0025236	0	0	0	0	SSD-1R	-	-
Glycoprotein antigen 5	EgrG_000184900.1	55 kDa	0	0	0.010081	0.0095675	0.0095525	0.0059233	0.008928	0.010761	0.013602	0.012348	-	0.11	-
Growth factor receptor bound protein 2	EgrG_000587600.1	28 kDa	0	0	0.019996	0.026569	0.022107	0.014687	0.021252	0.021346	0.020235	0.013996	-	0.61	-
GTP binding nuclear protein Ran	EgrG_000127100.1	24 kDa	0	0	0.0097257	0	0	0.010001	0.0080394	0.0080753	0.011482	0.015884	-	0.13	-
GTPase activating protein ZNF289	EgrG_000054800.1	58 kDa	0	0	0	0	0.002854	0	0	0	0	0	SSD-1R	-	-
Guanine nucleotide binding protein subunit	EgrG_000200300.1	37 kDa	0	0	0	0	0	0	0.0050837	0.0051064	0.0048406	0.010044	Excl NSD	-	-
Guanine nucleotide-binding protein subunit beta-2-like protein	gi|576693813	37 kDa	0	0	0.0063364	0.0056129	0.0093402	0.0065156	0.010476	0.0052612	0.012468	0.012936	-	0.14	-
Gynecophoral canal protein	EgrG_000824400.1	73 kDa	0	0	0.0093908	0.0069322	0.0069213	0.0021459	0.0064688	0.0038986	0.0024638	0.0038343	-	0.25	-
H17g protein tegumental antigen	EgrG_000485800.1	71 kDa	0	0	0.0079593	0.012087	0.010056	0.010523	0.0098689	0.012745	0.0093969	0.012535	-	0.45	-
Heat shock 10 kDa protein 1	EgrG_000320800.1	14 kDa	0	0	0.033191	0.014701	0.018347	0.028441	0.020577	0.034448	0.026124	0.027104	-	0.54	-
Heat shock 70 kDa protein 4	EgrG_000938600.1	61 kDa	0	0	0.0025672	0	0	0.0026398	0	0	0	0	Excl SSD	-	-
Heat shock cognate protein	gi|576692679	71 kDa	2.1233	2.5427	0.34583	0.37273	0.3338	0.32478	0.37304	0.34404	0.3552	0.36197	NC-excluded	-	-
Heat shock protein	gi|576694604	71 kDa	0	0	0.0043092	0.0042943	0.004764	0.004431	0.0040073	0.0040251	0.0038156	0.0039588	-	0.0058	SSD
Heat shock protein 105	EgrG_000917000.1	73 kDa	0	0	0.012654	0.016813	0.012823	0.011927	0.0091522	0.010506	0.013694	0.014208	-	0.35	-
Heat shock protein 60	EgrG_001190900.1	61 kDa	0	0	0.11167	0.10761	0.12888	0.12871	0.045646	0.050435	0.042014	0.049603	-	< 0,00010	SSD
Heat shock protein 71 kDa protein	EgrG_001085100.1	73 kDa	0	0	0.027251	0.034817	0.028969	0.023711	0.036389	0.036551	0.032173	0.034664	-	0.048	NSD
Heat shock protein family member HSP 3	EgrG_000249600.1	72 kDa	0	0	0.019272	0.019917	0.026041	0.024221	0.018586	0.017335	0.018961	0.019672	-	0.073	-
Heat shock protein HSP 90-alpha	gi|576690822	84 kDa	0.6177	0.46728	0.079334	0.090355	0.093972	0.089347	0.092513	0.095278	0.12711	0.14345	NC-excluded	-	-
Hematopoietic lineage cell specific protein	EgrG_000936900.1	53 kDa	0	0	0.0029103	0	0	0	0.0036085	0.0036246	0.0051538	0.0071296	-	0.0095	NSD
Hepatocyte growth factor-regulated tyrosine kinase substrate	gi|576693889	82 kDa	0	0	0	0	0.0021112	0.0029454	0.0047355	0.0023783	0	0	-	0.72	-
Heterogeneous nuclear ribonucleoprotein	EgrG_001150100.1	42 kDa	0	0	0	0	0.0039926	0	0	0	0	0	SSD-1R	-	-
Heterogeneous nuclear ribonucleoprotein	EgrG_000083900.1	62 kDa	0	0	0.010948	0.011314	0.010758	0.0075049	0.012066	0.0090899	0.0086167	0.00745	-	0.56	-
Heterogeneous nuclear ribonucleoprotein A1	EgrG_000807100.1	32 kDa	0	0	0.029143	0.035497	0.032219	0.02747	0.045169	0.042346	0.043008	0.041647	-	0.00081	NSD
Heterogeneous nuclear ribonucleoprotein A2	EgrG_000762600.1	37 kDa	0	0	0.01069	0	0	0.0065955	0.010604	0	0	0.010476	-	0.82	-
Heterogeneous nuclear ribonucleoprotein A2	gi|576701287	32 kDa	0	0	0.028449	0.031501	0.023589	0.02194	0.023516	0.026574	0.022392	0.020328	-	0.26	-
Heterogeneous nuclear ribonucleoprotein K	EgrG_000156500.1	31 kDa	0	0	0	0	0	0	0	0	0.0060065	0	NSD-1R	-	-
Heterogeneous nuclear ribonucleoprotein K	gi|576694356	88 kDa	0	0	0.0025254	0.002237	0.0027919	0	0.0052188	0.0062905	0.0039753	0.0051556	-	0.0063	NSD
Heterogeneous nuclear ribonucleoprotein L	gi|576695996	94 kDa	0	0	0.002409	0	0	0.0024771	0.0039826	0.0030003	0.0018961	0.0029508	-	0.08	-
Histone H2A	EgrG_000472600.1	14 kDa	0	0	0.032672	0.021706	0.0301	0.022397	0.033759	0.027128	0.032144	0.046691	-	0.15	-
Histone H2B	EgrG_000472800.1	13 kDa	0	0	0.022853	0	0	0.023499	0	0	0.033725	0.027993	-	0.74	-
Hsp90 co chaperone tebp	EgrG_001059400.1	23 kDa	0	0	0	0	0	0.0070266	0.012709	0.012766	0.012101	0	-	0.078	-
Hsp90 co-chaperone cdc37	gi|576698223	37 kDa	0	0	0	0	0	0.0068043	0.01094	0	0.0052082	0	-	0.48	-
Hydatid disease diagnostic antigen p-29	gi|576696678	27 kDa	0	0	0.023429	0.035022	0.029139	0.051194	0.025419	0.025532	0.02766	0.035873	-	0.38	-
Hydroxyacylglutathione hydrolase	EgrG_000704000.1	30 kDa	0	0	0.0075217	0	0	0	0	0	0	0	SSD-1R	-	-
Hypothetical protein	gi|576691602	55 kDa	0	0	0.0028219	0	0	0	0	0	0	0	SSD-1R	-	-
Hypothetical protein	gi|576695609	27 kDa	0	0	0.0056899	0	0.0094356	0	0	0	0	0	Excl SSD	-	-
Hypothetical protein	gi|576696822	98 kDa	0.032679	0	0.0069701	0.0092614	0.010274	0.0095562	0.010563	0.0086809	0.0091433	0.010435	NC-excluded	-	-
Hypothetical protein	EgrG_000600100.1	74 kDa	0	0	0	0	0	0	0.002527	0	0	0	NSD-1R	-	-
Hypothetical protein	EgrG_000785000.1	51 kDa	0	0	0	0	0	0	0	0.0037498	0	0	NSD-1R	-	-
Hypothetical protein	gi|576694890	120 kDa	0	0	0	0	0	0	0	0	0	0.0016185	NSD-1R	-	-
Hypothetical protein	gi|576692453	13 kDa	0	0	0	0	0	0	0	0.030729	0	0	NSD-1R	-	-
Hypothetical protein	gi|576699770	139 kDa	0	0	0	0	0	0	0.0026777	0.0020173	0.003187	0.0033066	Excl NSD	-	-
Hypothetical protein	gi|576692667	27 kDa	0	0	0.011915	0.019789	0.016465	0.015314	0.014773	0	0	0	-	0.023	SSD
Hypothetical protein	EgrG_002052200.1	58 kDa	0	0	0.016535	0.01859	0.01828	0.019618	0.015771	0.020593	0.013515	0.014022	-	0.24	-
Hypothetical protein	gi|576697388	17 kDa	0	0	0.035975	0.041826	0.029829	0.032368	0.044605	0.022402	0.026545	0.038558	-	0.74	-
Hypothetical protein	gi|576698337	69 kDa	0	0	0.0022022	0	0	0.0022645	0	0	0.0026	0	-	0.63	-
Hypothetical protein	gi|576691814	32 kDa	0	0	0.016652	0.022126	0.01841	0.014677	0.020647	0.020739	0.01966	0.020397	-	0.19	-
Hypothetical protein	gi|576697100	70 kDa	0	0	0.0022092	0	0	0	0	0.0027515	0	0	-	0.88	-
Hypothetical protein	EgrG_000658900.1	118 kDa	0	0	0.0059743	0.0061742	0.011742	0.0075084	0.0090538	0.009921	0.0094045	0.0089443	-	0.32	-
Hypothetical protein	EgrG_000990300.1	184 kDa	0	0	0.0055386	0.0073593	0.0061231	0.0065713	0.0089804	0.006898	0.0065389	0.007828	-	0.13	-
Hypothetical protein	gi|576697635	78 kDa	0	0	0.0020058	0.0039977	0.0033262	0.0030937	0.0037305	0.0049962	0.0035521	0.0061423	-	0.087	-
Hypothetical protein	gi|576700828	48 kDa	0	0	0.0067181	0.0044633	0.0074272	0.0086351	0.012495	0.010459	0.011897	0.010286	-	0.0049	NSD
Hypothetical protein	gi|576699197	192 kDa	0	0	0.00077188	0	0	0	0.0023927	0.00096134	0	0.00094549	-	0.15	-
Hypothetical protein	gi|576692345	280 kDa	0	0	0.00082519	0.00073097	0.0018246	0.0011314	0.0027284	0.002398	0.0019485	0.0023585	-	0.0058	NSD
Hypothetical protein	gi|576690197	225 kDa	0	0	0.00069354	0	0.00076674	0	0.0017199	0.0025913	0.002047	0.0038229	-	0.0052	NSD
Importin 5	EgrG_000063800.1	127 kDa	0	0	0.0018391	0.0016291	0.0027109	0.0012607	0	0	0.0014475	0.0022527	-	0.19	-
Inositol-tetrakisphosphate 1-kinase	gi|576699736	148 kDa	0	0	0.0010545	0	0	0	0.0019612	0.0013133	0	0.0019375	-	0.097	-
KH domain-containing, RNA-binding, signal transduction-associated protein 3	gi|576695723	42 kDa	0	0	0.012352	0.011723	0.011705	0.010887	0.01094	0.015384	0.016666	0.01513	-	0.066	-
Kinesin light chain	gi|576698515	61 kDa	0	0	0	0	0.0028382	0	0.0031832	0	0	0	-	0.94	-
Kunitz protease inhibitor	EgrG_000534700.1	8 kDa	0	0	0.02788	0.037045	0.030823	0.028669	0.034569	0.046298	0.021944	0.034151	-	0.58	-
Lamin Dm0	gi|576698904	81 kDa	0	0	0.0019717	0.0026199	0.0043597	0.004055	0.0036672	0.0049114	0.0046557	0.006038	-	0.082	-
Large subunit ribosomal protein 6	EgrG_000322250.1	210 kDa	0	0	0	0	0.00079687	0	0	0	0	0	SSD-1R	-	-
LIM and SH3 domain protein 1	EgrG_000751400.1	32 kDa	0	0	0.0099572	0	0.0055041	0.0076791	0.0092596	0.009301	0	0	-	0.75	-
Major egg antigen	EgrG_000236500.1	37 kDa	0	0	0.021918	0.029124	0.024232	0.022538	0.027177	0.024569	0.031053	0.034903	-	0.12	-
Major egg antigen p40	EgrG_000236400.1	52 kDa	0.30509	0.28618	0.036152	0.04035	0.035171	0.031226	0.073513	0.07024	0.061461	0.06731	NC-excluded	-	-
Major egg antigen p40	EgrG_000212700.1	36 kDa	0	0	0.057714	0.067838	0.056443	0.068476	0.033028	0.038705	0.028828	0.029909	-	0.00025	SSD
Major vault protein	EgrG_000142500.1	97 kDa	0	0	0.0072187	0.0095917	0.0088673	0.010722	0.0029835	0.0059937	0.010416	0.014737	-	0.84	-
Malate dehydrogenase	EgrG_001185000.1	36 kDa	0	0	0.026808	0.035621	0.031917	0.036048	0.030683	0.033388	0.034084	0.035363	-	0.75	-
Mannose-1-phosphate guanyltransferase beta	gi|576695463	32 kDa	0	0	0	0	0.0080268	0	0	0	0	0	SSD-1R	-	-
Microphthalmia associated transcription factor	EgrG_000774700.1	79 kDa	0	0	0	0	0	0	0	0	0	0.0022527	NSD-1R	-	-
Microtubule associated protein	EgrG_000420000.1	81 kDa	0	0	0	0	0	0	0	0	0	0.0023044	NSD-1R	-	-
Microtubule associated protein 1S	EgrG_000346700.1	177 kDa	0	0	0	0.0011212	0	0	0	0.001051	0	0	-	0.97	-
Microtubule associated protein RP:EB family	EgrG_000637300.1	28 kDa	0	0	0	0	0	0	0.010371	0.0069447	0	0.0068302	Excl NSD	-	-
Mitochondrial import receptor subunit TOM34	EgrG_000887500.1	44 kDa	0	0	0.024518	0.034905	0.027105	0.028813	0.023886	0.023992	0.018608	0.025742	-	0.076	-
Mitochondrial processing peptidase beta subunit	EgrG_000113700.1	55 kDa	0	0	0	0.0038113	0	0	0	0	0	0	SSD-1R	-	-
mRNA binding protein	EgrG_000091800.1	49 kDa	0	0	0.0030638	0.0040709	0.0050807	0.0031504	0.0075976	0.0057237	0.0036171	0.0037528	-	0.25	-
Multivalent antigen sj tpi	EgrG_000228000.1	104 kDa	0	0	0.0030875	0.0041025	0.0017067	0.0023811	0.0019141	0.0019227	0.0018226	0	-	0.09	-
Myeloid ecotropic viral integration site	EgrG_000910200.1	100 kDa	0	0	0	0	0	0	0	0.001818	0	0	NSD-1R	-	-
Myophilin	EgrG_000595600.1	28 kDa	0	0	0.0083308	0	0	0	0.017216	0.017293	0	0	-	0.27	-
Myophilin	gi|576693412	90 kDa	0	0	0.017807	0.019154	0.021561	0.020926	0.03049	0.031682	0.022024	0.023889	-	0.03	NSD
Myosin essential light chain, striated adductor muscle	gi|576700259	20 kDa	0	0	0.11292	0.12935	0.12054	0.11612	0.14967	0.16489	0.1655	0.1574	-	0.00025	NSD
Myosin heavy chain, striated muscle	gi|576698220	227 kDa	0	0	0.027852	0.023891	0.025725	0.023564	0.00918	0.010977	0.017482	0.015979	-	0.0017	SSD
Myosin regulatory light chain 2 smooth muscle	EgrG_000041600.1	23 kDa	0	0	0.034677	0.027646	0.026836	0.021394	0.021498	0.012957	0.02047	0	-	0.049	SSD
Myosin regulatory light chain A, smooth adductor muscle	gi|576695936	21 kDa	0	0	0.14164	0.14858	0.15247	0.13414	0.12478	0.11141	0.12321	0.11871	-	0.0027	SSD
Myosin-2 essential light chain	gi|576692337	17 kDa	0	0	0.028644	0.025374	0.021112	0.019636	0.017758	0.023783	0.011273	0.023391	-	0.24	-
Na:H exchange regulatory cofactor NHE RF2	EgrG_000743800.1	27 kDa	0	0	0	0	0	0	0	0.0071743	0	0.010584	Excl NSD	-	-
Na:K ATPase alpha subunit	EgrG_000342600.1	113 kDa	0	0	0.002038	0.0036107	0.0022531	0.0013971	0.005054	0.0050765	0.0040102	0.0033286	-	0.018	NSD
NADH cytochrome b5 reductase 3	EgrG_000865900.1	36 kDa	0	0	0	0	0.0070265	0.0065354	0	0	0	0	Excl SSD	-	-
NADH dehydrogenase (ubiquinone) 1 alpha	EgrG_000755550.1	21 kDa	0	0	0	0.010406	0	0	0	0	0	0	SSD-1R	-	-
NADP dependent malic enzyme	EgrG_001145700.1	70 kDa	0	0	0.0043563	0.0028942	0	0.0022397	0	0	0	0	Excl SSD	-	-
Nascent polypeptide associated complex subunit	EgrG_001007300.1	30 kDa	0	0	0	0	0	0	0	0.0062905	0	0	NSD-1R	-	-
NCK adaptor protein	EgrG_000776600.1	74 kDa	0	0	0	0	0	0	0	0	0	0.0024676	NSD-1R	-	-
NDR	EgrG_001065500.1	40 kDa	0	0	0.017186	0.017762	0.014778	0.023563	0.02131	0.021405	0.009018	0.0070173	-	0.43	-
Neurogenic locus notch protein	EgrG_000343000.1	339 kDa	0	0	0.00067846	0	0	0	0.00084124	0	0.000801	0.0011081	-	0.13	-
Neuronal calcium sensor	EgrG_000186300.1	22 kDa	0	0	0	0	0	0	0.013434	0.017991	0.012791	0.013271	Excl NSD	-	-
Nuclear migration protein nudc	EgrG_000463400.1	41 kDa	0	0	0	0	0	0	0.0048552	0	0	0.0047965	Excl NSD	-	-
Nuclear transcription factor Y gamma	EgrG_000459300.1	15 kDa	0	0	0.010561	0	0	0	0	0	0	0	SSD-1R	-	-
Nuclear transcription factor Y subunit beta	EgrG_000204400.1	29 kDa	0	0	0.010065	0	0.0083455	0	0.0093599	0.0062678	0.0089122	0	-	0.67	-
Nucleoside diphosphate kinase A 2	gi|576695995	27 kDa	0	0	0	0.011387	0.012632	0.011749	0	0	0	0	Excl SSD	-	-
Oncosphere protein tso22e	EgrG_000962000.1	42 kDa	0	0	0.015663	0.015609	0.015152	0.016106	0.012138	0.019508	0.016181	0.016788	-	0.75	-
Paramyosin	EgrG_000763300.1	99 kDa	0	0	0.023422	0.02039	0.02768	0.027406	0.02804	0.02213	0.015256	0.015829	-	0.25	-
PDZ and LIM domain protein	gi|576695629	21 kDa	0	0	0.029348	0.034121	0.024334	0.026405	0.027291	0.045689	0.030317	0.035948	-	0.22	-
PDZ and LIM domain protein ZASP	EgrG_000634100.1	35 kDa	0	0	0.010723	0.011399	0.0094839	0.0066158	0.0079775	0.0080131	0.010128	0.007881	-	0.41	-
PDZ domain containing protein GIPC3	EgrG_000190700.1	42 kDa	0	0	0	0	0	0	0.0046464	0	0.0066363	0.0045902	Excl NSD	-	-
Peptidase inhibitor 16	EgrG_000766600.1	29 kDa	0	0	0	0	0	0	0	0	0.0062816	0	NSD-1R	-	-
Peptidyl prolyl cis trans isomerase	EgrG_000118800.1	14 kDa	0	0	0.010029	0	0	0	0.012435	0	0	0	-	0.89	-
Peptidyl prolyl cis trans isomerase B	EgrG_001015600.1	22 kDa	0	0	0	0	0	0.0071315	0	0	0.008188	0	-	0.93	-
Peptidyl-prolyl cis-trans isomerase FKBP1A	gi|576696367	12 kDa	0	0	0.019361	0.025726	0	0.019909	0.016004	0.016076	0.022858	0.015811	-	0.81	-
PERQ amino acid-rich with GYF domain-containing protein 2	gi|576697761	183 kDa	0	0	0	0	0	0	0	0	0.00098198	0	NSD-1R	-	-
Phosphatase 2A inhibitor I2PP2A	EgrG_000465500.1	34 kDa	0	0	0.023234	0.027784	0.030823	0.021501	0.03745	0.037617	0.041145	0.042689	-	0.0014	NSD
Phosphoenolpyruvate carboxykinase [GTP]	gi|576694081	70 kDa	0	0	0.071033	0.081111	0.083438	0.082171	0.045413	0.048381	0.043241	0.051661	-	< 0,00010	SSD
Phosphoglycerate kinase	gi|576695835	44 kDa	0	0	0.023514	0.029012	0.020425	0.027632	0.018742	0.027193	0.039658	0.034974	-	0.36	-
Poly(ADP-ribose) glycohydrolase	gi|576696854	167 kDa	0	0	0	0	0	0	0	0.0011699	0	0	NSD-1R	-	-
Polyadenylate binding protein	EgrG_000689000.1	86 kDa	0	0	0.0088117	0.0093667	0.010716	0.009967	0.013111	0.010975	0.010403	0.012952	-	0.036	NSD
Polymerase delta interacting protein 3	EgrG_000095500.1	32 kDa	0	0	0	0	0	0.0074658	0.0060016	0.0060284	0.011429	0.005929	-	0.055	-
Pre-B-cell leukemia	EgrG_000238100.1	49 kDa	0	0	0.0047959	0.0063725	0.0053021	0.0049315	0.0059465	0.0059731	0.0037748	0	-	0.36	-
Profilin allergen	EgrG_000122100.1	13 kDa	0	0	0.033191	0.036751	0.030578	0.022753	0.027436	0.034448	0.052247	0.040656	-	0.24	-
Programmed cell death 6 interacting protein	EgrG_000997550.1	90 kDa	0	0	0.002572	0	0	0	0.002126	0.0021355	0.006073	0.0042006	-	0.04	NSD
Programmed cell death protein 4	EgrG_000802600.1	57 kDa	0	0	0.0027387	0	0.0030278	0.0042243	0	0.0068219	0	0	-	0.69	-
Prosaposin A preproprotein	EgrG_000733100.1	114 kDa	0	0	0.0020341	0	0.0022487	0.0013944	0.0042035	0.0067556	0.0024014	0.0024916	-	0.067	-
Proteasome maturation protein	gi|576697072	50 kDa	0	0	0.0045457	0	0	0.0046742	0	0	0	0.0037121	-	0.43	-
Protein AHNAK2	EgrG_000760400.1	173 kDa	0	0	0.015528	0.015328	0.015696	0.013686	0.0055012	0.0022103	0.002619	0.0016304	-	< 0,00010	SSD
Protein disulfide isomerase	EgrG_000094600.1	59 kDa	0	0	0.0053927	0.0053741	0.0059619	0.0083178	0.0066865	0.0067164	0.0079584	0.0066056	-	0.38	-
Protein disulfide isomerase A3	EgrG_001022300.1	81 kDa	0	0	0.0058408	0.0051739	0.0075335	0.006006	0.0048281	0.0036372	0.0068958	0.0059621	-	0.39	-
Protein disulfide isomerase A6	EgrG_001002700.1	54 kDa	0	0	0	0	0	0.0029739	0.003586	0	0	0.0035426	-	0.44	-
Protein DJ 1	EgrG_000135900.1	19 kDa	0	0	0.026517	0.020133	0.033503	0.015581	0.014091	0.014154	0.035778	0.01856	-	0.63	-
Protein FAM79A	EgrG_000499000.1	46 kDa	0	0	0	0	0	0	0	0	0.003985	0	NSD-1R	-	-
Protein kinase C and casein kinase substrate in	EgrG_001090800.1	84 kDa	0	0	0	0	0	0	0	0.0022935	0	0.0022557	Excl NSD	-	-
Protein phosphatase inhibitor 2	EgrG_000453200.1	19 kDa	0	0	0.012447	0	0.0091735	0.0085323	0.010288	0.010334	0.0097964	0.010164	-	0.36	-
Protein SSXT	gi|576693419	97 kDa	0	0	0.0031468	0.0020906	0.0026092	0.0024268	0.0039017	0.0039191	0	0	-	0.61	-
Proteinase inhibitor I25 cystatin	EgrG_000849600.1	31 kDa	0	0	0.0076315	0	0	0	0	0	0	0	SSD-1R	-	-
Putative global transcription activator SNF2L1	gi|576694527	209 kDa	0	0	0	0	0.00083576	0.00077735	0	0	0	0.000926	-	0.62	-
Pyruvate dehydrogenase	EgrG_000956200.1	39 kDa	0	0	0.011649	0	0.012879	0.0099821	0	0	0	0	Excl SSD	-	-
Pyruvate dehydrogenase E1 component subunit	EgrG_000590700.1	42 kDa	0	0	0.0036302	0.0048236	0	0.0037329	0	0	0	0	Excl SSD	-	-
Rab GDP dissociation inhibitor	EgrG_000767200.1	50 kDa	0	0	0.0046779	0.0082876	0.0034477	0.0032068	0.0038668	0.0058261	0.0073637	0.00764	-	0.42	-
Rab11 family-interacting protein	gi|576698836	59 kDa	0	0	0	0	0	0	0	0.0033452	0	0.0032901	Excl NSD	-	-
Ras GTPase	EgrG_000809400.1	22 kDa	0	0	0	0	0	0	0	0	0	0.0088018	NSD-1R	-	-
Ras GTPase activating protein binding protein 1	EgrG_000170000.1	45 kDa	0	0	0	0	0	0	0	0	0.0039658	0	NSD-1R	-	-
Regulator of differentiation 1	EgrG_000614400.1	74 kDa	0	0	0	0	0	0.0021142	0	0	0	0	SSD-1R	-	-
Resistance to inhibitors of cholinesterase	EgrG_000226800.1	23 kDa	0	0	0.010301	0	0	0	0	0.012829	0	0	-	0.88	-
Retinoblastoma binding protein 4	EgrG_000088600.1	48 kDa	0	0	0	0	0	0	0	0	0.0038185	0	NSD-1R	-	-
Ribosomal protein LP1	EgrG_001195100.1	13 kDa	0	0	0.034562	0.03827	0.025473	0.041463	0.042854	0.05022	0.054406	0.049392	-	0.015	NSD
Ribosomal protein S27	EgrG_000297000.1	9 kDa	0	0	0	0	0	0	0.020825	0	0	0	NSD-1R	-	-
RNA binding protein 39	EgrG_000598700.1	57 kDa	0	0	0	0.0036751	0.0030578	0	0.0034295	0	0.0032655	0.005082	-	0.42	-
RNA binding protein EWS	EgrG_001020700.1	51 kDa	0	0	0.01552	0.018748	0.014039	0.013058	0.012246	0.0087863	0.0099947	0.0086414	-	0.011	SSD
RNA binding protein fox 1 3	EgrG_000063400.1	62 kDa	0	0	0	0	0	0	0	0	0.0026082	0.0027061	Excl NSD	-	-
RNA binding protein lupus LA	EgrG_000192800.1	85 kDa	0	0	0	0	0	0	0	0	0	0.0021506	NSD-1R	-	-
RNA recognition motif RRM domain containing protein	EgrG_000264300.1	59 kDa	0	0	0.0037608	0	0	0.0051562	0	0	0	0	Excl SSD	-	-
RNA-binding protein	gi|576694309	35 kDa	0	0	0	0	0	0	0.011009	0	0	0	NSD-1R	-	-
S phase kinase associated protein 1	EgrG_000965600.1	22 kDa	0	0	0	0	0	0	0	0	0	0.00894	NSD-1R	-	-
Sarcoplasmic calcium binding protein	EgrG_000184100.1	45 kDa	0	0	0.0070405	0	0.0058377	0.012669	0.0065472	0.010961	0.027014	0.017248	-	0.13	-
Septin-10	gi|576697128	273 kDa	0	0	0.00084897	0.00075204	0.00093858	0.00087298	0.0010527	0.0007049	0	0.00069328	-	0.32	-
Serine protease inhibitor	EgrG_001193100.1	40 kDa	0	0	0.0038403	0	0	0	0	0	0	0	SSD-1R	-	-
Serine:threonine protein kinase PAK 3	EgrG_001181300.1	65 kDa	0	0	0	0	0	0	0	0	0	0.002944	NSD-1R	-	-
Serine:threonine protein phosphatase 2A	EgrG_001106500.1	35 kDa	0	0	0.0069011	0.0061131	0	0.0047308	0.0057045	0.0085949	0	0.0084532	-	0.64	-
Serine:threonine protein phosphatase PP1 beta	EgrG_000522800.1	37 kDa	0	0	0	0	0	0	0	0	0.007643	0	NSD-1R	-	-
Serine:threonine protein phosphatase PP1 gamma	EgrG_000779500.1	43 kDa	0	0	0	0	0	0	0	0	0.010828	0.013481	Excl NSD	-	-
Serrate RNA effector molecule	gi|576694739	188 kDa	0	0	0.00083225	0	0	0.00085578	0	0	0	0	Excl SSD	-	-
SH2 motif	EgrG_000343500.1	96 kDa	0	0	0	0	0	0	0	0	0.0019227	0.0019948	Excl NSD	-	-
Sj Ts4 protein	EgrG_000393000.1	38 kDa	0	0	0.010043	0.013345	0.0088827	0.010327	0.017434	0.020014	0.026086	0.019684	-	0.0028	NSD
Small glutamine rich tetratricopeptide	EgrG_000428500.1	36 kDa	0	0	0.0043025	0	0	0	0	0.0053586	0	0	-	0.88	-
Small GTP binding protein	EgrG_000255300.1	22 kDa	0	0	0	0	0.011617	0	0.0086857	0	0	0	-	0.85	-
Small nuclear ribonucleoprotein G	EgrG_000866000.1	9 kDa	0	0	0.018342	0.024372	0	0	0.022743	0.022844	0	0	-	0.94	-
SNW domain-containing protein	gi|576692125	60 kDa	0	0	0.0026203	0	0.0028969	0.0040416	0	0	0	0	Excl SSD	-	-
Sorting nexin	EgrG_000922200.1	19 kDa	0	0	0	0	0	0	0.021742	0.021839	0	0	Excl NSD	-	-
Spectrin alpha chain	gi|576696380	282 kDa	0	0	0.0088919	0.0072414	0.0069764	0.0064888	0.0096026	0.011074	0.010159	0.009135	-	0.0081	NSD
Spectrin beta chain	gi|576699919	341 kDa	0	0	0.008885	0.006835	0.0087888	0.0079341	0.0084075	0.0087362	0.011594	0.009165	-	0.17	-
Spliceosome RNA helicase BAT1	EgrG_000546900.1	49 kDa	0	0	0.0065447	0.0043481	0.0072354	0.010095	0.0040574	0	0	0	-	0.0082	SSD
Splicing factor 3A subunit 2	EgrG_000414400.1	36 kDa	0	0	0	0	0	0.0067828	0	0	0	0	SSD-1R	-	-
Splicing factor 3B subunit 1	EgrG_000968600.1	134 kDa	0	0	0	0	0.0012705	0	0	0	0.0013568	0	-	0.96	-
Splicing factor 3B subunit 2	EgrG_000523600.1	71 kDa	0	0	0	0	0.0023422	0	0	0	0	0	SSD-1R	-	-
Splicing factor arginine:serine rich 4	EgrG_000195500.1	41 kDa	0	0	0	0	0	0	0	0	0	0.0072559	NSD-1R	-	-
Spry domain containing protein	EgrG_000446700.1	137 kDa	0	0	0.0017097	0	0.0031503	0.0023441	0.0021199	0	0.0013457	0	-	0.31	-
Stress induced phosphoprotein 1	EgrG_000264900.1	64 kDa	0	0	0.035587	0.029349	0.031203	0.030284	0.038038	0.044321	0.033321	0.040584	-	0.032	NSD
Stress-70 protein	gi|576696491	78 kDa	0.10212	0	0.029042	0.023153	0.029967	0.02389	0.03601	0.038582	0.030859	0.032016	NC-excluded	-	-
Stromal membrane-associated protein	gi|576700378	106 kDa	0	0	0	0	0	0	0.0027494	0	0	0	NSD-1R	-	-
Structural maintenance of chromosomes protein 2	EgrG_000602100.1	149 kDa	0	0	0.0072443	0.0075631	0.0080089	0.006385	0.010907	0.008378	0.010996	0.010141	-	0.0069	NSD
Succinate dehydrogenase (ubiquinone) iron sulfur	EgrG_000416100.1	33 kDa	0	0	0.042018	0.049263	0.046453	0.043206	0.027582	0.024627	0.026263	0.033303	-	0.00045	SSD
Succinate dehydrogenase ubiquinone	EgrG_000422600.1	73 kDa	0	0	0.007304	0.0069322	0.0092284	0.0075105	0	0	0	0	Excl SSD	-	-
Succinyl-CoA ligase [GDP-forming] subunit alpha	gi|576693072	35 kDa	0	0	0.010434	0.016637	0.0092284	0.017167	0.0207	0.018194	0.012319	0.010225	-	0.56	-
[truncated: 62 more rows]
